# Supplementary material for: A Novel Approach to Training Monotony and Acute-Chronic Workload Index: A Comparative Study in Soccer
Source: Front Sports Act Living. 2021 May 31;3:661200. doi: 10.3389/fspor.2021.661200 (PMC8200417; doi:10.3389/fspor.2021.661200)
Supplement: Supplementary file 1 [file Data_Sheet_1.zip]

Archive with 10 entries (7 files):
- Arquivo/
- Arquivo/3_Calculation-Tool-ACWI_ITM.xlsm
- __MACOSX/
- __MACOSX/Arquivo/
- __MACOSX/Arquivo/._3_Calculation-Tool-ACWI_ITM.xlsm
- Arquivo/2_Mathematical Models.docx
- __MACOSX/Arquivo/._2_Mathematical Models.docx
- Arquivo/1_Dataset_ITM_ACWI.xlsm
- __MACOSX/Arquivo/._1_Dataset_ITM_ACWI.xlsm
- __MACOSX/._Arquivo
