# Supplementary material for: A Novel Approach to Training Monotony and Acute-Chronic Workload Index: A Comparative Study in Soccer
Source: Front Sports Act Living. 2021 May 31;3:661200. doi: 10.3389/fspor.2021.661200 (PMC8200417; doi:10.3389/fspor.2021.661200)
Supplement: Supplementary file 1 [file Data_Sheet_1.zip › Arquivo/3_Calculation-Tool-ACWI_ITM.xlsm]

## Sheet: Database
	Entry	Date	Player	Load orientations	Session duration	Metric of external and/or internal load

## Sheet: ITM
	Player	Coluna1

## Sheet: ACWI
	Player	Coluna1

## Sheet: Settings
	Settings:
	First Day Of The Week:
	Date Format:
