# Supplementary material for: A Novel Approach to Training Monotony and Acute-Chronic Workload Index: A Comparative Study in Soccer
Source: Front Sports Act Living. 2021 May 31;3:661200. doi: 10.3389/fspor.2021.661200 (PMC8200417; doi:10.3389/fspor.2021.661200)
Supplement: Supplementary file 1 [file Data_Sheet_1.zip › Arquivo/1_Dataset_ITM_ACWI.xlsm]

## Sheet: Data
Week	Type of week (Nor vs. Reg)	Day/month	Month	Day of the week	Day (MD)	Player	Playing Position (Def; Midf; Fw)	Type of exercise	LEVEL1	LEVEL2	duration	totaldistance	rundistance	sprintdistance	hisprintdistance	numberofsprints	numberofhisprints	numberofrepeatedsprints	maxspeed	playerload3D	total_accelerations	high_accelerations	total_decelerations	high_decelerations	avghr	maxhr	Intensity	totaldistance2	rundistance3	sprintdistance4	hisprintdistance5	numberofsprints6	numberofhisprints7	numberofrepeatedsprints8	maxspeed9	playerload3D10	total_accelerations11	high_accelerations12	total_decelerations13	high_decelerations14	avghr15	maxhr16
1	Nor	2019-08-31	1	5	2	Player 1	Def	1	2	13	18.83	815	6	0	0	0	0	0	17.4	61	6	0	2	0	0	0		43.3	0.3	0	0	0	0	0	0.9	3.2	0.3	0	0.1	0	0	0
1	Nor	2019-08-31	1	5	2	Player 1	Def	2	1	2	11.73	516	36	19	0	3	0	1	23.4	29	11	5	12	3	0	0		44	3	1.6	0	0.3	0	0.1	2	2.4	0.9	0.4	1	0.3	0	0
1	Nor	2019-08-31	1	5	2	Player 1	Def	4	1	1	21.97	2291	91	9	0	1	0	0	24.5	126	34	13	23	8	0	0		71.7	2.9	0.3	0	0	0	0	0.8	3.9	1.1	0.4	0.7	0.3	0	0
1	Nor	2019-08-31	1	5	2	Player 2	Fw	1	2	13	18.83	945	32	0	0	0	0	0	17.7	67	20	4	12	0	0	0		50.2	1.7	0	0	0	0	0	0.9	3.6	1.1	0.2	0.6	0	0	0
1	Nor	2019-08-31	1	5	2	Player 2	Fw	2	1	2	11.73	866	118	55	3	7	1	6	26.1	55	30	18	31	15	0	0		73.8	10	4.7	0.2	0.6	0.1	0.5	2.2	4.7	2.6	1.5	2.6	1.3	0	0
1	Nor	2019-08-31	1	5	2	Player 2	Fw	4	1	1	31.97	2992	461	164	16	24	4	22	27.4	164	68	22	51	19	0	0		93.6	14.4	5.1	0.5	0.8	0.1	0.7	0.9	5.1	2.1	0.7	1.6	0.6	0	0
1	Nor	2019-08-31	1	5	2	Player 3	Fw	1	2	13	18.83	771	4	0	0	0	0	0	15.9	52	9	1	4	0	101	142		40.9	0.2	0	0	0	0	0	0.8	2.8	0.5	0.1	0.2	0	5.4	7.5
1	Nor	2019-08-31	1	5	2	Player 3	Fw	2	1	2	11.73	723	79	10	0	3	0	1	24.4	45	20	7	16	5	109	143		61.6	6.7	0.9	0	0.3	0	0.1	2.1	3.8	1.7	0.6	1.4	0.4	9.3	12.2
1	Nor	2019-08-31	1	5	2	Player 3	Fw	4	1	1	31.97	2321	256	51	0	12	0	8	24.3	135	61	14	49	20	124	165		72.6	8	1.6	0	0.4	0	0.3	0.8	4.2	1.9	0.4	1.5	0.6	3.9	5.2
1	Nor	2019-08-31	1	5	2	Player 5	Midf	1	2	13	18.83	865	28	2	0	2	0	1	20.7	66	9	3	8	4	0	0		45.9	1.5	0.1	0	0.1	0	0.1	1.1	3.5	0.5	0.2	0.4	0.2	0	0
1	Nor	2019-08-31	1	5	2	Player 5	Midf	2	1	2	11.73	712	40	14	0	2	0	0	24	46	20	7	17	7	0	0		60.7	3.4	1.2	0	0.2	0	0	2	3.9	1.7	0.6	1.4	0.6	0	0
1	Nor	2019-08-31	1	5	2	Player 5	Midf	4	1	1	31.97	2289	57	0	0	0	0	0	19.8	127	18	4	17	4	0	0		71.6	1.8	0	0	0	0	0	0.6	4	0.6	0.1	0.5	0.1	0	0
1	Nor	2019-08-31	1	5	2	Player 6	Midf	1	2	13	18.83	813	16	0	0	0	0	0	17.7	63	11	1	9	1	0	0		43.2	0.8	0	0	0	0	0	0.9	3.3	0.6	0.1	0.5	0.1	0	0
1	Nor	2019-08-31	1	5	2	Player 6	Midf	2	1	2	11.73	645	59	27	0	5	0	4	22.7	42	22	3	18	5	0	0		55	5	2.3	0	0.4	0	0.3	1.9	3.6	1.9	0.3	1.5	0.4	0	0
1	Nor	2019-08-31	1	5	2	Player 6	Midf	4	1	1	31.97	2218	249	6	0	4	0	2	21.2	130	42	9	38	7	0	0		69.4	7.8	0.2	0	0.1	0	0.1	0.7	4.1	1.3	0.3	1.2	0.2	0	0
1	Nor	2019-08-31	1	5	2	Player 9	Def	1	2	13	18.83	1049	35	0	0	0	0	0	19.8	65	21	11	7	0	0	0		55.7	1.8	0	0	0	0	0	1	3.5	1.1	0.6	0.4	0	0	0
1	Nor	2019-08-31	1	5	2	Player 9	Def	2	1	2	11.73	593	85	27	6	4	1	2	26.9	31	21	12	12	3	0	0		50.5	7.3	2.3	0.5	0.3	0.1	0.2	2.3	2.6	1.8	1	1	0.3	0	0
1	Nor	2019-08-31	1	5	2	Player 9	Def	4	1	1	31.97	2894	325	72	3	12	2	10	25.4	137	56	6	38	12	0	0		90.5	10.2	2.2	0.1	0.4	0.1	0.3	0.8	4.3	1.8	0.2	1.2	0.4	0	0
1	Nor	2019-08-31	1	5	2	Player 12	Fw	1	2	13	18.83	804	3	0	0	0	0	0	15.4	54	7	0	2	0	0	0		42.7	0.1	0	0	0	0	0	0.8	2.9	0.4	0	0.1	0	0	0
1	Nor	2019-08-31	1	5	2	Player 12	Fw	2	1	2	11.73	674	58	0	0	0	0	0	19.4	47	21	7	19	6	0	0		57.5	4.9	0	0	0	0	0	1.7	4	1.8	0.6	1.6	0.5	0	0
1	Nor	2019-08-31	1	5	2	Player 12	Fw	4	1	1	31.97	2025	151	29	0	7	0	4	24.4	128	38	9	46	13	0	0		63.3	4.7	0.9	0	0.2	0	0.1	0.8	4	1.2	0.3	1.4	0.4	0	0
1	Nor	2019-08-31	1	5	2	Player 4	Fw	1	2	13	18.83	868	9	0	0	0	0	0	16.3	56	10	1	3	0	0	0		46.1	0.5	0	0	0	0	0	0.9	3	0.5	0.1	0.2	0	0	0
1	Nor	2019-08-31	1	5	2	Player 4	Fw	2	1	2	11.73	706	89	8	0	3	0	1	21.5	40	25	11	20	9	0	0		60.2	7.6	0.7	0	0.3	0	0.1	1.8	3.4	2.1	0.9	1.7	0.8	0	0
1	Nor	2019-08-31	1	5	2	Player 4	Fw	4	1	1	31.97	1420	125	8	0	3	0	0	23.4	67	26	9	25	3	0	0		44.4	3.9	0.3	0	0.1	0	0	0.7	2.1	0.8	0.3	0.8	0.1	0	0
1	Nor	2019-08-31	1	5	2	Player 14	Midf	1	2	13	18.83	777	6	0	0	0	0	0	15.5	57	12	3	2	0	0	0		41.2	0.3	0	0	0	0	0	0.8	3	0.6	0.2	0.1	0	0	0
1	Nor	2019-08-31	1	5	2	Player 14	Midf	2	1	2	11.73	735	63	74	4	6	3	4	25.6	44	25	12	17	13	0	0		62.7	5.3	6.3	0.3	0.5	0.3	0.3	2.2	3.7	2.1	1	1.4	1.1	0	0
1	Nor	2019-08-31	1	5	2	Player 14	Midf	4	1	1	31.97	2463	366	97	8	19	2	16	27.7	139	55	22	57	28	0	0		77	11.4	3	0.3	0.6	0.1	0.5	0.9	4.4	1.7	0.7	1.8	0.9	0	0
1	Nor	2019-08-31	1	5	2	Player 15	Def	1	2	13	18.83	903	26	0	0	0	0	0	17.5	67	11	2	10	2	0	0		48	1.4	0	0	0	0	0	0.9	3.6	0.6	0.1	0.5	0.1	0	0
1	Nor	2019-08-31	1	5	2	Player 15	Def	2	1	2	11.73	585	40	27	1	4	1	2	25.4	32	13	5	12	7	0	0		49.8	3.4	2.3	0.1	0.3	0.1	0.2	2.2	2.7	1.1	0.4	1	0.6	0	0
1	Nor	2019-08-31	1	5	2	Player 15	Def	4	1	1	31.97	2108	185	6	0	4	0	1	21.5	120	49	6	38	12	0	0		65.9	5.8	0.2	0	0.2	0	0	0.7	3.7	1.5	0.2	1.2	0.4	0	0
1	Nor	2019-08-31	1	5	2	Player 17	Def	1	2	13	18.83	969	18	0	0	0	0	0	16.2	71	11	0	3	0	0	0		51.5	0.9	0	0	0	0	0	0.9	3.8	0.6	0	0.2	0	0	0
1	Nor	2019-08-31	1	5	2	Player 17	Def	2	1	2	11.73	619	33	14	0	2	0	1	24	43	9	3	10	3	0	0		52.8	2.8	1.2	0	0.2	0	0.1	2	3.7	0.8	0.3	0.9	0.3	0	0
1	Nor	2019-08-31	1	5	2	Player 17	Def	4	1	1	31.97	3410	510	96	10	16	3	11	26.5	121	72	25	64	25	0	0		106.7	16	3	0.3	0.5	0.1	0.3	0.8	6.6	2.3	0.8	2	0.8	0	0
1	Nor	2019-08-31	1	5	2	Player 18	Fw	1	2	13	18.83	830	26	0	0	0	0	0	18.8	57	19	4	6	4	0	0		44.1	1.4	0	0	0	0	0	1	3	1	0.2	0.3	0.2	0	0
1	Nor	2019-08-31	1	5	2	Player 18	Fw	2	1	2	11.73	672	39	15	0	1	0	0	24.4	37	15	7	14	4	0	0		57.3	3.3	1.3	0	0.1	0	0	2.1	3.2	1.3	0.6	1.2	0.3	0	0
1	Nor	2019-08-31	1	5	2	Player 18	Fw	4	1	1	31.97	2445	342	52	0	11	0	6	23.6	130	45	14	45	14	0	0		76.5	10.7	1.6	0	0.3	0	0.2	0.7	4.1	1.4	0.4	1.4	0.4	0	0
1	Nor	2019-08-31	1	5	2	Player 21	Def	1	2	13	18.83	1158	11	0	0	0	0	0	17.9	61	11	0	6	0	0	0		61.6	0.6	0	0	0	0	0	1	3.3	0.6	0	0.3	0	0	0
1	Nor	2019-08-31	1	5	2	Player 21	Def	2	1	2	11.73	616	52	48	20	5	4	2	27.4	37	18	6	18	8	0	0		52.5	4.4	4.1	1.7	0.4	0.3	0.2	2.3	3.1	1.5	0.5	1.5	0.7	0	0
1	Nor	2019-08-31	1	5	2	Player 21	Def	4	1	1	31.97	2471	421	72	2	13	1	9	26.5	135	64	17	54	17	0	0		77.3	13.2	2.3	0.1	0.4	0	0.3	0.8	4.2	2	0.5	1.7	0.5	0	0
1	Nor	2019-08-31	1	5	2	Player 22	Fw	1	2	13	18.83	862	15	0	0	0	0	0	18.4	62	7	0	7	2	104	144		45.8	0.8	0	0	0	0	0	1	3.3	0.4	0	0.4	0.1	5.5	7.6
1	Nor	2019-08-31	1	5	2	Player 22	Fw	2	1	2	11.73	643	76	3	0	2	0	0	20.9	35	22	11	13	6	110	132		54.8	6.4	0.2	0	0.2	0	0	1.8	3	1.9	0.9	1.1	0.5	9.3	11.3
1	Nor	2019-08-31	1	5	2	Player 22	Fw	4	1	1	31.97	2535	258	54	3	9	2	5	25.6	129	64	17	69	22	139	173		79.3	8.1	1.7	0.1	0.3	0.1	0.2	0.8	4	2	0.5	2.2	0.7	4.4	5.4
1	Nor	2019-08-31	1	5	2	Player 23	Midf	1	2	13	18.83	837	23	0	0	0	0	0	19.8	57	7	1	7	1	0	0		44.5	1.2	0	0	0	0	0	1.1	3	0.4	0.1	0.4	0.1	0	0
1	Nor	2019-08-31	1	5	2	Player 23	Midf	2	1	2	11.73	774	69	22	2	2	2	1	25.6	44	27	14	18	6	0	0		66	5.9	1.9	0.2	0.2	0.2	0.1	2.2	3.7	2.3	1.2	1.5	0.5	0	0
1	Nor	2019-08-31	1	5	2	Player 23	Midf	4	1	1	31.97	3069	402	70	0	12	0	9	24.9	163	55	18	50	21	0	0		96	12.6	2.2	0	0.4	0	0.3	0.8	5.1	1.7	0.6	1.6	0.7	0	0
1	Nor	2019-08-31	1	5	2	Player 24	Midf	1	2	13	18.83	910	31	0	0	0	0	0	19.1	55	15	2	3	2	0	0		48.3	1.7	0	0	0	0	0	1	2.9	0.8	0.1	0.2	0.1	0	0
1	Nor	2019-08-31	1	5	2	Player 24	Midf	2	1	2	11.73	685	92	16	0	5	0	3	23.3	36	19	6	18	8	0	0		58.4	7.8	1.3	0	0.4	0	0.3	2	3.1	1.6	0.5	1.5	0.7	0	0
1	Nor	2019-08-31	1	5	2	Player 24	Midf	4	1	1	31.97	3006	372	30	0	7	0	5	24.2	139	44	10	35	7	0	0		94	11.6	0.9	0	0.2	0	0.1	0.8	4.4	1.4	0.3	1.1	0.2	0	0
1	Nor	2019-08-31	1	5	2	Player 25	Midf	1	2	13	18.83	897	45	5	0	2	0	0	22.2	54	20	7	7	4	0	0		47.6	2.4	0.3	0	0.1	0	0	1.2	2.9	1.1	0.4	0.4	0.2	0	0
1	Nor	2019-08-31	1	5	2	Player 25	Midf	2	1	2	11.73	699	106	30	3	3	1	1	26	36	22	16	23	11	0	0		58.6	9	2.5	0.2	0.3	0.1	0.1	2.2	3.1	1.9	1.4	2	0.9	0	0
1	Nor	2019-08-31	1	5	2	Player 25	Midf	4	1	1	31.97	3205	458	70	0	14	0	11	24.3	151	73	17	66	19	0	0		100.2	14.3	2.2	0	0.4	0	0.3	0.8	4.7	2.3	0.5	2.1	0.6	0	0
1	Nor	2019-08-31	1	5	2	Player 26	Def	1	2	13	18.83	860	16	0	0	0	0	0	17.7	66	14	2	4	0	0	0		45.7	0.8	0	0	0	0	0	0.9	3.5	0.7	0.1	0.2	0	0	0
1	Nor	2019-08-31	1	5	2	Player 26	Def	2	1	2	11.73	557	35	42	1	5	1	4	27.5	37	11	4	14	6	0	0		47.5	2.9	3.6	0.1	0.4	0.1	0.3	2.3	3.1	0.9	0.3	1.2	0.5	0	0
1	Nor	2019-08-31	1	5	2	Player 26	Def	4	1	1	31.97	2518	289	20	0	7	0	2	24.3	158	54	17	53	18	0	0		78.8	9.1	0.6	0	0.2	0	0.1	0.8	5	1.7	0.5	1.7	0.6	0	0
1	Nor	2019-08-31	1	5	2	Player 27	Fw	1	2	13	18.83	809	2	0	0	0	0	0	14.8	67	9	0	1	0	0	0		42.9	0.1	0	0	0	0	0	0.8	3.5	0.5	0	0.1	0	0	0
1	Nor	2019-08-31	1	5	2	Player 27	Fw	2	1	2	11.73	665	84	32	1	6	1	5	26	44	24	9	20	9	0	0		56.7	7.1	2.7	0.1	0.5	0.1	0.4	2.2	3.7	2	0.8	1.7	0.8	0	0
1	Nor	2019-08-31	1	5	2	Player 27	Fw	4	1	1	31.97	2446	311	100	1	18	1	14	25	160	63	20	53	19	0	0		76.5	9.7	3.1	0	0.6	0	0.4	0.8	5	2	0.6	1.7	0.6	0	0
1	Nor	2019-09-01	1	6	1	Player 1	Def	1	2	13	9	302	13	34	9	1	1	0	26.5	19	3	1	3	0	110	147		33.5	1.5	3.8	1	0.1	0.1	0	2.9	2.1	0.3	0.1	0.3	0	12.2	16.3
1	Nor	2019-09-01	1	6	1	Player 1	Def	1	2	13	16.97	442	4	0	0	0	0	0	17.7	27	6	2	6	2	108	156		26.1	0.1	0	0	0	0	0	1	1.6	0.4	0.1	0.4	0.1	6.4	9.2
1	Nor	2019-09-01	1	6	1	Player 1	Def	3	1	3	20.85	865	24	3	0	1	0	0	20.8	38	17	6	7	0	110	139		41.5	1.1	0.1	0	0	0	0	1	1.8	0.8	0.3	0.3	0	5.3	6.7
1	Nor	2019-09-01	1	6	1	Player 1	Def	4	1	1	17.03	1177	151	12	0	3	0	1	22.3	64	22	8	16	3	151	181		69.1	8.9	0.7	0	0.2	0	0.1	1.3	3.8	1.3	0.5	0.9	0.2	8.9	10.6
1	Nor	2019-09-01	1	6	1	Player 2	Fw	1	2	13	9	373	7	11	57	1	1	0	33.8	25	2	1	4	0	107	147		41.5	0.8	1.3	6.3	0.1	0.1	0	2.8	2.7	0.2	0.1	0.4	0	11.9	16.3
1	Nor	2019-09-01	1	6	1	Player 2	Fw	1	2	13	16.97	373	7	11	57	1	1	0	33.8	25	2	1	4	0	133	172		37.2	0.5	0	0	0	0	0	1	2.5	0.8	0.2	0.6	0	7.8	10.1
1	Nor	2019-09-01	1	6	1	Player 2	Fw	3	1	3	20.85	917	116	44	5	10	1	9	27.3	43	14	7	16	9	128	153		44	5.5	2.1	0.3	0.5	0	0.4	1.3	2.1	0.7	0.3	0.8	0.4	6.1	7.3
1	Nor	2019-09-01	1	6	1	Player 2	Fw	4	1	1	17.03	1347	120	17	0	5	0	2	25	80	34	10	30	10	158	185		79.1	7	1	0	0.3	0	0.1	1.5	4.7	2	0.6	1.8	0.6	9.3	10.9
1	Nor	2019-09-01	1	6	1	Player 3	Fw	1	2	13	9	409	14	30	6	1	1	0	28	20	3	1	3	0	72	94		45.4	1.6	3.3	0.7	0.1	0.1	0	3.1	2.3	0.3	0.1	0.3	0	8	10.4
1	Nor	2019-09-01	1	6	1	Player 3	Fw	1	2	13	16.97	508	8	0	0	0	0	0	19	35	7	1	8	1	114	169		29.9	0.5	0	0	0	0	0	1.1	2	0.4	0.1	0.5	0.1	6.7	10
1	Nor	2019-09-01	1	6	1	Player 3	Fw	3	1	3	20.85	839	108	19	3	5	1	3	29.3	33	14	6	12	4	100	135		40.2	5.2	0.9	0.1	0.2	0	0.1	1.4	1.6	0.7	0.3	0.6	0.2	4.8	6.5
1	Nor	2019-09-01	1	6	1	Player 3	Fw	4	1	1	17.03	1044	75	6	0	2	0	0	22.5	65	25	7	30	11	141	181		61.3	4.4	0.4	0	0.1	0	0	1.3	3.8	1.5	0.4	1.8	0.6	8.3	10.6
1	Nor	2019-09-01	1	6	1	Player 6	Midf	1	2	13	9	367	0	0	0	0	0	0	11.8	13	1	0	1	0	70	102		40.8	0	0	0	0	0	0	1.3	1.5	0.1	0	0.1	0	7.8	11.3
1	Nor	2019-09-01	1	6	1	Player 6	Midf	1	2	13	16.97	410	2	0	0	0	0	0	16.5	22	1	0	2	1	79	121		24.1428	0.130212	0	0	0	0	0	0.969476	1.30592	0.0589275	0	0.117855	0.0589275	4.7	7.1
1	Nor	2019-09-01	1	6	1	Player 6	Midf	3	1	3	20.85	1132	108	50	2	6	1	4	25.4	54	12	4	22	3	100	138		54.3	5.2	2.4	0.1	0.3	0	0.2	1.2	2.6	0.6	0.2	1.1	0.1	4.8	6.6
1	Nor	2019-09-01	1	6	1	Player 6	Midf	4	1	1	17.03	1110	97	5	0	1	0	0	22.4	71	24	5	27	3	123	148		65.2	5.7	0.3	0	0.1	0	0	1.3	4.2	1.4	0.3	1.6	0.2	7.2	8.7
1	Nor	2019-09-01	1	6	1	Player 7	Def	1	2	13	9	105	20	0	0	0	0	0	17.6	6	0	0	1	0	92	105		11.7	2.2	0	0	0	0	0	2	0.7	0	0	0.1	0	10.2	11.7
1	Nor	2019-09-01	1	6	1	Player 7	Def	1	2	13	16.97	432	3	0	0	0	0	0	15.8	24	2	0	4	1	102	152		25.5	0.2	0	0	0	0	0	0.9	1.4	0.1	0	0.2	0.1	6	9
1	Nor	2019-09-01	1	6	1	Player 7	Def	3	1	3	20.85	923	27	0	0	0	0	0	18.3	36	15	3	7	4	93	127		44.3	1.3	0	0	0	0	0	0.9	1.7	0.7	0.1	0.3	0.2	4.4	6.1
1	Nor	2019-09-01	1	6	1	Player 7	Def	4	1	1	17.03	1179	100	6	0	3	0	1	21.9	64	27	7	30	11	136	170		69.2	5.9	0.3	0	0.2	0	0.1	1.3	3.8	1.6	0.4	1.8	0.6	8	10
1	Nor	2019-09-01	1	6	1	Player 27	Fw	1	2	13	9000	287	22	7	0	1	0	0	22.6	15	1	1	3	0	70	118		31.9	2.5	0.8	0	0.1	0	0	2.5	1.6	0.1	0.1	0',3	0	7.8	13.1
1	Nor	2019-09-01	1	6	1	Player 27	Fw	1	2	13	16.97	401	2	0	0	0	0	0	16.4	23	6	0	4	1	84	126		23.6	0.1	0	0	0	0	0	1	1.3	0.4	0	0.2	0.1	5	7.4
1	Nor	2019-09-01	1	6	1	Player 27	Fw	3	1	3	20.85	1347	215	41	9	6	1	4	27.6	74	18	7	10	3	104	131		64.6	10.3	2	0.4	0.3	0	0.2	1.3	3.5	0.9	0.3	0.5	0.1	5	6.3
1	Nor	2019-09-01	1	6	1	Player 27	Fw	4	1	1	17.03	985	85	49	1	7	1	5	25.2	60	26	6	19	3	121	161		57.8	5	2.9	0	0.4	0.1	0.3	1.5	3.5	1.5	0.4	1.1	0.2	7.1	9.5
1	Nor	2019-09-01	1	6	1	Player 9	Def	1	2	13	9000	480	31	10	0	1	0	0	21.5	27	2	0	2	0	92	130		53.3	3.4	1.1	0	0.1	0	0	2.4	3	0.2	0	0.2	0	10.2	14.4
1	Nor	2019-09-01	1	6	1	Player 9	Def	1	2	13	16.97	313	2	0	0	0	0	0	15.2	14	1	0	2	0	74	95		18.5	0.1	0	0	0	0	0	0.9	0.8	0.1	0	0.1	0	4.3	5.6
1	Nor	2019-09-01	1	6	1	Player 9	Def	3	1	3	20.85	1120	70	25	0	7	0	5	24.3	49	15	8	7	2	95	134		53.7	3.4	1.2	0	0.3	0	0.2	1.2	2.3	0.7	0.4	0.3	0.1	4.5	6.4
1	Nor	2019-09-01	1	6	1	Player 9	Def	4	1	1	17.03	1347	74	7	0	1	0	0	21.5	61	19	2	15	0	105	140		79.1	4.4	0.4	0	0.1	0	0	1.3	3.6	1.1	0.1	0.9	0	6.2	8.2
1	Nor	2019-09-01	1	6	1	Player 12	Fw	1	2	13	9	402	14	1	0	1	0	0	21.7	18	1	0	1	0	112	153		44.6	1.6	0.1	0	0.1	0	0	2.4	2	0.1	0	0.1	0	12.5	17
1	Nor	2019-09-01	1	6	1	Player 12	Fw	1	2	13	16.97	368	2	0	0	0	0	0	16	19	3	0	2	1	110	171		21.7	0.1	0	0	0	0	0	0.9	1.1	0.2	0	0.1	0.1	6.5	10.1
1	Nor	2019-09-01	1	6	1	Player 12	Fw	3	1	3	20.85	1112	160	62	2	8	2	6	25.4	52	18	8	17	6	132	166		53.3	7.7	3	0.1	0.4	0.1	0.3	1.2	2.5	0.9	0.4	0.8	0.3	6.3	8
1	Nor	2019-09-01	1	6	1	Player 12	Fw	4	1	1	17.03	1042	109	22	0	6	0	4	24.6	67	26	7	31	11	168	191		61.2	6.4	1.3	0	0.4	0	0.2	1.4	3.9	1.5	0.4	1.8	0.6	9.9	11.2
1	Nor	2019-09-01	1	6	1	Player 13	Midf	1	2	13	9	435	27	22	0	1	0	0	23.7	25	5	2	6	1	87	134		48.4	2.9	2.4	0	0.1	0	0	2.6	2.8	0.6	0.2	0.7	0.1	9.6	14.9
1	Nor	2019-09-01	1	6	1	Player 13	Midf	1	2	13	16.97	409	1	0	0	0	0	0	15.6	25	5	0	5	0	85	139		24.1	0.1	0		0	0	0	0.9	1.5	0.3	0	0.3	0	5	8.2
1	Nor	2019-09-01	1	6	1	Player 13	Midf	3	1	3	20.85	879	36	0	0	0	0	0	17.5	40	9	4	6	1	86	122		42.2	1.7	0	0	0	0	0	0.8	1.9	0.4	0.2	0.3	0	4.1	5.9
1	Nor	2019-09-01	1	6	1	Player 13	Midf	4	1	1	17.03	1193	89	1	0	1	0	0	20.8	66	27	9	27	6	118	154		70.1	5.2	0.1	0	0.1	0	0	1.2	3.8	1.6	0.5	1.6	0.4	7	9
1	Nor	2019-09-01	1	6	1	Player 4	Fw	1	2	13	9	442	40	11	0	1	0	0	21.7	21	1	0	1	0	0	0		49.2	4.4	1.2	0	0.1	0	0	2.4	2.4	0.1	0	0.1	0	0	0
1	Nor	2019-09-01	1	6	1	Player 4	Fw	1	2	13	16.97	436	2	0	0	0	0	0	15.5	27	9	1	4	1	0	0		25.7	0.1	0	0	0	0	0	0.9	1.6	0.5	0.1	0.2	0.1	0	0
1	Nor	2019-09-01	1	6	1	Player 4	Fw	3	1	3	20.85	1247	213	84	3	13	2	12	25.5	56	24	10	12	4	0	0		59.8	10.2	4	0.1	0.6	0.1	0.6	1.2	2.7	1.2	0.5	0.6	0.2	0	0
1	Nor	2019-09-01	1	6	1	Player 4	Fw	4	1	1	17.03	1231	144	26	0	6	0	3	24	58	27	13	18	7	0	0		72.3	8.4	1.6	0	0.4	0	0.2	1.4	3.4	1.6	0.8	1.1	0.4	0	0
1	Nor	2019-09-01	1	6	1	Player 14	Midf	1	2	13	9	440	25	27	0	1	0	0	24.8	23	4	2	2	1	88	136		48.9	2.8	3	0	0.1	0	0	2.8	2.5	0.4	0.2	0.2	0.1	9.8	15.1
1	Nor	2019-09-01	1	6	1	Player 14	Midf	1	2	13	16.97	420	0	0	0	0	0	0	14.5	21	6	1	5	2	91	134		24.8	0	0	0	0	0	0	0.9	1.2	0.4	0.1	0.3	0.1	5.4	7.9
1	Nor	2019-09-01	1	6	1	Player 14	Midf	3	1	3	20.85	1213	126	52	13	5	2	3	26.6	58	11	3	12	8	107	150		58.2	6	2.5	0.6	0.2	0.1	0.1	1.3	2.8	0.5	0.1	0.6	0.4	5.1	7.2
1	Nor	2019-09-01	1	6	1	Player 14	Midf	4	1	1	17.03	998	93	12	0	4	0	2	22.2	60	23	10	26	12	128	165		58.6	5.4	0.7	0	0.2	0	0.1	1.3	3.5	1.4	0.6	1.5	0.7	7.5	9.7
1	Nor	2019-09-01	1	6	1	Player 15	Def	1	2	13	9	498	41	4	0	1	0	0	21.1	22	2	2	2	0	111	147		55.4	4.6	0.4	0	0.1	0	0	2.3	2.5	0.2	0.2	0.2	0	12.3	16.3
1	Nor	2019-09-01	1	6	1	Player 15	Def	1	2	13	16.97	474	4	0		0	0	0	16.2	26	4	1	5	2	117	152		27.9	0.2	0	0	0	0	0	1	1.5	0.2	0.1	0.3	0.1	5.9	9
1	Nor	2019-09-01	1	6	1	Player 15	Def	3	1	3	20.85	1141	75	1	0	1	0	0	32.2	57	13	5	9	3	136	165		54.7	3.6	0.1	0	0	0	0	1	2.7	0.6	0.2	0.4	0.1	6.5	7.9
1	Nor	2019-09-01	1	6	1	Player 15	Def	4	1	1	17.03	1181	87	9	0	3	0	2	22.6	66	29	9	24	11	157	181		69.3	5.1	0.6	0	0.2	0	0.1	1.3	3.9	1.7	0.5	1.4	0.6	9.2	10.6
1	Nor	2019-09-01	1	6	1	Player 17	Def	1	2	13	9	580	16	17	0	1	0	0	24.9	34	2	0	1	0	94	136		64.4	1.7	1.8	0	0.1	0	0	2.8	3.7	0.2	0	0.1	0	10.4	15.1
1	Nor	2019-09-01	1	6	1	Player 17	Def	1	2	13	16.97	626	15	0	0	0	0	0	19.5	45	16	2	12	6	106	163		36.9	0.9	0	0	0	0	0	1.2	2.7	0.9	0.1	0.7	0.4	6.2	9.6
1	Nor	2019-09-01	1	6	1	Player 17	Def	3	1	3	20.85	1138	61	21	23	3	1	0	29.8	69	14	7	11	7	115	166		54.6	2.9	1	1.1	0.1	0	0	1.4	3.3	0.7	0.3	0.5	0.3	5.5	8
1	Nor	2019-09-01	1	6	1	Player 17	Def	4	1	1	17.03	1424	167	21	0	4	0	2	24.5	108	34	9	38	9	141	175		83.6	9.8	1.2	0	0.2	0	0.1	1.4	6.4	2	0.5	2.2	0.5	8.3	10.3
1	Nor	2019-09-01	1	6	1	Player 18	Fw	1	2	13	9	383	20	22	0	1	0	0	22.3	20	5	1	2	0	80	126		42.6	2.2	2.5	0	0.1	0	0	2.5	2.2	0.6	0.1	0.2	0	8.9	14
1	Nor	2019-09-01	1	6	1	Player 18	Fw	1	2	13	16.97	384	2	0	0	0	0	0	16.5	22	2	1	2	1	82	130		22.6	0.1	0	0	0	0	0	1	1.3	0.1	0.1	0.1	0.1	4.7	7.7
1	Nor	2019-09-01	1	6	1	Player 18	Fw	3	1	3	20.85	996	109	33	0	5	0	3	23.8	44	12	2	11	3	101	135		47.8	5.2	1.6	0	0.2	0	0.1	1.1	2.1	0.6	0.1	0.5	0.1	4.8	6.5
1	Nor	2019-09-01	1	6	1	Player 18	Fw	4	1	1	17.03	1088	127	38	2	6	2	3	25.8	63	30	9	25	8	143	183		63.9	7.4	2.3	0.1	0.4	0.1	0.2	1.5	3.7	1.8	0.5	1.5	0.5	8.4	10.7
1	Nor	2019-09-01	1	6	1	Player 21	Def	1	2	13	9	495	48	0	0	0	0	0	19.7	16	1	0	2	0	75	111		55	5.3	0	0	0	0	0	2.2	1.8	0.1	0	0.2	0	8.3	12.3
1	Nor	2019-09-01	1	6	1	Player 21	Def	1	2	13	16.97	377	1	0	0	0	0	0	14.3	23	4	1	3	0	76	136		22.2	0	0	0	0	0	0	0.8	1.3	0.2	0.1	0.2	0	4.5	8
1	Nor	2019-09-01	1	6	1	Player 21	Def	3	1	3	20.85	1008	58	42	15	2	2	1	28.3	46	15	5	12	5	95	152		48.3	2.8	2	0.7	0.1	0.1	0	1.4	2.2	0.7	0.2	0.6	0.2	4.6	7.3
1	Nor	2019-09-01	1	6	1	Player 21	Def	4	1	1	17.03	1191	167	33	0	6	24.9	61	28	12	27	10	116	165	116	165		69.9	9.8	1.9	0	0.5	0	0.4	1.5	3.6	1.6	0.7	1.6	0.6	6.8	9.7
1	Nor	2019-09-01	1	6	1	Player 22	Fw	1	2	13	9	450	36	0	0	0	0	0	18.9	19	1	1	1	0	60	79		50	4	0	0	0	0	0	2.1	2.1	0.1	0.1	0.1	0	6.7	8.8
1	Nor	2019-09-01	1	6	1	Player 22	Fw	1	2	13	16.97	354	0	0	0	0	0	0	9.7	17	0	0	0	0	67	75		20.8	0	0	0	0	0	0	0.6	1	0	0	0	0	4	4.4
1	Nor	2019-09-01	1	6	1	Player 22	Fw	3	1	3	20.85	733	96	10	0	3	0	1	21.7	29	16	7	10	4	54	86		35.2	4.6	0.5	0	0.1	0	0	1	1.4	0.8	0.3	0.5	0.2	2.6	4.1
1	Nor	2019-09-01	1	6	1	Player 22	Fw	4	1	1	17.03	1216	145	17	1	6	1	3	25.8	60	30	15	31	15	108	161		71.4	8.5	1	0.1	0.4	0.1	0.2	1.5	3.5	1.8	0.9	1.8	0.9	6.3	9.5
1	Nor	2019-09-01	1	6	1	Player 23	Midf	1	2	13	9	351	32	11	0	1	0	0	22.2	17	3	0	3	1	94	136		39	3.5	1.2	0	0.1	0	0	2.5	1.9	0.3	0	0.3	0.1	10.4	15.1
1	Nor	2019-09-01	1	6	1	Player 23	Midf	1	2	13	16.97	493	2	0	0	0	0	0	15.4	27	9	1	4	1	101	147		29.1	0.1	0	0	0	0	0	0.9	1.6	0.5	0.1	0.2	0.1	5.9	8.7
1	Nor	2019-09-01	1	6	1	Player 23	Midf	3	1	3	20.85	1322	160	80	8	7	1	5	26.4	52	15	4	14	1	111	142		63.4	7.7	3.8	0.4	0.3	0	0.2	1.3	2.5	0.7	0.2	0.7	0	5.3	6.8
1	Nor	2019-09-01	1	6	1	Player 23	Midf	4	1	1	17.03	1529	182	25	0	9	0	6	23	83	37	13	33	12	148	174		89.8	10.7	1.5	0	0.5	0	0.4	1.4	4.9	2.2	0.8	1.9	0.7	8.7	10.2
1	Nor	2019-09-01	1	6	1	Player 24	Midf	1	2	13	9	320	31	0	0	0	0	0	17.6	17	2	0	1	0	84	115		35.5	3.4	0	0	0	0	0	2	1.9	0.2	0	0.1	0	9.4	12.8
1	Nor	2019-09-01	1	6	1	Player 24	Midf	1	2	13	16.97	457	8	0	0	0	0	0	16.5	24	5	3	2	0	97	156		26.9	0.5	0	0	0	0	0	1	1.4	0.3	0.2	0.1	0	5.7	9.2
1	Nor	2019-09-01	1	6	1	Player 24	Midf	3	1	3	20.85	891	26	10	0	3	0	2	23.2	36	10	5	6	2	109	146		42.7	1.2	0.5	0	0.1	0	0.1	1.1	1.7	0.5	0.2	0.3	0.1	5.2	7
1	Nor	2019-09-01	1	6	1	Player 24	Midf	4	1	1	17.03	1440	217	23	0	8	0	5	22.6	67	31	14	35	15	150	171		84.6	12.8	1.4	0	0.5	0	0.3	1.3	3.9	1.8	0.8	2.2	0.9	8.8	10
1	Nor	2019-09-01	1	6	1	Player 25	Midf	1	2	13	9	364	25	0	0	0	0	0	18.8	16	0	0	0	0	65	107		40.5	2.8	0	0	0	0	0	2.1	1.8	0	0	0	0	7.2	11.9
1	Nor	2019-09-01	1	6	1	Player 25	Midf	1	2	13	16.97	557	46	0	0	0	0	0	19	31	15	5	14	6	92	158		32.8	2.7	0	0	0	0	0	1.1	1.8	0.9	0.3	0.8	0.4	5.4	9.3
1	Nor	2019-09-01	1	6	1	Player 25	Midf	3	1	3	10.85	1139	103	17	14	3	1	1	27.6	44	15	4	15	5	93	128		54.6	4.9	0.8	0.7	0.1	0	0	1.3	2.1	0.7	0.2	0.7	0.2	4.5	6.1
1	Nor	2019-09-01	1	6	1	Player 25	Midf	4	1	1	17.03	1372	213	14	0	5	0	3	22.7	73	36	12	35	11	134	171		80.6	12.5	0.8	0	0.3	0	0.2	1.3	4.3	2.1	0.7	2.1	0.6	7.9	10
1	Nor	2019-09-01	1	6	1	Player 26	Def	1	2	13	9	398	22	8	47	2	1	1	32.1	21	3	2	7	0	105	144		44.3	2.4	0.9	5.2	0.2	0.1	0.1	3.6	2.4	0.3	0.2	0.8	0	11.7	16
1	Nor	2019-09-01	1	6	1	Player 26	Def	1	2	13	16.97	348	1	0	0	0	0	0	17.2	19	2	0	0	0	98	159		20.5	0.1	0	0	0	0	0	1	1.1	0.1	0	0	0	5.8	9.4
1	Nor	2019-09-01	1	6	1	Player 26	Def	3	1	3	10.85	1069	71	18	23	4	1	1	30.5	53	13	6	13	3	120	149		51.3	3.4	0.9	1.1	0.2	0	0	1.5	2.6	0.6	0.3	0.6	0.1	5.8	7.1
1	Nor	2019-09-01	1	6	1	Player 26	Def	4	1	1	17.03	1154	89	25	1	4	1	2	25.3	62	26	12	25	11	133	169		67.8	5.2	1.5	0.1	0.1	0.1	0.1	1.5	3.7	1.5	0.7	1.5	0.6	7.8	9.9
2	Nor	2019-09-05	1	3		Player 1	Def	1	2	13	10.57	717	0	0	0	0	0	0	13.5	58	5	0	1	0	99	154		68.8	0	0	0	0	0	0	1.3	5.5	0.5	0	0.1	0	9.3	14.6
2	Nor	2019-09-05	1	3		Player 1	Def	5	2	13	12.68	607	98	8	0	1	0	0	23.4	34	12	1	6	0	141	169		47.8	7.7	0.7	0	0	0	0	1.8	2.7	0.9	0.1	0.5	0	11.1	13.3
2	Nor	2019-09-05	1	3		Player 1	Def	6	1	2	15.42	783	2	0	0	0	0	0	15	46	12	1	10	2	145	179		50.8	0.1	0	0	0	0	0	1	3	0.8	0.1	0.6	0.1	9.4	11.6
2	Nor	2019-09-05	1	3		Player 1	Def	2	1	2	23.87	1396	156	61	29	14	3	10	28.1	71	31	6	25	13	144	182		58.5	6.5	1.6	1.2	0.6	0.1	0.4	1.2	3	1.3	0.3	1	0.5	6	7.6
2	Nor	2019-09-05	1	3		Player 2	Fw	1	2	13	10.57	766	46	0	0	0	0	0	19.7	54	11	2	6	0	134	154		72.5	4.3	0	0	0	0	0	1.9	5.1	1	0.2	0.6	0	12.7	14.6
2	Nor	2019-09-05	1	3		Player 2	Fw	5	2	13	12.68	621	97	8	0	1	0	0	21.8	37	14	2	9	2	149	177		49	7.6	0.6	0	0.1	0	0	1.7	2.9	1.1	0.2	0.7	0.2	11.8	14
2	Nor	2019-09-05	1	3		Player 2	Fw	6	1	2	15.42	1096	56	0	0	0	0	0	19.9	77	34	10	28	7	163	190		71.1	3.6	0	0	0	0	0	1.3	5	2.2	0.6	1.8	0.5	10.6	12.3
2	Nor	2019-09-05	1	3		Player 2	Fw	2	1	2	23.87	2315	407	110	19	17	3	16	28.2	129	52	17	56	20	173	198		97	17	4.6	0.8	0.7	0.1	0.7	1.2	5.4	2.2	0.7	2.3	0.8	7.2	8.3
2	Nor	2019-09-05	1	3		Player 3	Fw	1	2	13	10.57	791	2	0	0	0	0	0	15.6	55	4	0	2	0	119	147		74.8	0.2	0	0	0	0	0	1.5	5.2	0.4	0	0.2	0	11.3	13.9
2	Nor	2019-09-05	1	3		Player 3	Fw	5	2	13	12.68	622	139	20	0	4	0	0	24.3	33	15	3	5	0	130	173		49	11	1.6	0	0.3	0	0	1.9	2.6	1.2	0.2	0.4	0	10.3	13.6
2	Nor	2019-09-05	1	3		Player 3	Fw	6	1	2	15.42	1086	46	0	0	0	0	0	19.1	68	25	5	29	6	161	185		70.4	3	0	0	0	0	0	1.2	4.4	1.6	0.3	1.9	0.4	10.5	12
2	Nor	2019-09-05	1	3		Player 3	Fw	2	1	2	23.87	1821	256	81	1	12	1	10	25.6	96	52	19	50	19	159	183		76.3	10.7	3.4	0.1	0.5	0	0.4	1.1	4	2.2	0.8	2.1	0.8	6.7	7.7
2	Nor	2019-09-05	1	3		Player 5	Midf	1	2	13	10.57	831	3	0	0	0	0	0	16	60	10	0	3	0	81	124		78.6	0	0	0	0	0	0	1.5	5.7	0.9	0	0.3	0	7.6	11.7
2	Nor	2019-09-05	1	3		Player 5	Midf	5	2	13	12.68	637	77	5	0	1	0	0	21.9	36	7	0	8	2	118	164		50.3	6.1	0.4	0	0.1	0	0	1.7	2.8	0.6	0	0.6	0.2	9.3	12.9
2	Nor	2019-09-05	1	3		Player 5	Midf	6	1	2	15.42	876	5	0	0	0	0	0	17.2	58	26	4	25	3	136	173		56.8	0.3	0	0	0	0	0	1.1	3.7	1.7	0.3	1.6	0.2	8.8	11.2
2	Nor	2019-09-05	1	3		Player 5	Midf	2	1	2	23.87	2111	286	29	0	7	0	4	24.2	118	68	20	54	17	149	178		88.4	12	1.2	0	0.3	0	0.2	1	5	2.8	0.8	2.3	0.7	6.2	7.5
2	Nor	2019-09-05	1	3		Player 6	Midf	1	2	13	10.57	681	6	0	0	0	0	0	15.2	52	2	0	1	0	102	123		64.4	0.6	0	0	0	0	0	1.4	4.9	0.2	0	0.1	0	9.6	11.6
2	Nor	2019-09-05	1	3		Player 6	Midf	5	2	13	12.68	572	128	20	0	3	0	1	23.4	34	13	3	7	2	118	162		45.1	10.1	1.6	0	0.2	0	0.1	1.9	2.7	1	0.2	0.6	0.2	9.7	11.1
2	Nor	2019-09-05	1	3		Player 6	Midf	6	1	2	15.42	949	29	0	0	0	0	0	18.5	71	29	6	22	6	150	171		61.6	1.9	0	0	0	0	0	1.2	4.6	1.9	0.4	1.4	0.4	9.7	11.1
2	Nor	2019-09-05	1	3		Player 6	Midf	2	1	2	23.87	1553	121	8	0	2	0	0	22	89	29	5	21	4	132	171		65.1	5.1	0.3	0	0.1	0	0	0.9	3.7	1.2	0.2	0.9	0.2	5.6	7.2
2	Nor	2019-09-05	1	3		Player 7	Def	1	2	13	10.57	681	3	0	0	0	0	0	15.9	46	13	1	1	0	104	140		64.5	0.3	0	0	0	0	0	1.5	4.4	1.2	0.1	0.1	0	9.9	13.2
2	Nor	2019-09-05	1	3		Player 7	Def	5	2	13	12.68	617	111	51	0	5	0	4	24.3	31	11	2	7	1	130	167		48.6	8.7	4	0	0.4	0	0.3	1.9	2.5	0.9	0.2	0.6	0.1	10.3	13.2
2	Nor	2019-09-05	1	3		Player 7	Def	6	1	2	15.42	692	14	0	0	0	0	0	17.5	42	19	6	20	9	131	179		44.9	0.9	0	0	0	0	0	1.1	2.7	1.2	0.4	1.3	0.6	8.5	11.6
2	Nor	2019-09-05	1	3		Player 7	Def	2	1	2	23.87	1691	295	68	1	15	1	13	25.5	82	49	17	43	15	147	186		70.8	12.4	2.8	0	0.6	0	0.5	1.1	3.4	2.1	0.7	1.8	0.6	6.1	7.8
2	Nor	2019-09-05	1	3		Player 8	Def	1	2	13	10.57	782	1	0	0	0	0	0	15.4	48	6	0	0	0	114	142		74	0.1	0	0	0	0	0	1.5	4.5	0.6	0	0	0	10.7	13.4
2	Nor	2019-09-05	1	3		Player 8	Def	5	2	13	12.68	651	147	74	0	6	0	5	24.3	34	10	2	4	0	124	163		51.4	11.6	5.8	0	0.5	0	0.4	1.9	2.7	0.8	0.2	0.3	0	9.8	12.9
2	Nor	2019-09-05	1	3		Player 8	Def	6	1	2	15.42	955	47	5	0	1	0	0	21.9	43	27	9	28	6	131	162		61.9	3.1	0.3	0	0.1	0	0	1.4	2.8	1.8	0.6	1.8	0.4	8.5	10.5
2	Nor	2019-09-05	1	3		Player 8	Def	2	1	2	23.87	1506	172	61	46	9	3	5	31.4	61	26	8	27	11	124	165		63.1	7.2	2.6	1.9	0.4	0.1	0.2	1.3	2.5	1.1	0.3	1.1	0.5	5.2	6.9
2	Nor	2019-09-05	1	3		Player 9	Def	1	2	13	10.57	941	37	0	0	0	0	0	17.6	59	8	0	0	0	131	144		89	3.5	0	0	0	0	0	1.7	5.6	0.8	0	0	0	12.4	13.6
2	Nor	2019-09-05	1	3		Player 9	Def	5	2	13	12.68	677	140	40	0	4	0	2	24.8	35	12	2	4	1	134	161		53.4	11	3.2	0	0.3	0	0.2	2	2.7	0.9	0.2	0.3	0.1	10.5	12.7
2	Nor	2019-09-05	1	3		Player 9	Def	6	1	2	15.42	842	14	0	0	0	0	0	17.9	44	24	3	20	5	126	165		54.6	0.9	0	0	0	0	0	1.2	2.8	1.6	0.2	1.3	0.3	8.2	10.7
2	Nor	2019-09-05	1	3		Player 9	Def	2	1	2	23.87	1568	263	79	20	12	2	9	28.5	69	34	12	31	12	131	166		65.7	11	3.3	0.8	0.5	0.1	0.4	1.2	2.9	1.4	0.5	1.3	0.5	5.5	7
2	Nor	2019-09-05	1	3		Player 13	Midf	1	2	13	10.57	695	0	0	0	0	0	0	13.7	49	4	0	1	0	89	121		65.8	0	0	0	0	0	0	1.3	4.6	0.4	0	0.1	0	8.4	11.4
2	Nor	2019-09-05	1	3		Player 13	Midf	5	2	13	12.68	637	149	10	0	3	0	1	22	35	13	3	12	4	106	157		50.2	11.8	0.8	0	0.2	0	0.1	1.7	2.8	1	0.2	0.9	0.3	8.4	12.4
2	Nor	2019-09-05	1	3		Player 13	Midf	6	1	2	15.42	734	2	0	0	0	0	0	15.7	46	13	1	10	1	108	154		47.6	0.1	0	0	0	0	0	1	3	0.8	0.1	0.6	0.1	7	10
2	Nor	2019-09-05	1	3		Player 13	Midf	2	1	2	23.87	2065	268	68	19	15	1	13	27.9	106	49	12	41	16	138	170		86.5	11.2	2.8	0.8	0.6	0	0.5	1.2	4.5	2.1	0.5	1.7	0.7	5.8	7.1
2	Nor	2019-09-05	1	3		Player 14	Midf	1	2	13	10.57	784	17	0	0	0	0	0	19.2	47	11	0	1	0	107	131		74.2	1.6	0	0	0	0	0	1.8	4.4	1	0	0.1	0	10.1	12.4
2	Nor	2019-09-05	1	3		Player 14	Midf	5	2	13	12.68	641	151	133	7	9	3	8	25.7	35	12	4	15	3	123	164		50.5	11.9	10.5	0.5	0.7	0.2	0.6	2	2.8	0.9	0.3	1.2	0.2	9.7	12.9
2	Nor	2019-09-05	1	3		Player 14	Midf	6	1	2	15.42	1198	160	5	0	2	0	0	21.6	67	33	10	32	12	149	172		77.7	10.3	0.3	0	0.1	0	0	1.4	4.3	2.1	0.6	2.1	0.8	9.6	11.2
2	Nor	2019-09-05	1	3		Player 14	Midf	2	1	2	23.87	2188	347	167	38	19	8	17	28	107	32	10	36	13	141	168		91.7	14.5	7	1.6	0.8	0.3	0.7	1.2	4.5	1.3	0.4	1.5	0.5	5.9	7
2	Nor	2019-09-05	1	3		Player 15	Def	1	2	13	10.57	737	4	0	0	0	0	0	16.1	52	12	2	1	0	139	160		69.8	0.4	0	0	0	0	0	1.5	5	1.1	0.2	0.2	0	13.2	15.1
2	Nor	2019-09-05	1	3		Player 15	Def	5	2	13	12.68	634	151	18	0	4	0	2	23.3	34	12	3	8	2	154	172		50	11.9	1.4	0	0.3	0	0.2	1.8	2.7	0.9	0.2	0.6	0.2	12.1	13.6
2	Nor	2019-09-05	1	3		Player 15	Def	6	1	2	15.42	842	17	0	0	0	0	0	18.5	50	21	4	23	10	159	185		54.6	1.1	0	0	0	0	0	1.2	3.2	1.4	0.3	1.5	0.5	10.3	12
2	Nor	2019-09-05	1	3		Player 15	Def	2	1	2	23.87	1693	204	57	23	13	2	10	28.9	91	44	13	40	21	172	187		70.9	8.5	2.4	1	0.5	0.1	0.4	1.2	3.8	1.8	0.5	1.7	0.9	7.2	7.8
2	Nor	2019-09-05	1	3		Player 17	Def	1	2	13	10.57	917	20	0	0	0	0	0	16.7	69	11	0	2	0	133	175		86.8	1.9	0	0	0	0	0	1.6	6.5	1	0	0.2	0	12.5	16.6
2	Nor	2019-09-05	1	3		Player 17	Def	5	2	13	12.68	723	184	85	0	6	0	5	24	41	16	6	11	1	141	178		57	14.5	6.7	0	0.5	0	0.4	1.9	3.2	1.3	0.5	0.9	0.1	11.1	14
2	Nor	2019-09-05	1	3		Player 17	Def	6	1	2	15.42	1314	85	12	0	3	0	1	24.5	83	33	14	30	11	156	179		85.2	5.5	0.8	0	0.2	0	0.1	1.6	5.4	2.1	0.9	1.9	0.7	10.1	11.6
2	Nor	2019-09-05	1	3		Player 17	Def	2	1	2	23.87	2493	422	175	51	22	8	20	33.4	135	52	19	47	18	155	183		104.4	17.7	7.3	2.1	0.9	0.3	0.8	1.4	5.6	2.2	0.8	2	0.8	6.5	7.7
2	Nor	2019-09-05	1	3		Player 18	Fw	1	2	13	10.57	697	0	0	0	0	0	0	11.8	48	2	0	0	0	0	0		65.9	0	0	0	0	0	0	1.1	4.6	0.2	0	0	0	0	0
2	Nor	2019-09-05	1	3		Player 18	Fw	5	2	13	12.68	610	150	60	1	7	1	6	25.1	33	14	4	10	2	0	0		48.1	11.8	4.8	0	0.6	0.1	0.5	2	2.6	1.1	0.3	0.8	0.2	0	0
2	Nor	2019-09-05	1	3		Player 18	Fw	6	1	2	15.42	904	59	0	0	0	0	0	19.8	52	26	8	24	10	0	0		58.6	3.8	0	0	0	0	0	1.3	3.4	1.7	0.5	1.6	0.6	0	0
2	Nor	2019-09-05	1	3		Player 18	Fw	2	1	2	23.87	1453	190	75	1	11	1	8	25.1	68	30	12	27	9	0	0		60.9	7.9	3.1	0	0.5	0	0.3	1.1	2.8	1.3	0.5	1.1	0.4	0	0
2	Nor	2019-09-05	1	3		Player 22	Fw	1	2	13	10.57	834	17	0	0	0	0	0	17	51	16	1	6	0	132	169		78.9	1.6	0	0	0	0	0	1.6	4.8	1.5	0.1	0.6	0	12.5	16
2	Nor	2019-09-05	1	3		Player 22	Fw	5	2	13	12.68	654	145	26	0	4	0	3	21.9	34	13	1	8	3	62	67		51.5	11.4	2.1	0	0.3	0	0.2	1.7	2.7	1	0.1	0.6	0.2	4.9	5.3
2	Nor	2019-09-05	1	3		Player 22	Fw	6	1	2	15.42	1211	66	0	0	1	0	0	20.8	66	35	11	41	15	107	108		78.6	4.3	0	0	0.1	0	0	1.3	4.3	2.3	0.7	2.7	1	6.9	7
2	Nor	2019-09-05	1	3		Player 22	Fw	2	1	2	23.87	1578	275	99	14	17	3	14	26.9	68	40	22	38	15	99	171		66.1	11.5	4.2	0.6	0.7	0.1	0.6	1.1	2.8	1.7	0.9	1.6	0.6	4.2	7.2
2	Nor	2019-09-05	1	3		Player 23	Midf	1	2	13	10.57	704	0	0	0	0	0	0	13.8	43	7	0	0	0	99	121		66.6	0	0	0	0	0	0	1.3	4.1	0.7	0	0	0	9.4	11.4
2	Nor	2019-09-05	1	3		Player 23	Midf	5	2	13	12.68	601	166	0	0	0	0	0	19.9	30	14	4	10	1	117	150		47.4	13.1	0	0	0	0	0	1.6	2.4	1.1	0.3	0.8	0.1	9.2	11.8
2	Nor	2019-09-05	1	3		Player 23	Midf	6	1	2	15.42	1147	96	3	0	3	0	1	20.8	63	27	12	27	7	144	169		74.4	6.2	0.2	0	0.2	0	0.1	1.3	4.1	1.8	0.8	1.8	0.5	9.3	11
2	Nor	2019-09-05	1	3		Player 23	Midf	2	1	2	23.87	2246	298	49	10	6	2	3	26.3	107	34	11	32	7	143	176		94.1	12.5	2	0.4	0.3	0.1	0.1	1.1	4.5	1.4	0.5	1.3	0.3	6	7.4
2	Nor	2019-09-05	1	3		Player 24	Midf	1	2	13	10.57	731	9	0	0	0	0	0	16.3	53	8	0	1	0	118	134		69.2	0.8	0	0	0	0	0	1.5	5	0.8	0	0.1	0	11.2	12.7
2	Nor	2019-09-05	1	3		Player 24	Midf	5	2	13	12.68	606	141	15	0	5	0	3	21.1	32	10	1	4	1	134	161		47.8	11.1	1.2	0	0.4	0	0.2	1.7	2.5	0.8	0.1	0.3	0.1	10.6	12.7
2	Nor	2019-09-05	1	3		Player 24	Midf	6	1	2	15.42	832	6	0	0	0	0	0	15.3	54	16	6	19	5	146	177		54	0.4	0	0	0	0	0	1	3.5	1	0.4	1.2	0.3	9.5	11.5
2	Nor	2019-09-05	1	3		Player 24	Midf	2	1	2	23.87	1878	312	81	1	16	1	14	25.2	94	46	17	44	16	153	177		78.7	13.1	3.4	0.1	0.7	0	0.6	1.1	3.9	1.9	0.7	1.8	0.7	6.4	7.4
2	Nor	2019-09-05	1	3		Player 25	Midf	1	2	13	10.57	649	0	0	0	0	0	0	13.9	46	3	0	2	0	58	77		61.4	0	0	0	0	0	0	1.3	4.3	0.3	0	0.2	0	5.5	7.3
2	Nor	2019-09-05	1	3		Player 25	Midf	5	2	13	12.68	592	149	6	0	3	0	1	21.8	31	9	2	7	2	111	155		46.7	11.7	0.5	0	0.2	0	0.1	1.7	2.4	0.7	0.2	0.6	0.2	8.7	12.2
2	Nor	2019-09-05	1	3		Player 25	Midf	6	1	2	15.42	1062	22	0	0	0	0	0	18	69	28	7	23	8	137	172		68.8	1.5	0	0	0	0	0	1.2	4.5	1.8	0.5	1.5	0.5	8.9	11.2
2	Nor	2019-09-05	1	3		Player 25	Midf	2	1	2	23.87	2029	258	36	0	8	0	6	24	103	43	14	32	11	140	174		85	10.8	1.5	0	0.3	0	0.3	1	4.3	1.8	0.6	1.3	0.5	5.8	7.3
2	Nor	2019-09-05	1	3		Player 26	Def	1	2	13	10.57	748	1	0	0	0	0	0	14.6	54	12	0	4	1	130	165		70.8	0.1	0	0	0	0	0	1.4	5.1	1.1	0	0.4	0.1	12.3	15.6
2	Nor	2019-09-05	1	3		Player 26	Def	5	2	13	12.68	649	150	17	0	4	0	2	22.6	36	18	3	12	3	146	181		51.2	11.8	1.3	0	0.3	0	0.2	1.8	2.9	1.4	0.2	0.9	0.2	11.5	14.3
2	Nor	2019-09-05	1	3		Player 26	Def	6	1	2	15.42	915	26	2	0	1	0	0	22.1	63	27	6	30	6	166	190		59.3	1.7	0.1	0	0.1	0	0	1.4	4.1	1.8	0.4	1.9	0.4	10.8	12.3
2	Nor	2019-09-05	1	3		Player 26	Def	2	1	2	23.87	1897	272	64	2	14	2	12	25.3	97	52	20	47	15	149	188		79.5	11.4	2.7	0.1	0.6	0.1	0.5	1.1	4	2.2	0.8	2	0.6	6.3	7.9
2	Nor	2019-09-08	1	6		Player 1	Def	1	2	13	10.17	558	0	0	0	0	0	0	10.2	52	0	0	0		119	154		54.9	0	0	0	0	0	0	1,o	5.1	0	0	0	0	11.7	15.1
2	Nor	2019-09-08	1	6		Player 1	Def	1	2	13	17.03	572	15	0	0	0	0	0	16.7	41	5	1	3	0	126	161		33.6	0.9	0	0	0	0	0	1	2.4	0.3	0.1	0.2	0	7.4	9.5
2	Nor	2019-09-08	1	6		Player 1	Def	7	1	5	18.53	1630	152	31	0	6	0	4	23.4	88	26	5	27	9	168	187		88	8.2	1.7	0	0.3	0	0.2	1.3	4.8	1.4	0.3	1.5	0.5	9.1	10.1
2	Nor	2019-09-08	1	6		Player 1	Def	6	1	2	29.85	2395	191	20	0	8	0	2	24.6	136	31	9	28	8	164	187		80.2	6.4	0.7	0	0.3	0	0.1	0.8	4.5	1	0.3	0.9	0.3	5.5	6.3
2	Nor	2019-09-08	1	6		Player 2	Fw	1	2	13	10.17	689	0	0	0	0	0	0	14	56	2	0	2	0	130	157		68.6	0	0	0	0	0	0	1.4	5.5	0.2	0	0.2	0	12.8	15.4
2	Nor	2019-09-08	1	6		Player 2	Fw	1	2	13	17.03	703	40	5	0	1	0	0	22.7	48	20	3	18	4	138	179		41.3	2.3	0.3	0	0.1	0	0	1.3	2.8	1.2	0.2	1.1	0.2	8.1	10.5
2	Nor	2019-09-08	1	6		Player 2	Fw	7	1	5	18.53	1675	227	56	5	11	1	9	28.2	92	48	16	44	24	173	191		90.4	12.3	3	0.3	0.6	0.1	9.5	1.5	5	2.6	0.9	2.4	1.3	9.3	10.3
2	Nor	2019-09-08	1	6		Player 2	Fw	6	1	2	29.85	2876	358	87	51	17	4	14	31.4	154	65	19	67	28	174	193		96.3	12	2.9	1.7	0.6	0.1	0.5	1.1	5.2	2.2	0.6	2.2	0.9	5.8	6.5
2	Nor	2019-09-08	1	6		Player 3	Fw	1	2	13	10.17	698	1	0	0	0	0	0	14.3	58	1	0	1	0	93	151		68.6	0.1	0	0	0	0	0	1.4	5.7	0.1	0	0.1	0	9.2	14.8
2	Nor	2019-09-08	1	6		Player 3	Fw	1	2	13	17.03	508	46	1	0	1	0	0	21.1	34	7	2	5	0	117	160		29.8	2.7	0.1	0	0.1	0	0	1.2	2	0.4	0.1	0.3	0	6.9	9.4
2	Nor	2019-09-08	1	6		Player 3	Fw	7	1	5	18.53	1505	194	30	0	9	0	7	23.9	89	39	4	38	12	165	190		81.2	10.5	1.6	0	0.5	0	0.4	1.3	4.8	2.1	0.2	2.1	0.6	8.9	10.3
2	Nor	2019-09-08	1	6		Player 3	Fw	6	1	2	29.85	2411	356	68	2	10	1	7	26.1	126	61	15	67	28	163	189		80.8	11.9	2.3	0.1	0.3	0	0.2	0.9	4.2	2	0.5	2.2	0.9	5.5	6.3
2	Nor	2019-09-08	1	6		Player 5	Midf	1	2	13	10.17	837	0	0	0	0	0	0	11.6	64	1	0	1	0	57	75		82.3	0	0	0	0	0	0	1.1	6.3	0.1	0	0.1	0	5.6	7.4
2	Nor	2019-09-08	1	6		Player 5	Midf	1	2	13	17.03	537	47	11	0	2	0	1	22.2	33	8	0	5	0	67	149		31.5	2.8	0.7	0	0.1	0	0.2	1.3	1.9	0.5	0	0.3	0	2.9	8.7
2	Nor	2019-09-08	1	6		Player 5	Midf	7	1	5	18.53	2187	327	3	0	2	0	0	20.8	121	48	6	46	10	111	164		118	17.7	0.1	0	0.1	0	0	1.1	6.5	2.6	0.3	2.5	0.5	6	8.9
2	Nor	2019-09-08	1	6		Player 5	Midf	6	1	2	29.85	3555	417	88	3	14	2	10	26.4	193	64	16	67	19	111	174		119.1	14	3	0.1	0.5	0.1	0.3	0.9	6.5	2.1	0.5	2.2	0.6	3.7	5.8
2	Nor	2019-09-08	1	6		Player 6	Midf	1	2	13	10.17	620	4	0	0	0	0	0	16.7	60	2	0	1	0	0	0		60.9	0.4	0	0	0	0	0	1.6	5.9	0.2	0	0.1	0	0	0
2	Nor	2019-09-08	1	6		Player 6	Midf	1	2	13	17.03	574	61	6	0	2	0	1	24	39	3	1	5	3	0	0		33.7	3.6	0.4	0	0.1	0	0.1	1.4	2.3	0.2	0.1	0.3	0.2	0	0
2	Nor	2019-09-08	1	6		Player 6	Midf	7	1	5	18.53	1401	172	13	0	5	0	1	22.1	90	35	9	33	9	0	0		75.6	9.3	0.7	0	0.3	0	0.1	1.2	4.9	1.9	0.5	1.8	0.5	0	0
2	Nor	2019-09-08	1	6		Player 6	Midf	6	1	2	29.85	2634	392	86	3	11	2	7	26.1	155	59	11	66	23	0	0		88.2	12.1	2.9	0.1	0.4	0.1	0.2	0.9	5.2	2	0.4	2.2	0.8	0	0
2	Nor	2019-09-08	1	6		Player 7	Def	1	2	13	10.17	616	0	0	0	0	0	0	13.2	55	2	0	3	0	114	166		60.6	0	0	0	0	0	0	1.3	5.4	0.2	0	0.3	0	11.2	16.3
2	Nor	2019-09-08	1	6		Player 7	Def	1	2	13	17.03	565	52	4	0	1	0	0	21	41	6	1	6	0	122	168		33.2	3	0.2	0	0.1	0	0	1.2	2.4	0.4	0.1	0.4	0	7.2	9.9
2	Nor	2019-09-08	1	6		Player 7	Def	7	1	5	18.53	1771	270	51	0	9	0	7	24.7	98	51	11	48	21	167	193		95.6	14.6	2.8	0	0.5	0	0.4	1.3	5.3	2.8	0.6	2.6	1.1	9	10.4
2	Nor	2019-09-08	1	6		Player 7	Def	6	1	2	29.85	2668	306	121	20	17	3	14	29.3	150	48	9	64	25	170	194		89.4	10.3	4.1	0.7	0.6	0.1	0.5	1	5	1.6	0.3	2.1	0.8	5.7	6.5
2	Nor	2019-09-08	1	6		Player 8	Def	1	2	13	10.17	781	0	0	0	0	0	0	11.4	57	0	0	0	0	125	150		76.8	0	0	0	0	0	0	1.1	5.6	0	0	0	0	12.2	14.7
2	Nor	2019-09-08	1	6		Player 8	Def	1	2	13	17.03	566	47	4	0	1	0	0	20.8	33	18	2	12	3	115	152		33.2	2.8	0.3	0	0.1	0	0	1.2	1.9	1.1	0.1	0.7	0.2	6.7	8.9
2	Nor	2019-09-08	1	6		Player 8	Def	7	1	5	18.53	1464	204	51	0	8	0	5	24.8	66	39	16	27	8	139	166		79	11	2.7	0	0.4	0	0.3	1.3	3.6	2.1	0.9	1.5	0.4	7.5	9
2	Nor	2019-09-08	1	6		Player 8	Def	6	1	2	29.85	3018	524	153	8	18	3	16	27.5	135	47	14	48	13	153	174		101.1	17.6	5.1	0.3	0.6	0.1	0.5	0.9	4.5	1.6	0.5	1.6	0.4	5.1	5.8
2	Nor	2019-09-08	1	6		Player 9	Def	1	2	13	10.17	1041	0	0	0	0	0	0	14	78	2	0	0	0	126	160		102.3	0	0	0	0	0	0	1.4	7.7	0.2	0	0	0	12.4	15.7
2	Nor	2019-09-08	1	6		Player 9	Def	1	2	13	17.03	641	27	39	13	2	2	1	26.7	39	12	3	12	3	121	158		37.6	1.6	2.3	0.7	0.1	0.1	0.1	1.6	2.3	0.7	0.2	0.7	0.2	7.1	9.3
2	Nor	2019-09-08	1	6		Player 9	Def	7	1	5	18.53	2244	327	26	0	8	0	6	22.4	114	32	7	38	9	152	175		121.1	17.7	1.4	0	0.4	0	0.3	1.2	6.1	1.7	0.4	2.1	0.5	8.2	9.4
2	Nor	2019-09-08	1	6		Player 9	Def	6	1	2	29.85	3082	270	65	9	8	3	4	26.4	145	57	13	47	8	153	172		103.2	9.1	2.2	0.3	0.3	0.1	0.1	0.9	4.9	1.9	0.4	1.6	0.3	5.1	5.8
2	Nor	2019-09-08	1	6		Player 13	Midf	1	2	13	10.17	641	0	0	0	0	0	0	12.5	65	2	0	2	0	86	147		63	0	0	0	0	0	0	1.2	6.4	0.2	0	0.2	0	8.4	14.5
2	Nor	2019-09-08	1	6		Player 13	Midf	1	2	13	17.03	463	36	18	0	2	0	1	24.1	32	5	0	3	1	106	138		27.2	2.1	1.1	0	0.1	0	0.1	1.4	1.9	0.3	0	0.3	0.1	6.2	8.1
2	Nor	2019-09-08	1	6		Player 13	Midf	7	1	5	18.53	1821	221	5	0	6	0	3	20.7	109	42	11	45	18	150	183		98.2	11.9	0.3	0	0.3	0	0.2	1.1	5.9	2.3	0.6	2.4	1	8.1	9.9
2	Nor	2019-09-08	1	6		Player 13	Midf	6	1	2	29.85	2975	386	55	1	12	1	8	25.2	172	57	15	63	19	162	179		99.7	12.9	1.8	0	0.4	0	0.3	0.8	5.8	1.9	0.5	2.1	0.6	5.4	6
2	Nor	2019-09-08	1	6		Player 14	Midf	1	2	13	10.17	748	19	0	0	0	0	0	19.3	62	3	0	1	0	117	155		73.5	1.9	0	0	0	0	0	1.9	6.1	0.3	0	0.1	0	11.5	15.2
2	Nor	2019-09-08	1	6		Player 14	Midf	1	2	13	17.03	656	54	1	0	2	0	1	20.9	48	13	3	13	2	123	171		38.5	3.2	0.1	0	0.1	0	0.1	1.2	2.8	0.8	0.2	0.8	0.1	7.2	10
2	Nor	2019-09-08	1	6		Player 14	Midf	7	1	5	18.53	1786	326	163	17	19	3	18	27.7	90	35	4	33	17	156	176		96.4	17.6	8.8	0.9	1	0.2	1	1.5	4.9	1.9	0.2	1.8	0.9	8.4	9.5
2	Nor	2019-09-08	1	6		Player 14	Midf	6	1	2	29.85	2902	435	121	19	14	4	12	26.8	143	47	11	49	25	151	178		97.2	14.6	4.1	0.6	0.5	0.1	0.4	0.9	4.8	1.6	0.4	1.6	0.8	5	6
2	Nor	2019-09-08	1	6		Player 15	Def	1	2	13	10.17	730	8	0	0	0	0	0	17.1	74	6	0	1	0	151	174		71.8	0.7	0	0	0	0	0	1.7	7.2	0.6	0	0.1	0	14.8	17.1
2	Nor	2019-09-08	1	6		Player 15	Def	1	2	13	17.03	657	49	8	0	2	0	1	22	51	10	1	5	2	160	175		38.6	2.9	0.4	0	0.1	0	0.3	1.3	4.2	2.2	0.8	2.1	0.6	9.4	10.1
2	Nor	2019-09-08	1	6		Player 15	Def	7	1	5	18.53	1283	120	47	0	8	0	6	24.3	78	41	15	38	12	174	187		69.3	6.5	2.5	0	0.4	0	0.3	1.3	4.2	2.2	0.8	2.1	0.6	9.4	10.1
2	Nor	2019-09-08	1	6		Player 15	Def	6	1	2	29.85	2312	232	61	24	22	2	8	31.3	135	46	16	52	21	175	190		77.5	7.8	2	0.8	0.4	0.1	0.3	1	4.5	1.5	0.5	1.7	0.7	5.9	6.4
2	Nor	2019-09-08	1	6		Player 17	Def	1	2	13	10.17	914	1	0	0	0	0	0	14.5	83	0	0	0	0	139	169		89	0.1	0	0	0	0	0	1.4	8.2	0	0	0	0	13.7	16.6
2	Nor	2019-09-08	1	6		Player 17	Def	1	2	13	17.03	673	48	22	0	2	0	1	22.5	49	9	1	4	1	122	167		39.5	2.8	1.3	0	0.1	0	0.1	1.3	2.9	0.5	0.1	0.2	0.1	7.2	9.8
2	Nor	2019-09-08	1	6		Player 17	Def	7	1	5	18.53	2256	471	67	0	15	0	13	24.5	134	56	12	43	16	169	187		121.7	25.4	3.6	0	0.8	0	0.7	1.3	7.2	3	0.6	2.3	0.9	9.1	10.1
2	Nor	2019-09-08	1	6		Player 17	Def	6	1	2	29.85	3483	595	155	35	26	6	25	30	196	77	24	74	30	169	188		116.7	19.9	5.2	1.2	0.9	0.2	0.8	1	6.6	2.6	0.8	2.5	1	5.7	6.3
2	Nor	2019-09-08	1	6		Player 20	Def	1	2	13	10.17	649	4	0	0	0	0	0	16.2	47	5	0	3	0	147	166		63.8	0.4	0	0	0	0	0	1.6	4.7	0.5	0	0.3	0	14.5	16.3
2	Nor	2019-09-08	1	6		Player 20	Def	1	2	13	17.03	635	46	27	2	2	1	1	25.3	40	10	1	9	3	138	166		37.3	2.7	1.6	0.1	0.1	0.1	0.1	1.5	2.4	0.6	0.1	0.5	0.2	8.1	9.7
2	Nor	2019-09-08	1	6		Player 20	Def	7	1	5	18.53	1825	230	22	0	8	0	4	22.6	91	28	9	36	10	164	187		98.5	12.4	1.2	0	0.4	0	0.2	1.2	4.9	1.5	0.5	1.9	0.5	8.8	10.1
2	Nor	2019-09-08	1	6		Player 20	Def	6	1	2	29.85	3232	548	165	35	22	6	19	28.6	163	60	13	57	18	174	190		108.3	18.4	5.5	1.2	0.7	0.2	0.6	1	5.4	2	0.4	1.9	0.6	5.8	6.4
2	Nor	2019-09-08	1	6		Player 21	Def	1	2	13	10.17	644	8	0	0	0	0	0	19	62	1	0	0	0	112	153		63.3	0.8	0	0	0	0	0	1.9	6.1	0.1	0	0	0	11.1	15
2	Nor	2019-09-08	1	6		Player 21	Def	1	2	13	17.03	663	36	0	0	0	0	0	19.8	48	12	2	16	2	114	163		38.9	2.1	0	0	0	0	0	1.2	2.8	0.7	0.1	0.9	0.1	6.7	9.6
2	Nor	2019-09-08	1	6		Player 21	Def	7	1	5	18.53	1644	310	43	8	12	1	9	27.6	88	48	20	45	20	153	178		88.7	16.7	2.3	0.4	0.6	0.1	0.5	1.5	4.7	2.6	1.1	2.4	1.1	8.2	9.6
2	Nor	2019-09-08	1	6		Player 21	Def	6	1	2	29.85	2443	380	102	19	19	5	17	28.4	144	59	21	57	18	155	183		81.8	12.7	3.4	0.6	0.6	0.2	0.6	1	4.8	2	0.7	1.9	0.6	5.2	6.1
2	Nor	2019-09-08	1	6		Player 22	Fw	1	2	13	10.17	823	7	0	0	0	0	0	15.8	62	0	0	0	0	63	84		80.9	0.7	0	0	0	0	0	1.6	6.1	0	0	0	0	6.2	8.3
2	Nor	2019-09-08	1	6		Player 22	Fw	1	2	13	17.03	7.3	57	1	0	1	0	0	20.7	47	12	4	10	2	47	64		41.3	3.3	0.1	0	0.1	0	0	1.2	2.8	0.7	0.2	0.6	0.1	2.7	3.8
2	Nor	2019-09-08	1	6		Player 22	Fw	7	1	5	18.53	1847	266	44	0	10	0	8	24.2	88	59	20	56	20	69	145		99.7	14.4	2.4	0	0.5	0	0.4	1.3	4.8	3.2	1.1	3	1.1	3.7	7.8
2	Nor	2019-09-08	1	6		Player 22	Fw	6	1	2	29.85	2851	440	128	8	24	4	22	26.1	127	78	31	71	33	0	0		95.5	14.7	4.3	0.3	0.8	0.1	0.7	0.9	4.3	2.6	1	2.4	1.1	0	0
2	Nor	2019-09-08	1	6		Player 24	Midf	1	2	13	10.17	654	0	0	0	0	0	0	10.9	65	0	0	0	0	133	165		64.3	0	0	0	0	0	0	1.1	6.4	0	0	0	0	13	16.2
2	Nor	2019-09-08	1	6		Player 24	Midf	1	2	13	17.03	584	20	0	0	0	0	0	17.1	40	9	2	7	0	132	157		34.3	1.2	0	0	0	0	0	1	2.4	0.5	0.1	0.4	0	7.8	9.2
2	Nor	2019-09-08	1	6		Player 24	Midf	7	1	5	18.53	1685	233	20	2	3	1		26	98	38	11	37	10	162	180		90.9	12.6	1.1	0.1	0.2	0.1	0	1.4	5.3	2.1	0.6	2	0.5	8.7	9.7
2	Nor	2019-09-08	1	6		Player 24	Midf	6	1	2	29.85	2780	360	51	12	12	2	10	27.2	153	57	15	55	13	161	179		93.1	12.1	1.8	0.4	0.4	0.1	0.3	0.9	5.1	1.9	0.5	1.8	0.4	5.4	6
2	Nor	2019-09-08	1	6		Player 25	Midf	1	2	13	10.17	571	0	0	0	0	0	0	13.4	53	1	0	1	0	64	109		56.1	0	0	0	0	0	0	1.3	5.2	0.1	0	0.1	0	6.3	10.7
2	Nor	2019-09-08	1	6		Player 25	Midf	1	2	13	17.03	575	29	0	0	0	0	0	18.8	44	11	0	6	0	115	158		33.8	1.7	0	0	0	0	0	1.1	2.6	0.6	0	0.4	0	6.8	9.3
2	Nor	2019-09-08	1	6		Player 25	Midf	7	1	5	18.53	1757	226	35	1	6	2	2	25.2	102	53	15	42	11	160	184		94.8	12.2	1.9	0.1	0.3	0.1	0.1	1.4	5.5	2.9	0.8	2.3	0.6	8.6	9.9
2	Nor	2019-09-08	1	6		Player 25	Midf	6	1	2	29.85	2989	494	82	2	13	1	10	25.7	160	61	10	51	17	162	183		100.1	16.6	2.7	0.1	0.4	0	0.3	0.9	5.3	2	0.3	1.7	0.6	5.4	6.1
2	Nor	2019-09-08	1	6		Player 26	Def	1	2	13	10.17	765	0	0	0	0	0	0	13.6	67	1	1	0	0	135	167		75.3	0	0	0	0	0	0	1.3	6.6	0.1	0.1	0	0	13.2	16.4
2	Nor	2019-09-08	1	6		Player 26	Def	1	2	13	17.03	578	646	4	0	2	0	1	20.6	41	8	2	9	0	134	170		34	3.7	0.2	0	0.1	0	0.1	1.2	2.4	0.5	0.1	0.5	0	7.9	10
2	Nor	2019-09-08	1	6		Player 26	Def	7	1	5	18.53	1750	217	25	0	5	0	3	23.4	94	37	9	33	14	162	192		94.4	11.7	1.3	0	0.2	0	0.2	1.3	5.1	2	0.5	1.8	0.8	8.7	10.4
2	Nor	2019-09-08	1	6		Player 26	Def	6	1	2	29.85	2805	415	137	3	18	2	16	26.1	149	56	19	61	23	153	197		94	13.9	4.6	0.1	0.6	0.1	0.5	0.9	5	1.9	0.6	2	0.8	5.1	6.6
3	Nor	2019-09-11	1	2	5	Player 1	Def	5	2	13	3.43	550	0	0	0	0	0	0	13.9	30	0	0	0	0	115	145		160.3	0	0	0	0	0	0	4.1	8.8	0	0	0	0	33.5	42.3
3	Nor	2019-09-11	1	2	5	Player 1	Def	1	2	13	8.88	595	4	0	0	0	0	0	15.8	31	1	2	2	0	134	158		67	0.4	0	0	0	0	0	1.8	3.5	0.1	0.1	0.1	0	15.1	17.8
3	Nor	2019-09-11	1	2	5	Player 1	Def	1	2	13	13.8	948	111	0	0	0	0	0	18.5	52	14	1	5	0	144	175		68.7	8	0	0	0	0	0	1.3	3.7	1	0.1	0.4	0	10.4	12.7
3	Nor	2019-09-11	1	2	5	Player 1	Def	7	1	5	12.18	808	93	82	30	9	4	8	28.6	41	21	7	16	8	157	184		66.3	7.7	6.7	2.4	0.7	0.3	0.7	2.3	3.3	1.7	0.6	1.3	0.7	12.9	15.1
3	Nor	2019-09-11	1	2	5	Player 1	Def	4	1	1	20.2	1636	133	35	0	6	0	4	24.2	77	24	7	20	6	151	183		81	6.6	1.7	0	0.3	0	0.2	1.2	3.8	1.2	0.3	1	0.3	7.5	9.1
3	Nor	2019-09-11	1	2	5	Player 1	Def	5	2	13	4.7	642	61	96	94	6	5	5	30.9	30	5	1	1	0	151	179		136.5	12.9	20.4	20	1.3	1.1	1.1	6.6	6.4	1.1	0.2	0.2	0	32	38.1
3	Nor	2019-09-11	1	2	5	Player 2	Fw	5	2	13	3.43	569	15	0	0	0	0	0	17.7	31	0	0	0	0	142	161		166	4.3	0	0	0	0	0	5.2	9	0	0	0	0	41.5	46.9
3	Nor	2019-09-11	1	2	5	Player 2	Fw	1	2	13	8.88	471	4	0	0	0	0	0	17	33	2	1	3	0	124	141		53	0.5	0	0	0	0	0	1.9	3.8	0.2	0.1	0.3	0	14	15.9
3	Nor	2019-09-11	1	2	5	Player 2	Fw	1	2	13	13.8	917	128	0	0	1	0	0	20.4	56	36	11	23	2	143	174		66.4	9.3	0	0	0.1	0	0	1.5	4.1	2.6	0.8	1.7	0.1	10.4	12.6
3	Nor	2019-09-11	1	2	5	Player 2	Fw	7	1	5	12.18	717	70	68	18	7	3	6	31	50	16	8	22	7	161	189		58.9	5.7	5.6	1.5	0.6	0.2	0.5	2.5	4.1	1.3	0.7	1.8	0.6	13.2	15.5
3	Nor	2019-09-11	1	2	5	Player 2	Fw	4	1	1	20.2	1666	149	11	0	3	0	1	23.2	94	34	10	30	10	165	194		82.5	7.4	0.6	0	0.1	0	0	1.1	4.6	1.7	0.5	1.5	0.5	8.2	9.6
3	Nor	2019-09-11	1	2	5	Player 2	Fw	5	2	13	4.7	600	55	74	102	6	6	5	29.8	31	6	4	3	0	164	186		127.7	11.8	15.8	21.7	1.3	1.3	1.1	6.3	6.6	1.3	0.9	0.6	0	34.9	39.6
3	Nor	2019-09-11	1	2	5	Player 4	Fw	5	2	13	3.43	519	0	0	0	0	0	0	13.2	32	0	0	0	0	134	154		151.2	0	0	0	0	0	0	3.9	9.3	0	0	0	0	39	44.9
3	Nor	2019-09-11	1	2	5	Player 4	Fw	1	2	13	8.88	443	4	0	0	0	0	0	15.9	30	3	0	2	1	120	137		49.8	0.4	0	0	0	0	0	1.8	3.4	0.3	0	0.2	0.1	13.5	15.4
3	Nor	2019-09-11	1	2	5	Player 4	Fw	1	2	13	13.8	929	114	0	0	0	0	0	19.5	57	29	8	7	0	136	177		67.3	8.2	0	0	0	0	0	1.4	4.1	2.1	0.6	0.5	0	9.9	12.8
3	Nor	2019-09-11	1	2	5	Player 4	Fw	7	1	5	12.18	710	71	88	5	7	4	6	26.2	43	21	7	13	8	148	177		58.3	5.8	7.2	0.4	0.6	0.3	0.5	2.2	3.5	1.7	0.6	1.1	0.7	12.1	14.5
3	Nor	2019-09-11	1	2	5	Player 4	Fw	4	1	1	20.2	1490	120	8	0	2	0	0	22.5	72	21	6	11	0	141	172		73.8	6	0.4	0	0.1	0	0	1.1	3.5	1	0.3	0.5	0	7	8.5
3	Nor	2019-09-11	1	2	5	Player 4	Fw	5	2	13	4.7	636	54	68	97	6	5	5	30.3	42	6	2	4	0	154	181		135.4	11.6	14.4	20.5	1.3	1.1	1.1	6.5	9	1.3	0.4	0.9	0	32.7	38.5
3	Nor	2019-09-11	1	2	5	Player 5	Midf	5	2	13	3.43	626	25	0	0	0	0	0	16.7	33	1	0	0	0	56	72		182.7	7.2	0	0	0	0	0	4.9	9.7	0.3	0	0	0	16.5	21
3	Nor	2019-09-11	1	2	5	Player 5	Midf	1	2	13	8.88	379	1	0	0	0	0	0	16.4	27	1	1	1	0	0	0		42.7	0.1	0	0	0	0	0	1.8	3	0.1	0.1	0.1	0	0	0
3	Nor	2019-09-11	1	2	5	Player 5	Midf	1	2	13	13.8	0.7	105	0	0	0	0	0	18.8	55	15	7	5	0	73	110		65.7	7.6	0	0	0	0	0	1.4	4	1.1	0.5	0.4	0	5.3	8
3	Nor	2019-09-11	1	2	5	Player 5	Midf	7	1	5	12.18	786	80	35	0	5	0	3	24.8	48	17	8	19	4	98	138		64.5	6.6	2.9	0	0.4	0	0.2	2	3.9	1.4	0.7	1.6	0.3	8.1	11.3
3	Nor	2019-09-11	1	2	5	Player 5	Midf	4	1	1	20.2	1894	266	20	0	9	0	7	23.5	103	48	16	43	15	98	167		93.7	13.2	1	0	0.4	0	0.3	1.3	5.1	2.4	0.8	2.1	0.7	4.9	8.3
3	Nor	2019-09-11	1	2	5	Player 5	Midf	5	2	13	4.7	650	60	81	98	6	5	5	29.8	35	6	0	2	0	112	151		138.3	12.8	17.3	20.9	1.3	1.1	1.1	6.3	7.6	1.3	0	0.4	0	23.8	32.1
3	Nor	2019-09-11	1	2	5	Player 6	Midf	5	2	13	3.43	594	14	0	0	0	0	0	16.6	34	0	0	0	0	124	145		173.3	4.2	0	0	0	0	0	4.8	10	0	0	0	0	36.3	42.3
3	Nor	2019-09-11	1	2	5	Player 6	Midf	1	2	13	8.88	429	4	0	0	0	0	0	16.2	29	1	0	2	0	100	121		48.4	0.4	0	0	0	0	0	1.8	3.3	0.1	0	0.2	0	11.3	13.6
3	Nor	2019-09-11	1	2	5	Player 6	Midf	1	2	13	13.8	880	160	0	0	0	0	0	19.3	58	30	7	19	5	120	162		63.8	11.6	0	0	0	0	0	1.4	4.2	2.2	0.5	1.4	0.4	8.7	11.7
3	Nor	2019-09-11	1	2	5	Player 6	Midf	7	1	5	12.18	734	104	68	3	6	1	4	26	50	22	6	17	11	138	170		60.3	8.5	5.6	0.3	0.5	0.1	0.3	2.1	4.1	1.8	0.5	1.4	0.9	11.3	14
3	Nor	2019-09-11	1	2	5	Player 6	Midf	4	1	1	20.2	1504	173	12	0	2	0	0	23.3	88	42	12	37	14	149	174		74.5	8.6	0.6	0	0.1	0	0	1.2	4.4	2.1	0.6	1.8	0.7	7.4	8.6
3	Nor	2019-09-11	1	2	5	Player 6	Midf	5	2	13	4.7	605	74	111	42	5	3	4	18.8	38	6	2	0	0	147	166		128.7	16	23,,6	8.9	1.1	0.6	0.9	6.1	8	1.3	0.4	0	0	31.4	35.2
3	Nor	2019-09-11	1	2	5	Player 7	Def	5	2	13	3.43	560	4	0	0	0	0	0	15.9	30	1	0	0	0	124	151		163.1	1.3	0	0	0	0	0	4.6	8.8	0.3	0	0	0	36.1	44
3	Nor	2019-09-11	1	2	5	Player 7	Def	1	2	13	8.88	451	5	0	0	0	0	0	18.3	30	3	2	3	0	119	144		50.8	0.6	0	0	0	0	0	2.1	3.4	0.3	0.2	0.3	0	13.4	16.2
3	Nor	2019-09-11	1	2	5	Player 7	Def	1	2	13	13.8	869	87	0	0	0	0	0	18.7	48	28	10	11	1	125	159		62.9	6.3	0	0	0	0	0	1.4	3.4	2	0.7	0.8	0.1	9.1	11.5
3	Nor	2019-09-11	1	2	5	Player 7	Def	7	1	5	12.18	754	82	16	8	3	1	0	26.2	48	19	7	17	10	142	179		61.9	6.8	1.3	0.7	0.2	0.1	0	2.2	3.9	1.6	0.6	1.4	0.8	11.6	14.7
3	Nor	2019-09-11	1	2	5	Player 7	Def	4	1	1	20.2	1770	158	19	0	2	0	1	24.8	95	28	6	34	6	159	189		87.6	7.8	0.9	0	0.1	0	0	1.2	4.7	1.4	0.3	1.7	0.3	7.9	9.4
3	Nor	2019-09-11	1	2	5	Player 7	Def	5	2	13	4.7	623	55	53	127	6	5	5	33	37	6	5	5	0	163	188		132.6	11.6	11.3	27	1.3	1.1	1.1	7	7.8	1.3	1.1	1.1	0	34.6	40
3	Nor	2019-09-11	1	2	5	Player 9	Def	5	2	13	3.43	627	4	0	0	0	0	0	14.6	32	0	0	0	0	137	153		182.9	1.2	0	0	0	0	0	4.3	9.3	0	0	0	0	40	44.6
3	Nor	2019-09-11	1	2	5	Player 9	Def	1	2	13	8.88	592	4	0	0	0	0	0	16.6	36	3	1	1	0	126	149		66.7	0.5	0	0	0	0	0	1.9	4.1	0.3	0.1	0.1	0	14.2	16.8
3	Nor	2019-09-11	1	2	5	Player 9	Def	1	2	13	13.8	1024	181	1	0	2	0	0	20.1	55	39	20	13	0	135	165		74.2	13.1	0.1	0	0.1	0	0	1.5	4	2.8	1.4	0.9	0	9.8	12
3	Nor	2019-09-11	1	2	5	Player 9	Def	7	1	5	12.18	908	132	106	5	9	2	8	26.3	47	27	9	16	7	147	173		74.6	10.9	8.7	0.4	0.7	0.3	0.7	2.2	3.9	3.3	0.7	1.3	0.6	12	14.2
3	Nor	2019-09-11	1	2	5	Player 9	Def	4	1	1	20.2	1641	154	7	0	3	0	0	22.4	75	28	9	29	6	144	166		81.2	7.6	0.4	0	0.1	0	0	1.1	3.7	1.4	0.4	1.4	0.3	7.1	8.2
3	Nor	2019-09-11	1	2	5	Player 9	Def	5	2	13	4.7	712	62	80	98	6	4	5	31.3	36	7	0	0	0	148	171		151.6	13.2	17.1	20.8	1.3	0.9	1.1	6.7	7.8	1.5	0	0	0	31.4	36.4
3	Nor	2019-09-11	1	2	5	Player 12	Fw	5	2	13	3.43	603	25	0	0	0	0	0	16.4	37	0	0	0	0	151	173		175.9	7.4	0	0	0	0	0	4.8	10.8	0	0	0	0	44	50.4
3	Nor	2019-09-11	1	2	5	Player 12	Fw	1	2	13	8.88	384	4	0	0	0	0	0	15.7	28	2	1	3	0	121	140		43.2	0.4	0	0	0	0	0	1.8	3.1	0.2	0.1	0.3	0	13.7	15.8
3	Nor	2019-09-11	1	2	5	Player 12	Fw	1	2	13	13.8	907	52	0	0	0	0	0	18.1	56	24	4	6	0	144	174		65.7	3.7	0	0	0	0	0	1.3	4.1	1.7	0.3	0.3	0	10.4	12.6
3	Nor	2019-09-11	1	2	5	Player 12	Fw	7	1	5	12.18	744	41	19	0	2	0	0	24.8	51	20	6	16	6	161	184		61.1	3.3	1.5	0	0.2	0	0	2	4.2	1.6	0.5	1.3	0.5	13.2	15.1
3	Nor	2019-09-11	1	2	5	Player 12	Fw	4	1	1	20.2	1391	101	12	0	4	0	2	22	75	26	10	23	4	151	185		68.8	5	0.6	0	0.2	0	0.1	1.1	3.7	1.3	0.5	1.1	0.2	7.5	9.2
3	Nor	2019-09-11	1	2	5	Player 12	Fw	5	2	13	4.7	603	60	77	80	6	6	5	29.4	36	6	1	2	0	159	185		128.3	12.7	16.3	17	1.3	1.3	1.1	6.3	7.7	1.3	0.2	0.4	0	33.7	39.4
3	Nor	2019-09-11	1	2	5	Player 13	Midf	5	2	13	3.43	592	0	0	0	0	0	0	14.2	31	0	0	0	0	129	164		171.7	0.1	0	0	0	0	0	4.1	8.9	0	0	0	0	37.7	47.8
3	Nor	2019-09-11	1	2	5	Player 13	Midf	1	2	13	8.88	520	2	0	0	0	0	0	15.9	27	1	1	1	0	99	117		58.5	0.2	0	0	0	0	0	1.8	3.1	0.1	0.1	0.1	0	11.1	13.2
3	Nor	2019-09-11	1	2	5	Player 13	Midf	1	2	13	13.8	983	140	0	0	0	0	0	18.9	52	15	2	8	1	87	128		71.3	10.1	0	0	0	0	0	1.4	3.8	1.1	0.1	0.6	0.1	6.3	9.3
3	Nor	2019-09-11	1	2	5	Player 13	Midf	7	1	5	12.18	805	117	46	0	9	0	8	24	49	24	9	19	11	140	173		66.1	9.6	3.8	0	0.7	0	0.7	2	4	2	0.7	1.6	0.9	11.5	14.2
3	Nor	2019-09-11	1	2	5	Player 13	Midf	4	1	1	20.2	1608	104	6	0	3	0	2	21.8	76	35	8	27	11	143	173		79.6	5.1	0.3	0	0.1	0	0.1	1.1	3.8	1.7	0.4	1.3	0.5	7.1	8.6
3	Nor	2019-09-11	1	2	5	Player 13	Midf	5	2	13	4.7	674	59	84	105	6	5	5	30.2	35	7	0	3	0	142	169		143.4	12.5	17.9	22.2	1.3	1.1	1.1	6.4	7.5	1.5	0	0.6	0	30.3	36
3	Nor	2019-09-11	1	2	5	Player 14	Midf	5	2	13	3.43	504	0	0	0	0	0	0	13.9	31	0	0	0	0	131	145		147	0	0	0	0	0	0	4.1	9.2	0	0	0	0	38.1	42.3
3	Nor	2019-09-11	1	2	5	Player 14	Midf	1	2	13	8.88	390	4	0	0	0	0	0	16.7	28	3	1	3	2	110	127		43.9	0.4	0	0	0	0	0	1.9	3.1	0.3	0.1	0.3	0.2	12.3	14.3
3	Nor	2019-09-11	1	2	5	Player 14	Midf	1	2	13	13.8	857	156	12	0	9	0	8	22.2	50	34	11	26	6	128	167		62.1	11.3	0.9	0	0.7	0	0.6	1.6	3.6	2.5	0.8	1.9	0.4	9.3	12.1
3	Nor	2019-09-11	1	2	5	Player 14	Midf	7	1	5	12.18	735	87	73	31	8	5	7	27.5	46	20	9	19	10	146	173		60.4	7.1	6	2.5	0.7	0.4	0.6	2.3	3.8	1.6	0.7	1.6	0.8	12	14.2
3	Nor	2019-09-11	1	2	5	Player 14	Midf	4	1	1	20.2	1546	251	114	19	15	2	13	28.3	77	34	11	30	13	148	175		76.5	12.4	5.6	0.9	0.7	0.1	0.6	1.4	3.8	1.7	0.5	1.5	0.6	7.3	8.7
3	Nor	2019-09-11	1	2	5	Player 14	Midf	5	2	13	4.7	608	49	64	94	6	5	5	29.7	40	6	2	2	1	150	174		129.4	10.3	13.6	20	1.3	1.1	1.1	6.3	8.4	1.3	0.4	0.4	0.2	31.9	37
3	Nor	2019-09-11	1	2	5	Player 15	Def	5	2	13	3.43	540	1	0	0	0	0	0	15.6	30	0	0	0	0	145	160		157.6	0.2	0	0	0	0	0	4.6	8.9	0	0	0	0	42.3	46.6
3	Nor	2019-09-11	1	2	5	Player 15	Def	1	2	13	8.88	331	3	0	0	0	0	0	15.2	31	2	2	3	2	138	159		37.2	0.3	0	0	0	0	0	1.7	3.5	0.2	0.2	0.3	0.2	15.6	17.9
3	Nor	2019-09-11	1	2	5	Player 15	Def	1	2	13	13.8	841	54	0	0	0	0	0	17.7	57	24	3	5	0	148	178		60.9	3.9	0	0	0	0	0	1.3	4.1	1.7	0.2	0.4	0	10.7	12.9
3	Nor	2019-09-11	1	2	5	Player 15	Def	7	1	5	12.18	704	86	30	1	6	1	4	25.2	45	19	6	21	11	164	184		57.8	7.1	2.5	0.1	0.5	0.1	0.3	2.1	3.7	1.6	0.5	1.7	0.9	13.4	15.1
3	Nor	2019-09-11	1	2	5	Player 15	Def	4	1	1	20.2	1362	150	4	0	2	0	0	21.1	73	47	14	37	12	169	190		67.4	7.4	0.2	0	0.1	0	0	1	3.6	2.3	0.7	1.8	0.6	8.4	9.4
3	Nor	2019-09-11	1	2	5	Player 15	Def	5	2	13	4.7	569	56	71	79	6	4	5	29.2	33	6	2	6	0	168	188		121.2	12	15	16.9	1.3	0.9	1.1	6.2	7.1	1.3	0.4	1.3	0	35.8	40
3	Nor	2019-09-11	1	2	5	Player 17	Def	5	2	13	3.43	598	7	0	0	0	0	0	16.1	37	1	0	1	0	134	149		174.2	2.1	0	0	0	0	0	4.7	10.9	0.3	0	0.3	0	29	43.3
3	Nor	2019-09-11	1	2	5	Player 17	Def	1	2	13	8.88	389	3	0	0	0	0	0	17.2	35	3	1	2	0	118	143		43.8	0.3	0	0	0	0	0	1.9	4	0.3	0.1	0.2	0	13.3	16.1
3	Nor	2019-09-11	1	2	5	Player 17	Def	1	2	13	13.8	916	138	0	0	0	0	0	19.4	62	21	2	14	2	133	170		66.4	10	0	0	0	0	0	1.4	4.5	1.5	0.1	1	0.1	9.7	12.3
3	Nor	2019-09-11	1	2	5	Player 17	Def	7	1	5	12.18	813	88	73	19	8	2	7	28.4	60	19	13	24	10	147	176		66.8	7.2	6	1.6	0.7	0.2	0.6	2.3	4.9	1.6	1.1	2	0.8	12	14.4
3	Nor	2019-09-11	1	2	5	Player 17	Def	4	1	1	20.2	2247	484	54	4	14	1	12	26.8	142	59	17	48	18	163	184		111.2	23.9	2.7	0.2	0.7	0	0.6	1.3	7	2.9	0.8	2.4	0.9	8.1	9.1
3	Nor	2019-09-11	1	2	5	Player 17	Def	5	2	13	4.7	617	49	50	127	6	5	5	32.9	41	6	3	4	0	150	177		131.3	10.4	10.6	27	1.3	1.1	1.1	7	8.8	1.3	0.6	0.9	0	31.9	37.7
3	Nor	2019-09-11	1	2	5	Player 18	Fw	5	2	13	3.43	594	14	0	0	0	0	0	16.6	34	0	0	0	0	124	145		173.3	4.3	0	0	0	0	0	4.8	10	0	0	0	0	36.3	42.3
3	Nor	2019-09-11	1	2	5	Player 18	Fw	1	2	13	8.88	429	4	0	0	0	0	0	19.3	58	30	7	19	5	120	162		48.4	0.4	0	0	0	0	0	1.8	3.3	0.1	0	0.2	0	11.3	13.6
3	Nor	2019-09-11	1	2	5	Player 18	Fw	1	2	13	13.8	880	160	0	0	0	0	0	26	50	22	6	17	11	138	170		63.8	11.6	0	0	0	0	0	1.4	4.2	2.2	0.5	1.4	0.4	8.7	11.7
3	Nor	2019-09-11	1	2	5	Player 18	Fw	7	1	5	12.18	734	104	68	3	6	1	4	26	50	22	6	17	11	138	170		60.3	8.5	5.6	0.3	0.5	0.1	0.3	2.1	4.1	1.8	0.5	1.4	0.9	11.3	14
3	Nor	2019-09-11	1	2	5	Player 18	Fw	4	1	1	20.2	1504	173	12	0	2	0	0	23.3	88	42	12	37	14	149	174		74.5	8.6	0.6	0	0.1	0	0	1.2	4.4	2.1	0.6	1.8	0.7	7.4	8.6
3	Nor	2019-09-11	1	2	5	Player 18	Fw	5	2	13	4.7	605	75	111	42	5	3	4	28.8	38	6	2	0	0	147	166		128.7	16	23.6	8.9	1.1	0.6	0.9	6.1	8	1.3	0.4	0	0	31.4	35.3
3	Nor	2019-09-11	1	2	5	Player 20	Def	5	2	13	3.43	618	7	0	0	0	0	0	14.9	32	0	0	0	0	140	163		180.2	2.2	0	0	0	0	0	4.4	9.3	0	0	0	0	40.8	47.5
3	Nor	2019-09-11	1	2	5	Player 20	Def	1	2	13	8.88	489	5	0	0	0	0	0	17	29	3	1	3	1	134	158		55.1	0.5	0	0	0	0	0	1.9	3.3	0.2	0.2	0.3	0.2	15.1	17.8
3	Nor	2019-09-11	1	2	5	Player 20	Def	1	2	13	13.8	981	225	8	0	4	0	3	21.8	54	34	15	20	1	148	181		71.1	16.3	0.6	0	0.3	0	0.2	1.6	3.9	2.5	1.1	1.4	0.1	10.7	13.1
3	Nor	2019-09-11	1	2	5	Player 20	Def	7	1	5	12.18	875	105	80	3	9	1	8	26	47	26	14	23	11	165	182		71.8	8.7	6.6	0.3	0.7	0.1	0.7	2.1	3.9	2.1	1.1	1.9	0.9	13.5	14.9
3	Nor	2019-09-11	1	2	5	Player 20	Def	4	1	1	20.2	1929	231	28	8	7	1	5	27.4	97	28	4	28	7	167	184		95.5	11.4	1.4	0.4	0.3	0	0.2	1.4	4.8	1.4	0.2	1.4	0.3	8.3	9.1
3	Nor	2019-09-11	1	2	5	Player 20	Def	5	2	13	4.7	670	50	60	142	6	6	5	31.6	34	7	0	5	0	156	186		142.6	10.7	12.8	30.2	1.3	1.3	1.1	6.7	7.3	1.5	0	1.1	0	33.2	39.6
3	Nor	2019-09-11	1	2	5	Player 21	Def	5	2	13	3.43	570	23	0	0	0	0	0	15.7	34	1	0	0	0	120	148		166.1	6.8	0	0	0	0	0	4.6	10	0.3	0	0	0	35	43.1
3	Nor	2019-09-11	1	2	5	Player 21	Def	1	2	13	8.88	451	3	0	0	0	0	0	16.1	35	4	0	4	0	99	118		50.7	0.3	0	0	0	0	0	1.8	3.9	0.5	0	0.5	0	11.2	13.3
3	Nor	2019-09-11	1	2	5	Player 21	Def	1	2	13	13.8	877	134	5	0	1	0	0	22.6	52	21	4	9	2	108	153		63.5	9.7	0.3	0	0.1	0	0	1.6	3.7	1.5	0.3	0.7	0.1	7.8	11.1
3	Nor	2019-09-11	1	2	5	Player 21	Def	7	1	5	12.18	845	89	116	34	11	8	19	29.7	49	25	12	27	14	133	167		69.4	7.3	9.6	2.8	0.9	0.7	0.8	2.4	4.1	2.1	1	2.2	1.1	10.9	13.7
3	Nor	2019-09-11	1	2	5	Player 21	Def	4	1	1	20.2	1580	211	59	1	13	1	12	25.7	83	33	7	37	9	130	173		78.2	10.5	2.9	0	0.6	0	0.6	1.3	4.1	1.6	0.3	1.8	0.4	6.4	8.6
3	Nor	2019-09-11	1	2	5	Player 21	Def	5	2	13	4.7	619	50	54	142	7	5	6	33.9	40	6	5	7	1	137	175		131.8	10.7	11.5	30.1	1.5	1.1	1.3	7.2	8.4	1.3	1.1	1.5	0.2	29.2	37.2
3	Nor	2019-09-11	1	2	5	Player 23	Midf	5	2	13	3.43	549	4	0	0	0	0	0	15.6	28	0	0	0	0	127	139		160.1	1.2	0	0	0	0	0	4.5	8.2	0	0	0	0	37.1	40.5
3	Nor	2019-09-11	1	2	5	Player 23	Midf	1	2	13	8.88	513	5	0	0	0	0	0	17.1	27	1	1	1	0	109	126		57.8	0.6	0	0	0	0	0	1.9	3.1	0.1	0.1	0.1	0	12.2	14.2
3	Nor	2019-09-11	1	2	5	Player 23	Midf	1	2	13	13.8	1022	114	0	0	0	0	0	18.1	52	15	7	3	0	125	155		74	8.2	0	0	0	0	0	1.3	3.8	1.1	0.5	0.2	0	9.1	11.2
3	Nor	2019-09-11	1	2	5	Player 23	Midf	7	1	5	12.18	780	118	66	0	5	0	3	24.9	36	21	12	18	7	135	159		64	9.7	5.4	0	0.4	0	0.2	2	3	1.7	1	1.5	0.6	11.1	13.1
3	Nor	2019-09-11	1	2	5	Player 23	Midf	4	1	1	20.2	1725	191	18	0	4	0	2	23.8	78	29	7	20	3	141	170		85.4	9.4	0.9	0	0.2	0	0.1	1.2	3.9	1.4	0.3	1	0.1	7	8.4
3	Nor	2019-09-11	1	2	5	Player 23	Midf	5	2	13	4.7	673	59	79	89	6	4	5	29.6	34	7	1	1	0	143	162		143.1	12.5	16.8	18.9	1.3	0.9	1.1	6.3	7.2	1.5	0.2	0.2	0	30.4	34.5
3	Nor	2019-09-11	1	2	5	Player 24	Midf	5	2	13	3.43	592	69	0	0	0	0	0	19.1	32	0	0	0	0	130	153		172.6	20.2	0	0	0	0	0	5.6	9.4	0	0	0	0	38	44.6
3	Nor	2019-09-11	1	2	5	Player 24	Midf	1	2	13	8.88	526	5	0	0	0	0	0	16.9	27	3	0	1	0	112	138		59.3	0.5	0	0	0	0	0	1.9	3.1	0.3	0	0.1	0	12.6	15.5
3	Nor	2019-09-11	1	2	5	Player 24	Midf	1	2	13	13.8	966	137	0	0	0	0	0	19.6	54	35	10	4	0	134	168		70	10	0	0	0	0	0	1.4	3.9	2.5	0.7	0.3	0	9.7	12.2
3	Nor	2019-09-11	1	2	5	Player 24	Midf	7	1	5	12.18	862	130	84	1	8	2	7	25.8	47	22	7	20	9	152	176		70.8	10.7	6.9	0.1	0.7	0.2	0.6	2.1	3.8	1.8	0.6	1.6	0.7	12.5	14.4
3	Nor	2019-09-11	1	2	5	Player 24	Midf	4	1	1	20.2	1994	335	52	4	10	2	8	26.2	97	44	9	34	15	162	184		98.7	16.6	2.6	0.2	0.5	0.1	0.4	1.3	4.8	2.2	0.4	1.7	0.8	8	9.1
3	Nor	2019-09-11	1	2	5	Player 24	Midf	5	2	13	4.7	699	55	62	131	6	5	5	34.2	38	5	4	3	0	163	182		148.7	11.6	13.3	28	1.3	1.1	1.1	7.3	8.2	1.1	0.9	0.6	0	34.6	38.7
3	Nor	2019-09-11	1	2	5	Player 25	Midf	5	2	13	3.43	0	0	0	0	0	0	0	0	0	0	0	0	0	0	0		0	0	0	0	0	0	0	0	0	0	0	0	0	0	0
3	Nor	2019-09-11	1	2	5	Player 25	Midf	1	2	13	8.88	0	0	0	0	0	0	0	0	0	0	0	0	0	0	0		0	0	0	0	0	0	0	0	0	0	0	0	0	0	0
3	Nor	2019-09-11	1	2	5	Player 25	Midf	1	2	13	13.8	0	0	0	0	0	0	0	0	0	0	0	0	0	0	0		0	0	0	0	0	0	0	0	0	0	0	0	0	0	0
3	Nor	2019-09-11	1	2	5	Player 25	Midf	7	1	5	12.18	219	14	19	0	2	0	1	23.7	11	6	4	4	2	0	0		18	1.2	2.4	0	0.2	0	0.1	1.9	0.9	0.5	0.3	0.3	0.2	0	0
3	Nor	2019-09-11	1	2	5	Player 25	Midf	4	1	1	20.2	1828	267	19	0	6	0	4	24	87	39	18	27	5	0	0		90.5	13.2	0.9	0	0.3	0	0.2	1.2	4.3	1.9	0.9	1.3	0.2	0	0
3	Nor	2019-09-11	1	2	5	Player 25	Midf	5	2	13	4.7	692	71	119	54	6	4	5	30.5	35	6	1	0	0	0	0		147.3	15	25.2	11.5	1.3	0.9	1.1	6.5	7.5	1.3	0.2	0	0	0	0
3	Nor	2019-09-11	1	2	5	Player 26	Def	5	2	13	3430	556	2	0	0	0	0	0	15	31	0	0	0	0	142	169		162.2	0.7	0	0	0	0	0	4.4	9.1	0	0	0	0	41.5	49.3
3	Nor	2019-09-11	1	2	5	Player 26	Def	1	2	13	8.88	439	4	0	0	0	0	0	18.6	33	1	1	3	1	30	157		49.4	0.5	0	0	0	0	0	2.1	3.7	0.1	0.1	0.3	0.1	15.7	17.7
3	Nor	2019-09-11	1	2	5	Player 26	Def	1	2	13	13.8	923	156	9	0	2	0	9	22.8	57	36	14	24	4	141	182		66.9	11.3	0.7	0	0.1	0	0	1.7	4.1	2.6	1	1.7	0.3	10.2	13.2
3	Nor	2019-09-11	1	2	5	Player 26	Def	7	1	5	12.18	791	104	83	4	8	2	7	26	45	23	11	25	12	166	192		64.9	8.6	6.8	0.3	0.7	0.2	0.6	2.1	3.7	1.9	0.9	2.1	1	13.6	15.8
3	Nor	2019-09-11	1	2	5	Player 26	Def	4	1	1	20.2	1558	175	16	0	3	0	2	23.4	79	32	11	30	9	165	192		77.1	8.7	0.8	0	0.1	0	0.1	1.2	3.9	1.6	0.5	1.5	0.4	8.2	9.5
3	Nor	2019-09-11	1	2	5	Player 26	Def	5	2	13	4.7	610	49	70	122	6	6	5	30.3	31	7	2	3	0	143	190		129.7	10.4	15	26.1	1.3	1.3	1.1	6.5	6.6	1.5	0.4	0.6	0	30.4	40.4
3	Nor	2019-09-11	1	2	5	Player 27	Fw	5	2	13	3.43	484	0	0	0	0	0	0	12.7	31	0	0	0	0	131	148		141.2	0	0	0	0	0	0	3.7	9	0	0	0	0	38.1	43.1
3	Nor	2019-09-11	1	2	5	Player 27	Fw	1	2	13	8.88	342	0	0	0	0	0	0	12.5	32	1	0	3	0	116	131		38.5	0	0	0	0	0		1.4	3.6	0.1	0	0.3	0	13.1	14.8
3	Nor	2019-09-11	1	2	5	Player 27	Fw	1	2	13	13.8	837	125	3	0	4	0	3	20.3	60	30	14	22	3	119	162		60.6	9.1	0.2	0	0.3	0	0.2	1.5	4.4	2.2	1	1.6	0.2	8.6	11.7
3	Nor	2019-09-11	1	2	5	Player 27	Fw	7	1	5	12.18	620	94	28	0	4	0	3	24.8	40	15	3	11	5	120	153		50.9	7.7	2.3	0	0.3	0	0.2	2	3.3	1.2	0.2	0.9	0.4	9.9	12.6
3	Nor	2019-09-11	1	2	5	Player 27	Fw	4	1	1	20.2	1396	140	21	0	4	0	2	23.8	87	43	11	27	8	140	173		69.1	6.9	1	0	0.2	0	0.1	1.2	4.3	2.1	0.5	1.3	0.4	6.9	8.6
3	Nor	2019-09-11	1	2	5	Player 27	Fw	5	2	13	4.7	87	0	0	0	0	0	0	4.7	3	0	0	0	0	101	112		18.6	0	0	0	0	0	0	1	0.7	0	0	0	0	21.5	23.8
3	Nor	2019-09-12	1	3	4	Player 1	Def	1	2	13	6.42	420	0	0	0	0	0	0	10.1	28	0	0	0	0	112	140		65.5	0	0	0	0	0	0	1.6	4.4	0	0	0	0	17.5	21.8
3	Nor	2019-09-12	1	3	4	Player 1	Def	5	2	13	18.02	853	56	125	40	8	6	7	28.8	34	10	6	8	0	112	151		47.3	3.1	6.9	2.2	0.4	0.3	0.4	1.6	1.9	0.6	0.3	0.4	0	6.2	8.4
3	Nor	2019-09-12	1	3	4	Player 1	Def	7	1	5	8.68	734	32	8	6	1	1	0	27.2	38	15	5	13	3	156	175		84.6	3.7	0.9	0.7	0.1	0.1	0	3.1	4.4	1.7	0.6	1.5	0.3	18	20.2
3	Nor	2019-09-12	1	3	4	Player 1	Def	2	1	2	23.63	2176	144	4	0	2	0	1	21.3	103	35	7	18	5	161	185		92.1	6.1	0.2	0	0.1	0	0	0.9	4.3	1.5	0.3	0.8	0.2	6.8	7.8
3	Nor	2019-09-12	1	3	4	Player 1	Def	4	1	1	20.83	1811	114	17	0	4	0	2	23.8	84	23	6	22	4	154	181		86.9	5.5	0.8	0	0.2	0	0.1	1.1	4	1.1	0.3	1.1	0.2	7.4	8.7
3	Nor	2019-09-12	1	3	4	Player 4	Fw	1	2	13	6.42	475	50	0	0	0	0	0	19.9	25	3	1	0	0	116	139		74	7.8	0	0	0	0	0	3.1	3.9	0.5	0.2	0	0	18	21.7
3	Nor	2019-09-12	1	3	4	Player 4	Fw	5	2	13	18.02	691	51	84	11	6	4	5	27.3	29	6	4	3	0	96	130		38.4	2.8	4.6	0.6	0.3	0.2	0.3	1.5	1.6	0.3	0.3	0.3	0	5.3	7.2
3	Nor	2019-09-12	1	3	4	Player 4	Fw	7	1	5	8.68	405	16	0	0	0	0	0	18.2	21	9	3	8	0	122	163		46.7	1.8	0	0	0	0	0	2.1	2.4	1	0.3	0.9	0	14	18.8
3	Nor	2019-09-12	1	3	4	Player 4	Fw	2	1	2	23.63	2236	183	18	0	4	0	1	22.6	114	24	3	16	4	153	179		94.6	7.7	0.7	0	0.2	0	0	1	4.8	1	0.1	1.1	0.2	6.5	7.5
3	Nor	2019-09-12	1	3	4	Player 4	Fw	4	1	1	20.83	1733	134	9	0	2	0	1	22.9	81	21	5	16	3	143	175		83.2	6.4	0.4	0	0.1	0	0	1.1	3.9	1	0.2	0.8	0.1	6.9	8.4
3	Nor	2019-09-12	1	3	4	Player 5	Midf	1	2	13	6.42	527	7	0	0	0	0	0	16.8	35	1	0	0	0	0	0		82	1	0	0	0	0	0	2.6	5.5	0.2	0	0	0	0	0
3	Nor	2019-09-12	1	3	4	Player 5	Midf	5	2	13	18.02	998	60	124	123	8	8	7	29.4	39	9	6	8	4	0	0		55.4	3.3	6.9	6.8	0.4	0.4	0.4	1.6	2.2	0.4	0.3	0.4	0.2	0	0
3	Nor	2019-09-12	1	3	4	Player 5	Midf	7	1	5	8.86	978	52	0	0	0	0	0	17.4	54	14	2	14	1	0	0		112.7	6	0	0	0	0	0	2	6.2	1.6	0.2	1.6	0.1	0	0
3	Nor	2019-09-12	1	3	4	Player 5	Midf	2	1	2	23.63	2752	389	12	0	7	0	3	22.8	145	30	7	43	12	104	167		116.5	16.5	0.5	0	0.3	0	0.1	1	6.1	1.3	0.3	1.8	0.5	4.4	7.1
3	Nor	2019-09-12	1	3	4	Player 5	Midf	4	1	1	20.83	2107	231	39	0	6	0	3	23.8	108	32	8	33	7	140	173		101.2	11.1	1.9	0	0.3	0	0.1	1.1	5.2	1.5	0.4	1.6	0.3	6.7	8.3
3	Nor	2019-09-12	1	3	4	Player 6	Midf	1	2	13	6.42	405	16	0	0	0	0	0	18.1	23	1	0	1	0	88	113		63	2.4	0	0	0	0	0	2.8	3.7	0.1	0	0.2	0	13.7	17.6
3	Nor	2019-09-12	1	3	4	Player 6	Midf	5	2	13	18.02	901	52	127	68	6	6	5	30.8	40	6	4	6	2	96	140		50	2.9	7	3.8	0.3	0.3	0.3	1.7	2.2	0.3	0.2	0.3	0.1	5.3	7.8
3	Nor	2019-09-12	1	3	4	Player 6	Midf	7	1	5	8.86	759	76	0	0	0	0	0	18.9	47	20	3	13	4	142	165		87.5	8.8	0	0	0	0	0	2.2	5.5	2.3	0.3	1.5	0.5	16.4	19
3	Nor	2019-09-12	1	3	4	Player 6	Midf	2	1	2	23.63	1843	230	37	0	7	0	5	24.8	110	48	22	49	16	148	172		78	9.7	1.6	0	0.3	0	0.2	1	4.6	2	0.9	2.1	0.7	6.3	7.3
3	Nor	2019-09-12	1	3	4	Player 6	Midf	4	1	1	20.83	1753	323	74	0	14	0	12	24.6	96	42	12	40	16	156	179		84.1	15.5	3.5	0	0.7	0	0.6	1.2	4.6	2	0.6	1.9	0.8	7.5	8.6
3	Nor	2019-09-12	1	3	4	Player 7	Def	1	2	13	6.42	416	11	0	0	0	0	0	17.7	27	1	0	2	0	77	85		64.8	1.7	0	0	0	0	0	2.8	4.3	0.2	0	0.3	0	12	13.2
3	Nor	2019-09-12	1	3	4	Player 7	Def	5	2	13	18.02	1053	45	75	212	8	8	7	30.7	50	8	7	8	6	57	85		58.5	2.5	4.1	11.8	0.4	0.4	0.4	1.7	2.8	0.4	0.4	0.4	0.3	3.2	4.7
3	Nor	2019-09-12	1	3	4	Player 7	Def	7	1	5	8.86	798	58	0	0	0	0	0	19	42	22	2	22	9	56	58		92	6.6	0	0	0	0	0	2.2	4.9	2.5	0.2	2.5	1	6.4	6.7
3	Nor	2019-09-12	1	3	4	Player 7	Def	2	1	2	23.86	2362	248	20	1	6	1	3	26	125	54	10	59	19	77	189		100	10.5	0.8	0.1	0.3	0	0.1	1.1	5.3	2.3	0.4	2.5	0.8	3.3	8
3	Nor	2019-09-12	1	3	4	Player 7	Def	4	1	1	10.83	2006	221	47	17	11	1	8	30.3	102	43	14	43	17	170	192		96.3	10.6	2.3	0.8	0.5	0	0.4	1.5	4.9	2.1	0.7	2.1	0.8	8.2	9.2
3	Nor	2019-09-12	1	3	4	Player 9	Def	1	2	13	6.42	685	36	0	0	0	0	0	19.2	42	1	1	5	1	119	147		106.7	5.7	0	0	0	0	0	3	6.6	0.2	0.2	0.8	0.2	18.5	22.9
3	Nor	2019-09-12	1	3	4	Player 9	Def	5	2	13	18.02	1100	59	92	123	8	8	7	30.8	52	8	8	6	0	125	159		61	3.3	5.1	6.8	0.4	0.4	0.4	1.7	2.9	0.4	0.4	0.3	0	7	8.8
3	Nor	2019-09-12	1	3	4	Player 9	Def	7	1	5	8.68	934	62	0	0	0	0	0	19.5	49	15	2	12	1	150	169		107.6	7.2	0	0	0	0	0	2.2	5.7	1.7	0.2	1.4	0.1	17.3	19.5
3	Nor	2019-09-12	1	3	4	Player 9	Def	2	1	2	23.63	2491	307	23	0	10	0	8	22.1	118	43	6	25	12	154	169		105.4	13	1	0	0.4	0	0.3	0.9	5	1.8	0.3	1.1	0.5	6.5	7.2
3	Nor	2019-09-12	1	3	4	Player 9	Def	4	1	1	20.83	1986	189	33	1	7	1	4	25.1	94	36	11	27	5	154	172		95.3	9.1	1.6	0	0.3	0	0.1	1.2	4.5	1.7	0.5	1.3	0.2	7.4	8.3
3	Nor	2019-09-12	1	3	4	Player 12	Def	1	2	13	6.42	479	7	5	0	1	0	0	22	28	1	0	1	1	132	161		74.6	1	0.8	0	0.2	0	0	3.4	4.4	0.2	0	0.2	0.2	20.6	25.1
3	Nor	2019-09-12	1	3	4	Player 12	Fw	5	2	13	18.02	882	46	84	106	8	8	7	20.4	40	10	6	8	5	140	170		48.9	2.6	4.7	5.9	0.4	0.4	0.4	1.6	2.2	0.6	0.3	0.4	0.3	7.8	9.4
3	Nor	2019-09-12	1	3	4	Player 12	Fw	7	1	5	8.68	799	22	0	0	0	0	0	17.4	48	7	1	11	1	166	181		92.1	2.6	0	0	0	0	0	1	5.5	0.8	0.1	1.3	0.1	19.2	20.9
3	Nor	2019-09-12	1	3	4	Player 12	Fw	2	1	2	23.63	2250	153	26	0	7	0	4	22.1	118	37	13	37	9	177	196		95.2	10.7	1.1	0	0.3	0	0.2	0.9	5	1.6	0.6	1.6	0.4	7.5	8.3
3	Nor	2019-09-12	1	3	4	Player 12	Fw	4	1	1	20.83	1921	211	35	6	9	1	8	25.6	100	31	8	30	12	174	196		92.2	10.1	1.7	0.3	0.4	0	0.4	1.2	4.8	1.5	0.4	1.4	0.5	8.3	9.4
3	Nor	2019-09-12	1	3	4	Player 13	Midf	1	2	13	6.42	482	46	0	0	0	0	0	19.3	30	6	0	5	2	101	131		75	7.2	0	0	0	0	0	3	4.7	0.9	0	0.8	0.3	15.7	20.4
3	Nor	2019-09-12	1	3	4	Player 13	Midf	5	2	13	18.02	973	75	162	44	8	5	7	27.3	42	8	5	7	2	99	142		54	4.2	9	2.4	0.4	0.3	0.4	1.5	2.4	0.4	0.3	0.3	0.1	5.5	7.9
3	Nor	2019-09-12	1	3	4	Player 13	Midf	7	1	5	8.68	743	47	0	0	1	0	0	20.3	47	21	6	24	9	139	171		85.5	5.4	0.1	0	0.1	0	0	2.3	5.4	2.4	0.7	2.8	1	16.1	19.7
3	Nor	2019-09-12	1	3	4	Player 13	Midf	2	1	2	23.63	2303	193	23	7	8	1	4	26.1	134	45	8	57	18	160	177		97.5	8.2	1	0.3	0.3	0	0.2	1.1	5.7	1.9	0.3	2.4	0.8	6.8	7.5
3	Nor	2019-09-12	1	3	4	Player 13	Midf	4	1	1	20.83	2131	247	33	0	7	0	4	22.7	118	39	10	41	18	162	176		102.3	11.8	1.6	0	0.3	0	0.2	1.1	5.7	1.9	0.5	2	0.9	7.8	8.4
3	Nor	2019-09-12	1	3	4	Player 14	Midf	1	2	13	6.42	430	25	2	0	2	0	1	21	27	3	0	0	0	99	123		67	3.9	0.3	0	0.3	0	0.2	3.3	4.3	0.5	0	0	0	15.4	19.2
3	Nor	2019-09-12	1	3	4	Player 14	Midf	5	2	13	18.02	950	56	82	153	8	8	7	29.6	49	11	6	8	3	105	157		52.7	3.1	4.5	8.5	0.4	0.4	0.4	1.6	2.7	0.6	0.3	0.4	0.2	5.8	8.7
3	Nor	2019-09-12	1	3	4	Player 14	Midf	7	1	5	8.68	795	89	11	0	3	0	2	24.2	43	15	4	15	5	146	168		91.6	10.2	1.3	0	0.3	0	0.2	2.8	5	1.7	0.5	1.7	0.6	16.9	19.4
3	Nor	2019-09-12	1	3	4	Player 14	Midf	2	1	2	23.63	2444	341	125	13	31	3	20	18	122	33	8	43	18	155	178		103.4	14.4	5.3	0.6	0.9	0.1	0.8	1.2	5.2	1.4	0.3	1.8	0.8	6.6	7.5
3	Nor	2019-09-12	1	3	4	Player 14	Midf	4	1	1	20.83	1970	259	66	1	13	1	10	25.6	99	29	7	32	14	147	178		94.6	12.4	3.2	0	0.6	0	0.5	1.2	4.8	1.4	0.3	1.5	0.7	7.1	8.5
3	Nor	2019-09-12	1	3	4	Player 15	Def	1	2	13	6.42	661	25	10	6	1	1	1	26.1	49	1	1	3	0	139	161		103	4	1.6	1	0.2	0.2	0.2	4.1	7.7	0.2	0.2	0.5	0	21.6	25.1
3	Nor	2019-09-12	1	3	4	Player 15	Def	5	2	13	18.02	926	39	60	116	7	7	6	33.4	46	7	7	7	5	138	170		51.4	2.1	3.3	6.4	0.4	0.4	0.3	1.9	2.5	0.4	0.4	0.4	0.3	7.7	9.4
3	Nor	2019-09-12	1	3	4	Player 15	Def	7	1	5	8.68	508	26	0	0	0	0	0	18.4	36	17	4	12	5	166	180		58.6	3	0	0	0	0	0	2.1	4.1	2	0.5	1.4	0.6	19.1	20.7
3	Nor	2019-09-12	1	3	4	Player 15	Def	2	1	2	23.63	1982	193	25	3	6	1	4	27.1	107	42	8	36	15	175	189		83.9	8.2	1.1	0.1	0.3	0	0.2	1.1	4.5	1.8	0.3	1.5	0.6	7.4	8
3	Nor	2019-09-12	1	3	4	Player 15	Def	4	1	1	20.83	1446	145	18	5	5	1	2	27.4	84	40	11	36	9	175	189		69.4	7	0.9	0.2	0.2	0	0.1	1.3	4	1.9	0.5	1.7	0.4	8.4	9.1
3	Nor	2019-09-12	1	3	4	Player 17	Def	1	2	13	6.42	523	16	0	0	0	0	0	18	45	2	0	4	0	132	156		81.5	2.4	0	0	0	0	0	2.8	7.1	0.3	0	0.6	0	20.5	24.3
3	Nor	2019-09-12	1	3	4	Player 17	Def	5	2	13	18.02	1025	48	80	176	8	8	7	32.5	56	12	9	10	4	121	166		56.9	2.7	4.5	9.8	0.4	0.4	0.4	1.8	3.1	0.7	0.5	0.6	0.2	6.7	9.2
3	Nor	2019-09-12	1	3	4	Player 17	Def	7	1	5	8.68	935	105	21	0	5	0	4	24.6	67	24	6	30	14	168	185		107.7	12.1	2.4	0	0.6	0	0.5	2.8	7.8	2.8	0.7	3.5	1.6	19.4	21.3
3	Nor	2019-09-12	1	3	4	Player 17	Def	2	1	2	23.63	2116	277	75	15	16	3	14	30.8	139	59	23	65	23	161	187		89.5	11.7	3.2	0.7	0.7	0.1	0.6	1.3	5.9	2.5	1	2.8	1	6.8	7.9
3	Nor	2019-09-12	1	3	4	Player 17	Def	4	1	1	20.83	2012	213	44	18	9	2	6	30.2	144	52	14	44	13	170	191		96.6	10.2	2.1	0.9	0.4	0.1	0.3	1.5	6.9	2.5	0.7	2.1	0.6	8.1	9.2
3	Nor	2019-09-12	1	3	4	Player 18	Fw	1	2	13	6.42	482	43	2	0	1	0	0	20.5	26	2	1	1	0	110	134		75.1	6.6	0.3	0	0.2	0	0	3.2	4.1	0.3	0.2	0.2	0	17.2	20.9
3	Nor	2019-09-12	1	3	4	Player 18	Fw	5	2	13	18.02	993	45	77	192	8	9	7	31.9	41	9	8	9	5	127	169		55.1	2.5	4.3	10.6	0.4	0.4	0.4	1.8	2.3	0.5	0.4	0.5	0.3	7	9.4
3	Nor	2019-09-12	1	3	4	Player 18	Fw	7	1	5	8.68	508	27	6	0	1	0	0	23.7	31	19	5	16	3	146	171		58.5	3.1	0.7	0	0.1	0	0	2.7	3.6	2.2	0.6	1.8	0.3	16.9	19.7
3	Nor	2019-09-12	1	3	4	Player 18	Fw	2	1	2	23.63	1810	274	81	10	16	2	14	28.9	96	51	20	46	21	168	189		76.6	11.6	3.4	0.4	0.7	0.1	0.6	1.2	4.1	2.2	0.8	1.9	0.9	7.1	8
3	Nor	2019-09-12	1	3	4	Player 18	Fw	4	1	1	20.83	1543	238	44	15	6	3	3	27.6	81	39	13	30	12	167	188		74.1	11.4	2.1	0.7	0.3	0.1	0.1	1.3	3.9	1.9	0.6	1.4	0.6	8	9
3	Nor	2019-09-12	1	3	4	Player 20	Def	1	2	13	6.42	489	10	0	0	1	0	1	10.4	32	2	0	2	0	101	131		76.2	1.6	0.1	0	0.2	0	0.2	3.2	5	0.3	0	0.3	0	15.7	20.4
3	Nor	2019-09-12	1	3	4	Player 20	Def	5	2	13	18.02	1066	83	112	157	8	8	7	29.8	52	10	7	6	0	116	155		59.2	4.6	6.2	8.7	0.4	0.4	0.4	1.7	2.9	0.6	0.4	0.3	0	6.4	8.6
3	Nor	2019-09-12	1	3	4	Player 20	Def	7	1	5	8.68	921	129	14	0	3	0	1	22.2	52	15	5	18	9	158	172		106.2	14.9	1.6	0	0.3	0	0.1	2.6	6	1.7	0.6	2.1	1	18.2	19.8
3	Nor	2019-09-12	1	3	4	Player 20	Def	2	1	2	23.63	2221	290	59	5	12	2	10	26.5	113	59	10	46	18	161	178		94	12.3	3.5	0.2	0.5	0.1	0.5	1.1	4.8	2.5	0.4	1.9	0.8	6.8	7.5
3	Nor	2019-09-12	1	3	4	Player 20	Def	4	1	1	20.83	2116	383	85	11	14	2	12	27.7	104	34	13	38	15	162	181		101.6	18.4	4.1	0.5	0.7	0.1	0.6	1.3	5	1.6	0.6	1.8	0.7	7.8	8.7
3	Nor	2019-09-12	1	3	4	Player 21	Def	1	2	13	6.42	399	17	10	0	1	0	1	22	23	1	1	0	0	83	113		62.1	2.6	1.5	0	0.2	0	0.2	3.4	3.6	0.2	0.2	0	0	12.9	17.6
3	Nor	2019-09-12	1	3	4	Player 21	Def	5	2	13	18.02	975	78	149	36	7	5	6	27.5	46	10	5	5	0	90	141		54.1	4.3	8.2	2	0.4	0.3	0.3	1.5	2.6	0.6	0.3	0.3	0	5	7.8
3	Nor	2019-09-12	1	3	4	Player 21	Def	7	1	5	8.68	684	72	8	0	2	0	1	22	40	21	4	19	6	124	163		78.8	8.2	0.9	0	0.2	0	0.1	2.5	4.6	2.4	0.5	2.2	0.7	14.3	18.8
3	Nor	2019-09-12	1	3	4	Player 21	Def	2	1	2	23.63	1701	235	27	0	12	0	10	23	95	47	14	43	15	130	168		72	9.9	1.1	0	0.5	0	0.4	1	4	2	0.6	1.8	0.6	5.5	7.1
3	Nor	2019-09-12	1	3	4	Player 21	Def	4	1	1	20.83	1605	174	64	12	8	1	5	27.8	90	37	13	36	14	141	177		77.1	8.3	3.1	0.6	0.4	0	0.2	1.3	4.3	1.8	0.6	1.7	0.7	6.7	8.5
3	Nor	2019-09-12	1	3	4	Player 22	Fw	1	2	13	6.42	566	27	0	0	0	0	0	17.1	35	2	0	0	0	155	139		88.2	4.1	0	0	0	0	0	2.7	5.4	0.3	0	0	0	18	21.7
3	Nor	2019-09-12	1	3	4	Player 22	Fw	5	2	13	18.02	1102	67	123	154	9	8	8	33	43	14	8	8	5	108	165		61.2	3.7	6.8	8.6	0.5	0.4	0.4	1.8	2.4	0.8	0.4	0.4	0.3	6	9.2
3	Nor	2019-09-12	1	3	4	Player 22	Fw	7	1	5	8.86	846	131	12	0	3	0	1	22.5	42	25	10	32	13	162	183		97.5	15.1	1.4	0	0.3	0	0.1	2.6	4.9	2.9	1.2	3.7	1.5	18.7	21.1
3	Nor	2019-09-12	1	3	4	Player 22	Fw	2	1	2	23.63	2493	407	107	12	20	1	19	28.6	111	62	19	72	32	171	194		105.5	17.2	4.5	0.5	0.8	0	0.8	1.2	4.7	2.6	0.8	3	1.4	7.2	8.2
3	Nor	2019-09-12	1	3	4	Player 22	Fw	4	1	1	20.83	2063	395	101	3	18	2	17	26.2	91	50	26	52	25	165	194		99	18.9	4.8	0.1	0.9	0.1	0.8	1.3	4.4	1.4	1.2	2.5	1.2	7.9	9.3
3	Nor	2019-09-12	1	3	4	Player 23	Midf	1	2	13	6.42	354	0	0	0	0	0	0	10.9	20	0	0	0	0	103	116		55.2	0	0	0	0	0	0	1.7	3.2	0	0	0	0	16	18.1
3	Nor	2019-09-12	1	3	4	Player 23	Midf	5	2	13	18.02	855	68	137	15	7	6	6	27	37	8	5	4	0	109	143		47.4	3.8	7.6	0.8	0.4	0.3	0.3	1.5	2.1	0.4	0.3	0.3	0	6.1	7.9
3	Nor	2019-09-12	1	3	4	Player 23	Midf	7	1	5	8.68	621	13	0	0	0	0	0	17.3	36	13	4	7	1	128	151		71.5	1.5	0	0	0	0	0	2	4.1	1.5	0.5	0.8	0.1	14.8	17.4
3	Nor	2019-09-12	1	3	4	Player 23	Midf	2	1	2	23.63	2449	358	87	1	15	1	13	25.3	128	31	9	51	12	162	180		103.6	15.2	3.7	0	0.6	0	0.6	1.1	5.4	1.3	0.4	2.2	0.5	6.9	7.6
3	Nor	2019-09-12	1	3	4	Player 23	Midf	4	1	1	20.83	2000	327	49	5	14	2	11	27	107	31	8	37	9	160	179		96	15.7	2.4	0.2	0.7	0.1	0.5	1.3	5.1	1.5	0.4	1.8	0.4	7.7	8.6
3	Nor	2019-09-12	1	3	4	Player 24	Midf	1	2	13	6.42	478	20	1	0	1	0	1	21.1	38	4	0	2	1	131	160		74.4	3.2	0.2	0	0.2	0	0.2	3.3	5.9	0.6	0	0.3	0.2	20.4	24.9
3	Nor	2019-09-12	1	3	4	Player 24	Midf	5	2	13	18.02	921	52	88	121	8	7	7	32.5	46	9	7	9	4	125	162		51.1	2.9	4.9	6.7	0.4	0.4	0.4	1.8	2.5	0.5	0.4	0.5	0.2	7	9
3	Nor	2019-09-12	1	3	4	Player 24	Midf	7	1	5	8.68	694	42	6	0	2	0	1	22.5	41	16	4	13	3	153	173		80	4.8	0.7	0	0.2	0	0.2	2.6	4.7	1.8	0.5	1.5	0.3	17.6	19.9
3	Nor	2019-09-12	1	3	4	Player 24	Midf	2	1	2	23.63	2290	204	25	1	7	1	2	25.8	132	39	5	32	8	167	181		96.9	8.7	1	0	0.3	0	0.1	1.1	5.6	1.7	0.2	1.4	0.3	7.1	7.7
3	Nor	2019-09-12	1	3	4	Player 24	Midf	4	1	1	20.83	1703	137	2	0	1	0	0	21.1	104	27	3	27	10	162	180		81.8	6.6	0.1	0	0	0	0	1	5	1.3	0.1	1.3	0.5	7.8	8.6
3	Nor	2019-09-12	1	3	4	Player 25	Midf	1	2	13	6.42	476	24	0	0	0	0	0	19.8	24	2	1	0	0	0	0		74.2	3.7	0	0	0	0	0	3.1	3.9	0.2	0.2	0	0	0	0
3	Nor	2019-09-12	1	3	4	Player 25	Midf	5	2	13	18.02	789	52	90	54	7	7	6	28.9	34	7	7	6	0	0	0		43.8	2.9	5	3	0.4	0.4	0.3	1.6	1.9	0.4	0.4	0.3	0	0	0
3	Nor	2019-09-12	1	3	4	Player 25	Midf	7	1	5	8.68	758	49	2	0	1	0	0	20.9	39	16	4	16	4	0	0		97.4	5.7	0.3	0	0.1	0	0	2.4	4.5	1.8	0.5	1.8	0.5	0	0
3	Nor	2019-09-12	1	3	4	Player 25	Midf	2	1	2	23.63	2512	265	47	4	11	1	19	26.8	121	42	11	42	17	0	0		106.3	15.4	2	0.2	0.5	0	0.4	1.1	5.1	1.8	0.5	1.8	0.7	0	0
3	Nor	2019-09-12	1	3	4	Player 25	Midf	4	1	1	20.83	2248	330	58	1	9	1	8	25.3	105	41	10	34	16	0	0		107.9	15.9	2.8	0	0.4	0	0.4	1.2	5	2	0.5	1.6	0.8	0	0
3	Nor	2019-09-12	1	3	4	Player 26	Def	1	2	13	6.42	402	0	0	0	0	0	0	10.8	25	0	0	0	0	118	148		62.7	0	0	0	0	0	0	1.7	3.9	0	0	0	0	18.3	23.1
3	Nor	2019-09-12	1	3	4	Player 26	Def	5	2	13	18.02	994	72	102	134	8	6	7	31.2	41	10	8	7	4	123	164		55.2	4	5.7	7.4	0.4	0.3	0.4	1.7	2.3	0.6	0.4	0.4	0.2	6.8	9.1
3	Nor	2019-09-12	1	3	4	Player 26	Def	7	1	5	8.68	838	61	10	0	1	0	0	22.6	51	19	4	20	7	167	189		96.5	7.1	1.1	0	0.1	0	0	2.6	5.9	2.2	0.5	2.3	0.8	19.3	21.8
3	Nor	2019-09-12	1	3	4	Player 26	Def	2	1	2	23.63	1838	200	33	4	6	2	3	26.1	95	46	18	40	16	164	195		77.8	8.5	1.4	0.2	0.3	0.1	0.1	1.1	4	1.9	0.8	1.7	0.7	6.9	8.3
3	Nor	2019-09-12	1	3	4	Player 26	Def	4	1	1	20.83	1896	267	42	3	12	1	11	26.5	106	54	18	42	16	173	198		91	12.8	2	0.2	0.6	0	0.5	1.3	5.1	2.6	0.9	2	0.8	8.3	9.5
3	Nor	2019-09-12	1	3	4	Player 27	Fw	1	2	13	6.42	390	0	0	0	0	0	0	11.5	35	0	0	0	0	104	146		60.8	0	0	0	0	0	0	1.8	5.5	0	0	0	0	16.2	22.7
3	Nor	2019-09-12	1	3	4	Player 27	Fw	5	2	13	18.02	917	74	157	25	8	4	7	26.9	49	10	7	4	0	116	148		50.9	4.1	8.7	1.4	0.4	0.2	0.4	1.5	2.7	0.6	0.4	0.2	0	6.4	8.2
3	Nor	2019-09-12	1	3	4	Player 27	Fw	7	1	5	8.68	673	63	6	0	1	0	0	21.2	42	12	5	11	4	137	162		77.5	7.3	0.7	0	0.1	0	0	2.4	4.9	1.4	0.6	1.3	0.5	15.8	18.7
3	Nor	2019-09-12	1	3	4	Player 27	Fw	2	1	2	23.63	1601	189	31	4	8	2	5	25.5	100	41	17	35	13	144	172		67.8	8	1.3	0.2	0.3	0.1	0.2	1.1	4.2	1.7	0.7	1.5	0.6	6.1	7.3
3	Nor	2019-09-12	1	3	4	Player 27	Fw	4	1	1	20.83	1649	210	66	29	12	3	10	29.5	104	47	22	47	21	148	187		79.2	10.1	3.2	1.4	0.6	0.1	0.5	1.4	5	2.3	1.1	2.3	1	7.1	9
3	Nor	2019-09-13	1	4	3	Player 1	Def	1	2	13	10.52	640	0	0	0	0	0	0	10	42	0	0	0	0	114	138		60.8	0	0	0	0	0	0	1	3.9	0	0	0	0	10.8	13.1
3	Nor	2019-09-13	1	4	3	Player 1	Def	6	1	2	15.1	1128	22	1	0	1	0	0	22.8	59	13	1	12	1	145	175		74.7	1.5	0.1	0	0.1	0	0	1.5	3.9	0.9	0.1	0.8	0.1	9.6	11.6
3	Nor	2019-09-13	1	4	3	Player 1	Def	6	1	2	35.1	2258	239	94	61	10	5	4	30.3	96	21	3	23	7	137	173		64.3	6.8	2.7	1.7	0.3	0.1	0.1	0.9	2.7	0.6	0.1	0.7	0.2	3.9	4.9
3	Nor	2019-09-13	1	4	3	Player 1	Def	4	1	1	14.87	1401	123	53	31	8	3	6	28.4	65	11	4	12	4	149	182		94.3	8.3	3.6	2.1	0.5	0.2	0.4	1.9	4.3	0.7	0.3	0.8	0.3	10	12.2
3	Nor	2019-09-13	1	4	3	Player 2	Fw	1	2	13	10.52	520	0	0	0	0	0	0	13.1	49	0	0	2	0	130	158		49.4	0	0	0	0	0	0	1.2	4.7	0	0	0.2	0	12.4	15
3	Nor	2019-09-13	1	4	3	Player 2	Fw	6	1	2	15.1	984	45	7	0	2	0	1	24.1	60	18	6	20	8	141	170		65.2	3	0.5	0	0.1	0	0.1	1.6	4	1.2	0.4	1.3	0.5	9.4	11.3
3	Nor	2019-09-13	1	4	3	Player 2	Fw	6	1	2	35.1	2549	370	155	179	20	11	16	37.8	122	48	16	45	18	151	198		72.6	10.5	4.4	5.1	0.6	0.3	0.5	1.1	3.5	1.4	0.5	1.3	0.5	4.3	5.6
3	Nor	2019-09-13	1	4	3	Player 2	Fw	4	1	1	14.87	1488	253	61	72	11	5	10	33.7	78	30	8	22	6	174	200		100.1	17	4.1	4.8	0.7	0.3	0.7	2.3	5.3	2	0.5	1.5	0.4	11.7	13.4
3	Nor	2019-09-13	1	4	3	Player 3	Fw	1	2	13	10.52	441	0	0	0	0	0	0	9	41	0	0	0	0	110	131		41.9	0	0	0	0	0	0	0.9	3.9	0	0	0	0	10.4	12.5
3	Nor	2019-09-13	1	4	3	Player 3	Fw	6	1	2	15.1	961	67	19	0	3	0	1	23.4	56	25	4	26	3	145	180		63.7	4.4	1.3	0	0.2	0	0.1	1.5	3.7	1.7	0.3	1.7	0.2	9.6	11.9
3	Nor	2019-09-13	1	4	3	Player 3	Fw	6	1	2	35.1	2320	430	217	55	27	6	23	28.8	102	45	15	39	18	135	184		66.1	12.2	6.2	1.6	0.8	0.2	0.7	0.8	2.9	1.3	0.4	1.1	0.5	3.8	5.2
3	Nor	2019-09-13	1	4	3	Player 3	Fw	4	1	1	14.87	1337	215	80	53	11	5	10	30	65	24	13	20	8	157	186		89.9	14.5	5.4	3.6	0.7	0.3	0.7	2	5.3	1.6	0.9	1.3	0.5	10.5	12.5
3	Nor	2019-09-13	1	4	3	Player 5	Midf	1	2	13	10.52	651	0	0	0	0	0	0	11.7	46	0	0	0	0	86	159		61.8	0	0	0	0	0	0	1.1	4.4	0	0	0	0	8.2	15.1
3	Nor	2019-09-13	1	4	3	Player 5	Midf	6	1	2	15.1	1400	91	0	0	0	0	0	19.3	77	26	2	25	7	71	82		92.7	6	0	0	0	0	0	1.3	5.1	1.7	0.1	1.7	0.5	4.7	5.4
3	Nor	2019-09-13	1	4	3	Player 5	Midf	6	1	2	35.1	1932	271	42	1	5	1	1	25	88	25	2	25	7	86	161		55	7.7	1.2	0	0.1	0	0	0.7	2.5	0.7	0.1	0.7	0.2	2.5	4.6
3	Nor	2019-09-13	1	4	3	Player 5	Midf	4	1	1	14.87	1162	220	38	1	5	2	4	25.4	61	23	4	22	9	116	159		78.2	14.8	1.6	0.1	0.3	0.1	0.3	1.7	4.1	1.5	0.3	1.5	0.6	7.8	10.7
3	Nor	2019-09-13	1	4	3	Player 6	Midf	1	2	13	10.52	496	1	0	0	0	0	0	14.2	45	0	0	0	0	96	122		47.1	0.1	0	0	0	0	0	1.4	4.3	0	0	0	0	9.1	11.6
3	Nor	2019-09-13	1	4	3	Player 6	Midf	6	1	2	15.1	1017	116	1	0	1	0	0	20.6	59	19	2	13	3	116	153		67.3	7.7	0.1	0	0.1	0	0	1.4	3.9	1.3	0.1	0.9	0.2	7.7	10.1
3	Nor	2019-09-13	1	4	3	Player 6	Midf	6	1	2	35.1	2081	203	55	36	7	2	4	27.8	99	36	10	30	9	112	162		59.3	5.8	1.6	1	0.2	0.1	0.1	0.8	2.8	1	0.3	0.9	0.3	3.2	4.6
3	Nor	2019-09-13	1	4	3	Player 6	Midf	4	1	1	14.87	1221	160	78	1	8	1	6	25.9	68	28	6	29	13	143	170		82.1	10.7	5.3	0	0.5	0.1	0.4	1.7	4.6	1.9	0.4	2	0.9	9.6	11.4
3	Nor	2019-09-13	1	4	3	Player 7	Def	1	2	13	10.52	548	0	0	0	0	0	0	12.6	46	1	0	2	0	116	156		52.1	0	0	0	0	0	0	1.2	4.3	0.1	0	0.2	0	11	14.8
3	Nor	2019-09-13	1	4	3	Player 7	Def	6	1	2	15.1	904	26	0	0	0	0	0	19.4	50	18	4	19	6	132	170		59.9	1.7	0	0	0	0	0	1.3	3.3	1.2	0.3	1.3	0.4	8.7	11.3
3	Nor	2019-09-13	1	4	3	Player 7	Def	6	1	2	35.1	2080	216	44	19	11	2	7	28.8	90	33	7	29	12	120	168		59.2	6.1	1.3	0.5	0.3	0.1	0.2	0.8	2.6	0.9	0.2	0.8	0.3	3.4	4.8
3	Nor	2019-09-13	1	4	3	Player 7	Def	4	1	1	14.87	1321	188	63	6	8	2	6	26.3	65	16	3	21	11	146	187		88.9	12.6	4.3	0.4	0.5	0.1	0.4	1.8	4.4	1.1	0.2	1.4	0.7	9.8	12.6
3	Nor	2019-09-13	1	4	3	Player 9	Def	1	2	13	10.52	711	0	0	0	0	0	0	13	54	1	0	0	0	122	148		67.5	0	0	0	0	0	0	1.2	5.1	0.1	0	0	0	11.6	14.1
3	Nor	2019-09-13	1	4	3	Player 9	Def	6	1	2	15.1	1203	147	2	0	1	0	0	20.7	58	16	8	15	5	135	159		79.7	9.8	0.1	0	0.1	0	0	1.4	3.8	1.7	0.5	1	0.3	8.9	10.5
3	Nor	2019-09-13	1	4	3	Player 9	Def	6	1	2	35.1	2542	276	160	58	14	7	9	20.4	99	28	5	18	7	122	160		72.4	7.9	4.6	1.7	0.4	0.2	0.3	0.8	2.8	0.8	0.1	0.5	0.2	3.5	4.6
3	Nor	2019-09-13	1	4	3	Player 9	Def	4	1	1	14.87	1549	231	62	29	8	2	5	30.8	71	23	4	17	1	148	173		104.1	15.5	4.1	1.9	0.5	0.1	0.3	2.1	4.8	1.5	0.3	1.1	0.1	10	11.6
3	Nor	2019-09-13	1	4	3	Player 12	Fw	1	2	13	10.52	660	0	0	0	0	0	0	12.2	42	0	0	0	0	131	163		62.8	0	0	0	0	0	0	1.2	4	0	0	0	0	12.5	15.5
3	Nor	2019-09-13	1	4	3	Player 12	Fw	6	1	2	15.1	1248	79	22	0	4	0	1	24	72	19	4	18	4	161	184		82.6	5.2	1.5	0	0.3	0	0.1	1.6	4.8	1.3	0.3	1.2	0.3	10.7	12.2
3	Nor	2019-09-13	1	4	3	Player 12	Fw	6	1	2	35.1	2666	353	138	65	13	4	9	10.5	118	36	12	45	13	148	187		75.9	10.1	3.9	1.8	0.4	0.1	0.3	0.9	3.4	1	0.3	1.3	0.4	4.2	5.3
3	Nor	2019-09-13	1	4	3	Player 12	Fw	4	1	1	14.87	1513	270	63	29	8	1	5	29.3	76	14	1	21	7	169	197		101.7	18.2	4.2	2	0.5	0.1	0.3	2	5.1	0.9	0.1	1.4	0.5	11.3	13.2
3	Nor	2019-09-13	1	4	3	Player 13	Midf	1	2	13	10.52	538	6	0	0	0	0	0	16.1	48	6	0	0	0	115	148		51.2	0.5	0	0	0	0	0	1.5	4.5	0.6	0	0	0	10.9	14.1
3	Nor	2019-09-13	1	4	3	Player 13	Midf	6	1	2	15.1	1013	56	0	0	1	0	0	20.1	57	22	8	26	10	135	162		67.1	3.7	0	0	0.1	0	0	1.3	3.8	1.5	0.5	1.7	0.7	8.9	10.7
3	Nor	2019-09-13	1	4	3	Player 13	Midf	6	1	2	35.1	2635	360	101	13	13	2	7	27.4	119	47	11	26	13	131	167		75.1	10.3	2.9	0.4	0.3	0.1	0.2	0.8	3.4	1.3	0.3	1	0.4	3.7	4.8
3	Nor	2019-09-13	1	4	3	Player 13	Midf	4	1	1	14.87	1644	310	57	37	10	2	8	27.2	81	29	7	34	5	155	177		110.6	20.9	3.8	2.5	0.7	0.1	0.5	1.8	5.5	1	0.5	2.3	0.3	10.4	11.9
3	Nor	2019-09-13	1	4	3	Player 14	Midf	1	2	13	10.52	674	0	0	0	0	0	0	12.2	56	0	0	0	0	129	153		64.1	0	0	0	0	0	0	1.2	5.4	0	0	0	0	12.3	14.5
3	Nor	2019-09-13	1	4	3	Player 14	Midf	6	1	2	15.1	1156	210	66	0	11	0	8	24.7	63	37	17	29	13	146	173		76.6	13.9	4.4	0	0.7	0	0.5	1.6	4.2	2.5	1.1	1.9	0.9	9.7	11.5
3	Nor	2019-09-13	1	4	3	Player 14	Midf	6	1	2	35.1	2424	302	111	94	12	4	8	30.5	104	37	9	31	9	120	166		69.1	8.6	3.2	2.7	0.3	0.1	0.2	0.9	3	1.1	0.3	0.9	0.3	3.4	4.7
3	Nor	2019-09-13	1	4	3	Player 14	Midf	4	1	1	14.87	1519	274	129	58	14	4	12	30.5	76	20	6	25	14	144	176		102.1	18.4	8.6	3.9	0.9	0.3	0.8	2.1	5.1	1.3	0.4	1.7	0.9	9.7	11.8
3	Nor	2019-09-13	1	4	3	Player 15	Def	1	2	13	10.52	471	0	0	0	0	0	0	13.2	47	1	1	3	0	142	165		44.8	0	0	0	0	0	0	1.3	4.4	0.1	0.1	0.3	0	13.5	15.7
3	Nor	2019-09-13	1	4	3	Player 15	Def	6	1	2	15.1	957	91	4	0	2	0	0	21.3	53	28	6	22	5	159	178		63.4	6	0.3	0	0.1	0	0	1.4	3.5	1.9	0.4	1.5	0.3	10.6	11.8
3	Nor	2019-09-13	1	4	3	Player 15	Def	6	1	2	35.1	2257	214	71	18	15	3	9	28.7	112	45	11	33	12	159	180		64.3	6.1	2	0.5	0.4	0.1	0.3	0.8	3.2	1.3	0.3	0.9	0.3	4.5	5.1
3	Nor	2019-09-13	1	4	3	Player 15	Def	4	1	1	14.87	1148	139	41	28	7	2	5	28.5	61	19	6	22	7	169	187		77.2	9.3	2.8	1.9	0.5	0.1	0.3	1.9	4.1	1.3	0.4	1.5	0.5	11.4	12.6
3	Nor	2019-09-13	1	4	3	Player 17	Def	1	2	13	10.52	732	0	0	0	0	0	0	11.9	64	0	0	0	0	131	160		69.6	0	0	0	0	0	0	1.1	6.1	0	0	0	0	12.5	15.2
3	Nor	2019-09-13	1	4	3	Player 17	Def	6	1	2	15.1	1570	252	44	5	13	1	11	18.3	99	29	10	30	12	159	189		103.9	16.7	2.9	0.3	0.9	0.1	0.7	1.9	6.6	1.9	0.7	2	0.9	10.6	12.5
3	Nor	2019-09-13	1	4	3	Player 17	Def	6	1	2	35.1	2799	360	153	121	19	7	14	34.6	141	42	16	35	13	137	178		79.7	10.2	4.4	3.4	0.5	0.2	0.4	1	4	1.2	0.5	1	0.4	3.9	5.1
3	Nor	2019-09-13	1	4	3	Player 17	Def	4	1	1	14.87	1826	393	161	41	17	5	16	31.9	97	32	11	21	9	160	187		122.8	26.4	10.8	2.8	1.1	0.3	1.1	2.1	6.5	2.2	0.7	1.4	0.6	10.8	12.6
3	Nor	2019-09-13	1	4	3	Player 18	Fw	1	2	13	10.52	493.804	0	0	0	0	0	0	9.864	48.7855	0	0	0	0	117.575	154		46.9395	0	0	0	0	0	0	0.937643	4.63741	0	0	0	0	11.1763	14.6388
3	Nor	2019-09-13	1	4	3	Player 18	Fw	6	1	2	15.1	933.245	82.8101	5.38814	0	2	0	1	22.356	53.375	24	12	20	7	137.367	172		61.8043	5.48412	0.356831	0	0.13245	0	0.0662252	1.48053	3.53477	1.5894	0.794702	1.3245	0.463576	9.09713	11.3907
3	Nor	2019-09-13	1	4	3	Player 18	Fw	6	1	2	35.1	2320.67	296.835	140.881	111.007	22	7	17	30.42	99.2998	48	17	36	18	141.532	192		66.116	8.45685	4.01369	3.1626	0.626781	0.19943	0.48433	0.866667	2.82906	1.36752	0.48433	1.02564	0.512821	4.03226	5.47009
3	Nor	2019-09-13	1	4	3	Player 18	Fw	4	1	1	14.87	1235.05	210.923	49.2767	9.61472	7	1	4	26.64	64.9601	26	8	20	9	166.129	193		83.0567	14.1845	3.31383	0.646585	0.470746	0.0672495	0.268998	1.79153	4.36853	1.74849	0.537996	1.34499	0.605245	11.1721	12.9792
3	Nor	2019-09-13	1	4	3	Player 20	Def	1	2	13	10.52	666.204	0	0	0	0	0	0	12.924	45.3105	0	0	0	0	131.596	153		63.3274	0	0	0	0	0	0	1.22852	4.30708	0	0	0	0	12.5091	14.5437
3	Nor	2019-09-13	1	4	3	Player 20	Def	6	1	2	15.1	1255.71	140.985	10.4197	0	1	0	0	22.068	65.7352	24	7	25	9	151.24	175		83.1598	9.33675	0.690049	0	0.0662252	0	0	1.46146	4.35333	1.5894	0.463576	1.65563	0.596026	10.0159	11.5894
3	Nor	2019-09-13	1	4	3	Player 20	Def	6	1	2	35.1	2222.11	282.449	73.4737	1.29018	8	1	4	25.632	93.9061	26	4	28	8	130.822	174		63.3078	8.04699	2.09327	0.0367572	0.22792	0.02849	0.11396	0.730256	2.67539	0.740741	0.11396	0.797721	0.22792	3.72713	4.95726
3	Nor	2019-09-13	1	4	3	Player 20	Def	4	1	1	14.87	1552.33	318.623	116.209	19.3549	14	3	12	27.972	75.1742	21	5	18	7	156.102	178		104.393	21.4272	7.815	1.30161	0.941493	0.201748	0.806994	1.8811	5.05543	1.41224	0.336247	1.21049	0.470746	10.4978	11.9704
3	Nor	2019-09-13	1	4	3	Player 21	Def	1	2	13	10.52	555.651	0.985642	0	0	0	0	0	14.436	49.4907	2	0	2	0	103.905	127		52.8185	0.0936922	0	0	0	0	0	1.37224	4.70444	0.190114	0	0.190114	0	9.87686	12.0722
3	Nor	2019-09-13	1	4	3	Player 21	Def	6	1	2	15.1	1057.23	141.246	36.5738	0	6	0	4	24.768	57.8297	34	10	31	11	116.008	154		70.0151	9.35404	2.42211	0	0.397351	0	0.264901	1.64026	3.82978	2.25166	0.662252	2.05298	0.728477	7.68262	10.1987
3	Nor	2019-09-13	1	4	3	Player 21	Def	6	1	2	35.1	2531.58	231.367	131.022	125.926	15	9	10	32.184	109.984	44	12	38	18	117.894	176		72.1249	6.59166	3.73282	3.58764	0.42735	0.25641	0.2849	0.916923	3.13345	1.25356	0.34188	1.08262	0.512821	3.3588	5.01425
3	Nor	2019-09-13	1	4	3	Player 21	Def	4	1	1	14.87	1363.17	244.582	87.1036	12.2382	13	4	11	26.748	74.447	30	8	23	10	144.119	183		91.6727	16.448	5.85768	0.823015	0.874243	0.268998	0.739744	1.79879	5.00652	2.01748	0.537996	1.54674	0.672495	9.69192	12.3067
3	Nor	2019-09-13	1	4	3	Player 23	Midf	1	2	13	10.52	533.412	0	0	0	0	0	0	12.888	50.5017	0	0	0	0	103.141	140		50.7046	0	0	0	0	0	0	1.2251	4.80054	0	0	0	0	9.80429	13.308
3	Nor	2019-09-13	1	4	3	Player 23	Midf	6	1	2	15.1	1091.02	117.105	24.7815	0.648357	5	1	3	25.524	56.1106	26	13	20	4	134.702	168		72.2528	7.7553	1.64116	0.0429376	0.331126	0.0662252	0.198675	1.69033	3.71593	1.72185	0.860927	1.3245	0.264901	8.92069	11.1258
3	Nor	2019-09-13	1	4	3	Player 23	Midf	6	1	2	35.1	2949.37	512.357	171.239	40.393	14	3	9	28.116	128.037	50	16	42	16	144.585	182		84.0276	14.5971	4.8786	1.1508	0.39886	0.0854701	0.25641	0.801026	3.64777	1.4245	0.45584	1.19658	0.45584	4.11923	5.18519
3	Nor	2019-09-13	1	4	3	Player 23	Midf	4	1	1	14.87	1628.58	396.787	77.717	0	11	0	10	24.588	83.9303	20	3	26	8	163.007	183		109.521	26.6838	5.22643	0	0.739744	0	0.672495	1.65353	5.64427	1.34499	0.201748	1.74849	0.537996	10.9622	12.3067
3	Nor	2019-09-13	1	4	3	Player 24	Midf	1	2	13	10.52	515.646	0	0	0	0	0	0	13.32	50.135	0	0	0	0	117.182	144		49.0158	0	0	0	0	0	0	1.26616	4.76569	0	0	0	0	11.139	13.6882
3	Nor	2019-09-13	1	4	3	Player 24	Midf	6	1	2	15.1	1077.53	75.7872	2.25536	0	1	0	0	21.888	63.3	31	6	25	8	147.729	168		71.3596	5.01902	0.149362	0	0.0662252	0	0	1.44954	4.19205	2.05298	0.397351	1.65563	0.529801	9.78336	11.1258
3	Nor	2019-09-13	1	4	3	Player 24	Midf	6	1	2	35.1	1831.35	162.916	27.9913	5.62685	5	2	2	26.676	81.3786	27	6	15	3	112.541	162		52.1752	4.64147	0.797474	0.160309	0.14245	0.0569801	0.0569801	0.76	2.31848	0.769231	0.17094	0.42735	0.0854701	3.20629	4.61538
3	Nor	2019-09-13	1	4	3	Player 24	Midf	4	1	1	14.87	743.737	129.736	10.7562	0	4	0	3	22.536	37.2649	12	3	12	5	113.915	168		50.016	8.72471	0.723347	0	0.268998	0	0.201748	1.51553	2.50604	0.806994	0.201748	0.806994	0.336247	7.66074	11.2979
3	Nor	2019-09-13	1	4	3	Player 25	Midf	1	2	13	10.52	652.66	0	0	0	0	0	0	11.88	42.5304	0	0	0	0	0	0		62.04	0	0	0	0	0	0	1.12928	4.04282	0	0	0	0	0	0
3	Nor	2019-09-13	1	4	3	Player 25	Midf	6	1	2	15.1	1070.95	172.694	2.67267	0	2	0	0	20.664	51.3306	28	9	24	9	0	0		70.9238	11.4367	0.176998	0	0.13245	0	0	1.36848	3.39938	1.8543	0.596026	1.5894	0.596026	0	0
3	Nor	2019-09-13	1	4	3	Player 25	Midf	6	1	2	35.1	2801.26	542.544	139.894	36.762	19	5	16	28.188	117.366	41	9	37	11	0	0		79.808	15.4571	3.98558	1.04735	0.541311	0.14245	0.45584	0.803077	3.34377	1.16809	0.25641	1.05413	0.31339	0	0
3	Nor	2019-09-13	1	4	3	Player 25	Midf	4	1	1	14.87	1698.43	364.495	97.7646	36.7421	13	3	12	30.168	79.2623	28	6	22	6	0	0		114.218	24.5121	6.57462	2.47089	0.874243	0.201748	0.806994	2.02878	5.33035	1.88299	0.403497	1.47949	0.403497	0	0
3	Nor	2019-09-13	1	4	3	Player 26	Def	1	2	13	10.52	616.404	0	0	0	0	0	0	12.636	53.4384	0	0	0	0	140.983	168		58.5936	0	0	0	0	0	0	1.20114	5.0797	0	0	0	0	13.4014	15.9696
3	Nor	2019-09-13	1	4	3	Player 26	Def	6	1	2	15.1	1119.25	85.9556	3.20072	0	1	0	0	21.708	65.2045	25	9	25	8	151.87	184		74.1224	5.69242	0.211968	0	0.0662252	0	0	1.43762	4.31818	1.65563	0.596026	1.65563	0.529801	10.0576	12.1854
3	Nor	2019-09-13	1	4	3	Player 26	Def	6	1	2	35.1	2442.93	336.107	134.328	97.6548	18	9	13	32.364	110.493	45	20	48	22	145.832	188		69.599	9.5757	3.827	2.78219	0.512821	0.25641	0.37037	0.922051	3.14794	1.28205	0.569801	1.36752	0.626781	4.15475	5.35613
3	Nor	2019-09-13	1	4	3	Player 26	Def	4	1	1	14.87	1515.87	273.001	116.02	42.2932	12	4	11	28.98	74.3836	27	10	33	11	164.341	193		101.941	18.3592	7.80229	2.8442	0.806994	0.268998	0.739744	1.94889	5.00226	1.81574	0.672495	2.21923	0.739744	11.0518	12.9792
3	Nor	2019-09-13	1	4	3	Player 27	Fw	1	2	13	10.52	571.991	0	0	0	0	0	0	11.088	59.5989	0	0	0	0	122.905	148		54.3717	0	0	0	0	0	0	1.05399	5.6653	0	0	0	0	11.683	14.0684
3	Nor	2019-09-13	1	4	3	Player 27	Fw	6	1	2	15.1	999.37	104.501	9.66179	0	1	0	0	23.472	63.6422	31	6	28	5	133.057	166		66.1835	6.92062	0.639854	0	0.0662252	0	0	1.55444	4.21472	2.05298	0.397351	1.8543	0.331126	8.81174	10.9934
3	Nor	2019-09-13	1	4	3	Player 27	Fw	6	1	2	35.1	2342.06	412.963	144.511	70.5724	17	8	14	31.032	116.825	46	21	39	14	125.378	177		66.7255	11.7653	4.11713	2.01061	0.48433	0.22792	0.39886	0.884103	3.32834	1.31054	0.598291	1.11111	0.39886	3.57202	5.04274
3	Nor	2019-09-13	1	4	3	Player 27	Fw	4	1	1	14.87	1490.2	232.936	118.532	66.4189	12	4	10	30.816	89.6663	34	13	28	10	152.166	191		100.215	15.6648	7.97122	4.46664	0.806994	0.268998	0.672495	2.07236	6.03002	2.28648	0.874243	1.88299	0.672495	10.2331	12.8447
3	Nor	2019-09-14	1	5	2	Player 1	Def	1	2	13	4.55	333.73	17.8106	0	0	0	0	0	16.02	21.6535	1	0	0	0	103.764	117		73.3473	3.91441	0	0	0	0	0	3.52088	4.75902	0.21978	0	0	0	22.8054	25.7143
3	Nor	2019-09-14	1	5	2	Player 1	Def	1	2	13	16.23	585.649	18.1576	0	0	0	0	0	17.748	52.1116	10	1	9	4	141.139	162		36.0843	1.11877	0	0	0	0	0	1.09353	3.21082	0.616143	0.0616143	0.554529	0.246457	8.69616	9.98152
3	Nor	2019-09-14	1	5	2	Player 1	Def	6	1	2	11.33	856.941	22.2764	4.13521	0	1	0	0	23.544	49.3528	7	0	13	2	161.778	186		75.6347	1.96614	0.364979	0	0.0882613	0	0	2.07802	4.35594	0.617829	0	1.1474	0.176523	14.2787	16.4166
3	Nor	2019-09-14	1	5	2	Player 1	Def	3	1	3	20.45	952.636	18.4853	0	0	0	0	0	16.668	43.8692	10	3	6	0	128.411	160		46.5837	0.903929	0	0	0	0	0	0.815061	2.14519	0.488998	0.146699	0.293399	0	6.27926	7.82396
3	Nor	2019-09-14	1	5	2	Player 1	Def	6	1	2	26.8	1349.73	84.441	0	0	0	0	0	19.98	70.9879	28	5	26	8	141.932	184		50.3631	3.15079	0	0	0	0	0	0.745522	2.6488	1.04478	0.186567	0.970149	0.298507	5.29595	6.86567
3	Nor	2019-09-14	1	5	2	Player 3	Fw	1	2	13	4.55	303.458	3.62054	0	0	0	0	0	14.796	14.7542	0	0	0	0	102.807	114		66.694	0.795723	0	0	0	0	0	3.25187	3.24269	0	0	0	0	22.5949	25.0549
3	Nor	2019-09-14	1	5	2	Player 3	Fw	1	2	13	16.23	656.009	0	0	0	0	0	0	13.896	49.828	11	2	8	5	129.941	176		40.4195	0	0	0	0	0	0	0.856192	3.07012	0.677757	0.123229	0.492914	0.308071	8.0062	10.8441
3	Nor	2019-09-14	1	5	2	Player 3	Fw	6	1	2	11.33	601.402	24.8168	0	0	0	0	0	19.98	37.7087	17	4	19	2	131.4	177		53.0805	2.19037	0	0	0	0	0	1.76346	3.32822	1.50044	0.353045	1.67696	0.176523	11.5975	15.6222
3	Nor	2019-09-14	1	5	2	Player 3	Fw	3	1	3	20.45	1234.95	175.049	45.8326	4.49879	9	1	8	25.776	73.8313	41	8	41	17	143.956	183		60.3885	8.55986	2.2412	0.21999	0.440098	0.0488998	0.391198	1.26044	3.61033	2.00489	0.391198	2.00489	0.831296	7.03939	8.94866
3	Nor	2019-09-14	1	5	2	Player 3	Fw	6	1	2	26.8	1536.96	68.3976	0	0	0	0	0	18.612	93.7698	40	10	44	10	145.716	187		57.3493	2.55215	0	0	0	0	0	0.694478	3.49887	1.49254	0.373134	1.64179	0.373134	5.43716	6.97761
3	Nor	2019-09-14	1	5	2	Player 5	Midf	1	2	13	4.55	396.711	0	0	0	0	0	0	13.428	22.8607	1	0	0	0	129.587	155		87.1892	0	0	0	0	0	0	2.95121	5.02432	0.21978	0	0	0	28.4808	34.0659
3	Nor	2019-09-14	1	5	2	Player 5	Midf	1	2	13	16.23	565.814	4.36657	0	0	0	0	0	16.812	45.1696	9	1	10	3	86.1575	119		34.8622	0.269043	0	0	0	0	0	1.03586	2.78309	0.554529	0.0616143	0.616143	0.184843	5.30853	7.3321
3	Nor	2019-09-14	1	5	2	Player 5	Midf	6	1	2	11.33	951.439	60.7309	0	0	0	0	0	18.576	57.9937	16	2	18	7	90.8583	120		83.9752	5.36019	0	0	0	0	0	1.63954	5.1186	1.41218	0.176523	1.5887	0.617829	8.01927	10.5914
3	Nor	2019-09-14	1	5	2	Player 5	Midf	3	1	3	20.45	797.403	64.7729	2.68259	0	1	0	0	20.988	47.4046	15	1	14	3	82.8568	131		38.9928	3.16738	0.131178	0	0.0488998	0	0	1.02631	2.31807	0.733496	0.0488998	0.684597	0.146699	4.05168	6.40587
3	Nor	2019-09-14	1	5	2	Player 5	Midf	6	1	2	26.8	1637.55	115.245	0.477886	0	1	0	0	20.34	94.4081	42	10	30	15	103.679	160		61.1027	4.30018	0.0178316	0	0.0373134	0	0	0.758955	3.52269	1.56716	0.373134	1.1194	0.559701	3.86863	5.97015
3	Nor	2019-09-14	1	5	2	Player 6	Midf	1	2	13	4.55	274.205	0	0	0	0	0	0	11.844	15.7827	0	0	0	0	80.144	102		60.2649	0	0	0	0	0	0	2.60308	3.46873	0	0	0	0	17.6141	22.4176
3	Nor	2019-09-14	1	5	2	Player 6	Midf	1	2	13	16.23	641.148	13.261	0	0	0	0	0	17.784	61.498	6	4	11	2	110.032	146		39.5039	0.817066	0	0	0	0	0	1.09575	3.78916	0.369686	0.246457	0.677757	0.123229	6.77955	8.99569
3	Nor	2019-09-14	1	5	2	Player 6	Midf	6	1	2	11.33	805.093	36.1296	0	0	0	0	0	19.152	50.8861	16	1	13	3	120.044	151		71.0586	3.18884	0	0	0	0	0	1.69038	4.49127	1.41218	0.0882613	1.1474	0.264784	10.5953	13.3274
3	Nor	2019-09-14	1	5	2	Player 6	Midf	3	1	3	20.45	983.717	144.654	17.4198	0	4	0	2	23.868	59.6351	22	9	20	4	112.552	158		48.1035	7.07355	0.851826	0	0.195599	0	0.0977995	1.16714	2.91614	1.07579	0.440098	0.977995	0.195599	5.50378	7.72616
3	Nor	2019-09-14	1	5	2	Player 6	Midf	6	1	2	26.8	1518.82	160.915	0	0	0	0	0	19.98	94.7052	45	10	43	13	135.573	172		56.6724	6.00429	0	0	0	0	0	0.745522	3.53378	1.6791	0.373134	1.60448	0.485075	5.05868	6.41791
3	Nor	2019-09-14	1	5	2	Player 7	Def	1	2	13	4.55	266.103	0.783528	0	0	0	0	0	14.616	15.6883	0	0	1	0	119.672	133		58.4841	0.172204	0	0	0	0	0	3.21231	3.44797	0	0	0.21978	0	26.3015	29.2308
3	Nor	2019-09-14	1	5	2	Player 7	Def	1	2	13	16.23	525.739	10.2531	2.8793	0	1	0	0	21.06	45.1444	13	2	12	5	138.959	173		32.3931	0.631735	0.177406	0	0.0616143	0	0	1.2976	2.78154	0.800986	0.123229	0.739372	0.308071	8.56186	10.6593
3	Nor	2019-09-14	1	5	2	Player 7	Def	6	1	2	11.33	682.376	19.6961	0	0	0	0	0	17.172	38.5379	14	1	16	4	131.524	164		60.2274	1.7384	0	0	0	0	0	1.51562	3.40141	1.23566	0.0882613	1.41218	0.353045	11.6085	14.4748
3	Nor	2019-09-14	1	5	2	Player 7	Def	3	1	3	20.45	624.289	6.98713	0	0	0	0	0	16.308	43.0335	8	2	9	1	108.778	133		30.5276	0.341669	0	0	0	0	0	0.797457	2.10433	0.391198	0.0977995	0.440098	0.0488998	5.31919	6.50367
3	Nor	2019-09-14	1	5	2	Player 7	Def	6	1	2	26.8	1676.55	99.0992	6.57252	0	2	0	0	22.86	100.456	43	15	42	11	149.353	194		62.5578	3.69773	0.245243	0	0.0746269	0	0	0.852985	3.74837	1.60448	0.559701	1.56716	0.410448	5.57288	7.23881
3	Nor	2019-09-14	1	5	2	Player 9	Def	1	2	13	4.55	505.917	10.6705	2.71981	0	1	0	0	21.168	30.5894	1	0	1	0	125.596	138		111.191	2.34517	0.597761	0	0.21978	0	0	4.65231	6.72295	0.21978	0	0.21978	0	27.6036	30.3297
3	Nor	2019-09-14	1	5	2	Player 9	Def	1	2	13	16.23	666.164	34.5869	0	0	0	0	0	17.352	49.8729	14	3	13	2	126.083	152		41.0452	2.13105	0	0	0	0	0	1.06913	3.07289	0.8626	0.184843	0.800986	0.123229	7.76853	9.36537
3	Nor	2019-09-14	1	5	2	Player 9	Def	6	1	2	11.33	852.018	35.1911	0	0	0	0	0	18.54	47.206	19	1	9	3	130.439	158		75.2001	3.10601	0	0	0	0	0	1.63636	4.16646	1.67696	0.0882613	0.794351	0.264784	11.5127	13.9453
3	Nor	2019-09-14	1	5	2	Player 9	Def	3	1	3	20.45	1045.57	17.5192	0	0	0	0	0	15.84	49.4094	14	1	9	2	99.1315	131		51.1281	0.856686	0	0	0	0	0	0.774572	2.41611	0.684597	0.0488998	0.440098	0.0977995	4.84751	6.40587
3	Nor	2019-09-14	1	5	2	Player 9	Def	6	1	2	26.8	0	0	0	0	0	0	0		0					0	0		0	0	0	0	0	0	0		0					0	0
3	Nor	2019-09-14	1	5	2	Player 12	Fw	1	2	13	4.55	270.549	0.365412	0	0	0	0	0	14.22	14.9757	0	0	0	0	98.3385	127		59.4612	0.0803103	0	0	0	0	0	3.12527	3.29136	0	0	0	0	21.6128	27.9121
3	Nor	2019-09-14	1	5	2	Player 12	Fw	1	2	13	16.23	689.926	26.4367	3.8382	0	2	0	1	21.384	53.0217	25	5	21	6	142.381	177		42.5093	1.62888	0.236488	0	0.123229	0	0.0616143	1.31756	3.2669	1.54036	0.308071	1.2939	0.369686	8.77269	10.9057
3	Nor	2019-09-14	1	5	2	Player 12	Fw	6	1	2	11.33	733.762	23.843	6.07829	0	1	0	0	22.464	41.3894	14	4	8	4	137.135	178		64.7628	2.10442	0.536477	0	0.0882613	0	0	1.9827	3.65308	1.23566	0.353045	0.70609	0.353045	12.1037	15.7105
3	Nor	2019-09-14	1	5	2	Player 12	Fw	3	1	3	20.45	842.88	114.143	9.07826	0	1	0	0	22.608	43.7477	6	3	8	3	115.408	157		41.2166	5.58159	0.443925	0	0.0488998	0	0	1.10553	2.13925	0.293399	0.146699	0.391198	0.146699	5.64341	7.67726
3	Nor	2019-09-14	1	5	2	Player 12	Fw	6	1	2	26.8	1680.39	122.431	15.6751	0	5	0	2	23.364	89.3378	38	12	29	9	149.488	182		62.7012	4.56832	0.584892	0	0.186567	0	0.0746269	0.871791	3.3335	1.41791	0.447761	1.08209	0.335821	5.5779	6.79104
3	Nor	2019-09-14	1	5	2	Player 13	Midf	1	2	13	4.55	316.587	0	0	0	0	0	0	12.312	22.7187	1	0	0	0	78.5184	106		69.5795	0	0	0	0	0	0	2.70593	4.99312	0.21978	0	0	0	17.2568	23.2967
3	Nor	2019-09-14	1	5	2	Player 13	Midf	1	2	13	16.23	658.278	3.15791	0	0	0	0	0	18.324	62.9905	6	1	7	0	121.046	152		40.5594	0.194573	0	0	0	0	0	1.12902	3.88111	0.369686	0.0616143	0.4313	0	7.45814	9.36537
3	Nor	2019-09-14	1	5	2	Player 13	Midf	6	1	2	11.33	690.987	13.7224	0	0	0	0	0	16.848	45.7473	21	7	22	5	110.972	151		60.9873	1.21115	0	0	0	0	0	1.48703	4.03772	1.85349	0.617829	1.94175	0.441306	9.79452	13.3274
3	Nor	2019-09-14	1	5	2	Player 13	Midf	3	1	3	20.45	974.979	22.8575	0	0	0	0	0	19.692	58.6137	20	1	11	1	108.373	160		47.6763	1.11773	0	0	0	0	0	0.962934	2.86619	0.977995	0.0488998	0.537897	0.0488998	5.29939	7.82396
3	Nor	2019-09-14	1	5	2	Player 13	Midf	6	1	2	26.8	1608.55	107.518	12.1761	0	2	0	0	24.228	103.187	40	13	41	16	132.452	174		60.0204	4.01188	0.454331	0	0.0746269	0	0	0.90403	3.85027	1.49254	0.485075	1.52985	0.597015	4.94223	6.49254
3	Nor	2019-09-14	1	5	2	Player 14	Midf	1	2	13	4.55	273.406	17.9048	0	0	0	0	0	18.432	14.8604	1	0	0	0	89.8784	109		60.0892	3.93511	0	0	0	0	0	4.05099	3.26602	0.21978	0	0	0	19.7535	23.956
3	Nor	2019-09-14	1	5	2	Player 14	Midf	1	2	13	16.23	573.993	35.497	2.7475	0	1	0	0	21.528	48.0304	24	8	20	9	126.372	152		35.3662	2.18712	0.169285	0	0.0616143	0	0	1.32643	2.95936	1.47874	0.492914	1.23229	0.554529	7.7863	9.36537
3	Nor	2019-09-14	1	5	2	Player 14	Midf	6	1	2	11.33	891.214	94.3455	4.1444	0	3	0	1	21.492	49.7176	21	5	16	5	139.303	162		78.6596	8.32705	0.36579	0	0.264784	0	0.0882613	1.89691	4.38814	1.85349	0.441306	1.41218	0.441306	12.295	14.2983
3	Nor	2019-09-14	1	5	2	Player 14	Midf	3	1	3	20.45	953.242	137.622	66.9887	11.1827	6	4	3	27	47.4423	9	1	3	0	111.272	153		46.6133	6.72967	3.27573	0.54683	0.293399	0.195599	0.146699	1.32029	2.31992	0.440098	0.0488998	0.146699	0	5.44116	7.48166
3	Nor	2019-09-14	1	5	2	Player 14	Midf	6	1	2	26.8	1474.43	194.549	25.2251	0	6	0	3	23.724	71.7959	36	12	35	11	120.632	174		55.0162	7.25928	0.941234	0	0.223881	0	0.11194	0.885224	2.67895	1.34328	0.447761	1.30597	0.410448	4.50121	6.49254
3	Nor	2019-09-14	1	5	2	Player 15	Def	1	2	13	4.55	357.37	1.41688	0	0	0	0	0	14.652	22.4209	1	0	1	0	117.074	142		78.5427	0.311402	0	0	0	0	0	3.22022	4.92768	0.21978	0	0.21978	0	25.7305	31.2088
3	Nor	2019-09-14	1	5	2	Player 15	Def	1	2	13	16.23	591.829	1.87303	0	0	0	0	0	16.164	42.0402	11	1	11	0	139.574	164		36.4651	0.115405	0	0	0	0	0	0.995933	2.59028	0.677757	0.0616143	0.677757	0	8.59972	10.1047
3	Nor	2019-09-14	1	5	2	Player 15	Def	6	1	2	11.33	755.547	43.8214	0	0	0	0	0	19.908	40.3164	20	4	19	5	145.303	166		66.6855	3.86773	0	0	0	0	0	1.75711	3.55838	1.76523	0.353045	1.67696	0.441306	12.8246	14.6514
3	Nor	2019-09-14	1	5	2	Player 15	Def	3	1	3	20.45	1018.04	7.23189	0	0	0	0	0	17.46	57.9444	8	2	5	0	134.129	161		49.7819	0.353638	0	0	0	0	0	0.85379	2.83347	0.391198	0.0977995	0.244499	0	6.55887	7.87286
3	Nor	2019-09-14	1	5	2	Player 15	Def	6	1	2	26.8	1392.67	94.2689	3.84246	0	3	0	1	21.348	81.6426	39	10	41	15	149.731	180		51.9652	3.5175	0.143376	0	0.11194	0	0.0373134	0.796567	3.04637	1.45522	0.373134	1.52985	0.559701	5.58698	6.71642
3	Nor	2019-09-14	1	5	2	Player 17	Def	1	2	13	4.55	497.571	21.54	0	0	0	0	0	17.676	36.2312	1	1	1	0	89.9136	128		109.356	4.73406	0	0	0	0	0	3.88484	7.96289	0.21978	0.21978	0.21978	0	19.7612	28.1319
3	Nor	2019-09-14	1	5	2	Player 17	Def	1	2	13	16.23	923.157	54.2748	0	0	0	0	0	18.288	76.8556	27	6	23	6	143.418	178		56.8797	3.34411	0	0	0	0	0	1.1268	4.73541	1.66359	0.369686	1.41713	0.369686	8.8366	10.9673
3	Nor	2019-09-14	1	5	2	Player 17	Def	6	1	2	11.33	959.594	71.5908	0	0	0	0	0	19.98	67.0074	26	8	19	1	142.895	178		84.695	6.31869	0	0	0	0	0	1.76346	5.91416	2.29479	0.70609	1.67696	0.0882613	12.6121	15.7105
3	Nor	2019-09-14	1	5	2	Player 17	Def	3	1	3	20.45	571.516	83.7082	74.4663	17.7096	6	2	4	29.628	29.6288	11	2	5	2	102.536	146		27.947	4.09331	3.64138	0.865995	0.293399	0.0977995	0.195599	1.4488	1.44884	0.537897	0.0977995	0.244499	0.0977995	5.01396	7.13936
3	Nor	2019-09-14	1	5	2	Player 17	Def	6	1	2	26.8	2525.22	367.983	66.0074	0	13	0	11	24.876	155.885	65	20	55	14	153.679	187		94.2246	13.7307	2.46296	0	0.485075	0	0.410448	0.928209	5.81659	2.42537	0.746269	2.05224	0.522388	5.73428	6.97761
3	Nor	2019-09-14	1	5	2	Player 18	Fw	1	2	13	4.55	288.706	0.743025	0	0	0	0	0	14.832	15.6654	1	0	0	0	89.9267	113		63.452	0.163302	0	0	0	0	0	3.25978	3.44295	0.21978	0	0	0	19.7641	24.8352
3	Nor	2019-09-14	1	5	2	Player 18	Fw	1	2	13	16.23	669.271	9.54141	0	0	0	0	0	16.02	58.4268	15	2	14	2	143.402	178		41.2367	0.587887	0	0	0	0	0	0.987061	3.59993	0.924214	0.123229	0.8626	0.123229	8.83559	10.9673
3	Nor	2019-09-14	1	5	2	Player 18	Fw	6	1	2	11.33	593.781	18.7369	0	0	0	0	0	16.992	32.1513	13	4	10	2	133.222	160		52.4078	1.65375	0	0	0	0	0	1.49974	2.83771	1.1474	0.353045	0.882613	0.176523	11.7584	14.1218
3	Nor	2019-09-14	1	5	2	Player 18	Fw	3	1	3	20.45	705.009	75.2229	18.9551	1.9779	4	1	3	26.1	44.4329	18	6	14	3	132.197	178		34.4748	3.67838	0.9269	0.0967187	0.195599	0.0488998	0.146699	1.27628	2.17276	0.880196	0.293399	0.684597	0.146699	6.4644	8.70416
3	Nor	2019-09-14	1	5	2	Player 18	Fw	6	1	2	26.8	1365.12	107.149	3.31645	0	1	0	0	21.636	73.761	33	8	26	7	141.154	189		50.9373	3.99809	0.123748	0	0.0373134	0	0	0.807313	2.75227	1.23134	0.298507	0.970149	0.261194	5.26694	7.05224
3	Nor	2019-09-14	1	5	2	Player 20	Def	1	2	13	4.55	335.891	0	0	0	0	0	0	10.908	17.7129	0	0	0	0	117.571	129		73.8223	0	0	0	0	0	0	2.39736	3.89295	0	0	0	0	25.8399	28.3516
3	Nor	2019-09-14	1	5	2	Player 20	Def	1	2	13	16.23	622.132	13.3634	0	0	0	0	0	17.28	45.8255	12	3	9	2	141.449	163		38.3322	0.823375	0	0	0	0	0	1.0647	2.82351	0.739372	0.184843	0.554529	0.123229	8.71525	10.0431
3	Nor	2019-09-14	1	5	2	Player 20	Def	6	1	2	11.33	848.864	69.186	0	0	0	0	0	19.548	46.6739	26	6	19	6	147.406	176		74.9218	6.10645	0	0	0	0	0	1.72533	4.1195	2.29479	0.529568	1.67696	0.529568	13.0103	15.534
3	Nor	2019-09-14	1	5	2	Player 20	Def	3	1	3	20.45	708.736	40.3717	87.5993	18.9041	6	4	2	28.224	38.3985	10	5	8	2	113.411	141		34.657	1.97417	4.28359	0.924404	0.293399	0.195599	0.0977995	1.38015	1.87768	0.488998	0.244499	0.391198	0.0977995	5.54579	6.89487
3	Nor	2019-09-14	1	5	2	Player 20	Def	6	1	2	26.8	1806.71	243.947	26.4554	0	7	0	5	22.032	91.7926	46	16	39	12	139.663	178		67.4144	9.10249	0.987143	0	0.261194	0	0.186567	0.82209	3.4251	1.71642	0.597015	1.45522	0.447761	5.21129	6.64179
3	Nor	2019-09-14	1	5	2	Player 21	Def	1	2	13	4.55	267.327	0	0	0	0	0	0	13.176	13.9105	0	0	0	0	78.5337	102		58.7531	0	0	0	0	0	0	2.89582	3.05725	0	0	0	0	17.2602	22.4176
3	Nor	2019-09-14	1	5	2	Player 21	Def	1	2	13	16.23	604.38	0	0	0	0	0	0	12.276	57.342	6	0	5	0	107.878	149		37.2384	0	0	0	0	0	0	0.756377	3.53309	0.369686	0	0.308071	0	6.6468	9.18053
3	Nor	2019-09-14	1	5	2	Player 21	Def	6	1	2	11.33	644.114	68.8192	0.443427	0	1	0	0	20.268	36.2741	15	5	20	4	106.541	161		56.8503	6.07407	0.0391375	0	0.0882613	0	0	1.78888	3.20159	1.32392	0.441306	1.76523	0.353045	9.40341	14.2101
3	Nor	2019-09-14	1	5	2	Player 21	Def	3	1	3	20.45	518.884	65.2957	50.9485	0.59166	6	1	3	25.992	22.8924	7	2	5	3	77.5228	126		25.3733	3.19294	2.49137	0.0289321	0.293399	0.0488998	0.146699	1.271	1.11944	0.342298	0.0977995	0.244499	0.146699	3.79085	6.16137
3	Nor	2019-09-14	1	5	2	Player 21	Def	6	1	2	26.8	1340.23	121.113	33.4703	0	7	0	4	24.912	75.7961	40	18	42	11	118.448	171		50.0087	4.51915	1.24889	0	0.261194	0	0.149254	0.929552	2.82821	1.49254	0.671642	1.56716	0.410448	4.4197	6.3806
3	Nor	2019-09-14	1	5	2	Player 22	Fw	1	2	13	4.55	392.817	4.33639	0	0	0	0	0	15.192	24.5378	2	0	0	0	112.104	123		86.3335	0.953052	0	0	0	0	0	3.3389	5.39293	0.43956	0	0	0	24.6383	27.033
3	Nor	2019-09-14	1	5	2	Player 22	Fw	1	2	13	16.23	696.662	5.79175	0	0	0	0	0	17.712	56.6212	12	2	14	2	135.645	166		42.9243	0.356855	0	0	0	0	0	1.09131	3.48867	0.739372	0.123229	0.8626	0.123229	8.35768	10.228
3	Nor	2019-09-14	1	5	2	Player 22	Fw	6	1	2	11.33	679.764	36.1906	0	0	0	0	0	19.188	35.3242	20	5	12	2	131.722	174		59.9968	3.19423	0	0	0	0	0	1.69356	3.11776	1.76523	0.441306	1.05914	0.176523	11.626	15.3575
3	Nor	2019-09-14	1	5	2	Player 22	Fw	3	1	3	20.45	1244.63	206.34	71.6204	4.10452	12	1	10	25.812	65.3446	37	17	38	14	129.317	174		60.862	10.09	3.50222	0.20071	0.586797	0.0488998	0.488998	1.2622	3.19534	1.80929	0.831296	1.85819	0.684597	6.32358	8.50856
3	Nor	2019-09-14	1	5	2	Player 22	Fw	6	1	2	26.8	1919.59	236.405	23.9095	0	11	0	8	23.076	102.374	73	30	75	31	155.199	190		71.6266	8.8211	0.892144	0	0.410448	0	0.298507	0.861045	3.81991	2.72388	1.1194	2.79851	1.15672	5.79101	7.08955
3	Nor	2019-09-14	1	5	2	Player 23	Midf	1	2	13	4.55	287.982	18.9435	0	0	0	0	0	17.1	15.1921	1	1	2	1	101.332	121		63.2927	4.16342	0	0	0	0	0	3.75824	3.33892	0.21978	0.21978	0.43956	0.21978	22.2707	26.5934
3	Nor	2019-09-14	1	5	2	Player 23	Midf	1	2	13	16.23	623.822	11.3182	0	0	0	0	0	16.308	48.3854	11	1	7	1	128.47	158		38.4363	0.697363	0	0	0	0	0	1.00481	2.98123	0.677757	0.0616143	0.4313	0.0616143	7.91556	9.73506
3	Nor	2019-09-14	1	5	2	Player 23	Midf	6	1	2	11.33	898.361	50.8893	0	0	0	0	0	19.62	51.043	16	4	16	3	133.979	162		79.2905	4.49155	0	0	0	0	0	1.73169	4.50512	1.41218	0.353045	1.41218	0.264784	11.8251	14.2983
3	Nor	2019-09-14	1	5	2	Player 23	Midf	3	1	3	20.45	847.56	75.2195	9.88851	0	3	0	1	21.168	40.2429	11	2	8	0	110.141	145		41.4455	3.67821	0.483546	0	0.146699	0	0.0488998	1.03511	1.96787	0.537897	0.0977995	0.391198	0	5.38587	7.09046
3	Nor	2019-09-14	1	5	2	Player 23	Midf	6	1	2	26.8	1924.08	171.627	13.2306	0	7	0	5	22.752	107.32	46	13	41	11	141.059	169		71.7941	6.40399	0.49368	0	0.261194	0	0.186567	0.848955	4.00449	1.71642	0.485075	1.52985	0.410448	5.26338	6.30597
3	Nor	2019-09-14	1	5	2	Player 24	Midf	1	2	13	4.55	323.256	10.9225	0	0	0	0	0	18.684	23.4097	1	0	0	0	114.128	136		71.0454	2.40056	0	0	0	0	0	4.10637	5.14499	0.21978	0	0	0	25.0831	29.8901
3	Nor	2019-09-14	1	5	2	Player 24	Midf	1	2	13	16.23	667.615	8.32653	0	0	0	0	0	19.188	60.9005	8	0	8	1	131.245	167		41.1346	0.513034	0	0	0	0	0	1.18226	3.75234	0.492914	0	0.492914	0.0616143	8.08655	10.2896
3	Nor	2019-09-14	1	5	2	Player 24	Midf	6	1	2	11.33	744.247	56.7033	2.32256	0	1	0	0	21.276	41.1507	16	4	12	5	142.778	172		65.6882	5.00471	0.204992	0	0.0882613	0	0	1.87785	3.63201	1.41218	0.353045	1.05914	0.441306	12.6018	15.1809
3	Nor	2019-09-14	1	5	2	Player 24	Midf	3	1	3	20.45	969.126	41.7112	0	0	0	0	0	19.152	60.2911	22	6	21	2	124.369	173		47.39	2.03967	0	0	0	0	0	0.936528	2.94822	1.07579	0.293399	1.02689	0.0977995	6.08163	8.45966
3	Nor	2019-09-14	1	5	2	Player 24	Midf	6	1	2	26.8	1816.15	194.715	14.0738	0	5	0	2	22.104	102.716	51	14	59	16	146.595	172		67.7666	7.2655	0.525142	0	0.186567	0	0.0746269	0.824776	3.83269	1.90299	0.522388	2.20149	0.597015	5.46995	6.41791
3	Nor	2019-09-14	1	5	2	Player 25	Midf	1	2	13	4.55	262.639	7.25673	0	0	0	0	0	16.632	16.0534	1	0	1	0	0	0		57.7229	1.59489	0	0	0	0	0	3.65538	3.52823	0.21978	0	0.21978	0	0	0
3	Nor	2019-09-14	1	5	2	Player 25	Midf	1	2	13	16.23	576.316	0.643269	0	0	0	0	0	14.076	49.7656	9	0	12	0	0	0		35.5093	0.0396346	0	0	0	0	0	0.867283	3.06627	0.554529	0	0.739372	0	0	0
3	Nor	2019-09-14	1	5	2	Player 25	Midf	6	1	2	11.33	709.341	50.3402	0	0	0	0	0	19.98	41.9878	18	3	15	3	0	0		62.6073	4.44309	0	0	0	0	0	1.76346	3.7059	1.5887	0.264784	1.32392	0.264784	0	0
3	Nor	2019-09-14	1	5	2	Player 25	Midf	3	1	3	20.45	851.997	82.2061	14.3868	8.28477	2	1	0	26.784	41.8362	12	0	5	3	0	0		41.6625	4.01986	0.703513	0.405123	0.0977995	0.0488998	0	1.30973	2.04578	0.586797	0	0.244499	0.146699	0	0
3	Nor	2019-09-14	1	5	2	Player 25	Midf	6	1	2	26.8	1664.56	125.683	3.81283	0	2	0	0	22.212	97.7991	46	13	51	13	0	0		62.1105	4.68966	0.14227	0	0.0746269	0	0	0.828806	3.64922	1.71642	0.485075	1.90299	0.485075	0	0
3	Nor	2019-09-14	1	5	2	Player 26	Def	1	2	13	4.55	312.817	20.9308	0	0	0	0	0	18.252	18.5367	1	0	0	0	109.497	139		68.7511	4.60017	0	0	0	0	0	4.01143	4.07399	0.21978	0	0	0	24.0654	30.5495
3	Nor	2019-09-14	1	5	2	Player 26	Def	1	2	13	16.23	591.108	8.8785	0	0	0	0	0	17.964	48.216	11	4	16	5	133.919	166		36.4207	0.547042	0	0	0	0	0	1.10684	2.9708	0.677757	0.246457	0.985829	0.308071	8.25131	10.228
3	Nor	2019-09-14	1	5	2	Player 26	Def	6	1	2	11.33	808.763	24.6812	0	0	0	0	0	17.676	48.7681	14	3	14	3	140.49	171		71.3824	2.1784	0	0	0	0	0	1.56011	4.30433	1.23566	0.264784	1.23566	0.264784	12.3998	15.0927
3	Nor	2019-09-14	1	5	2	Player 26	Def	3	1	3	20.45	538.017	58.1345	66.5108	17.8495	6	4	3	28.224	26.3168	7	6	12	3	107.726	153		26.3089	2.84276	3.25236	0.872838	0.293399	0.195599	0.146699	1.38015	1.28688	0.342298	0.293399	0.586797	0.146699	5.26779	7.48166
3	Nor	2019-09-14	1	5	2	Player 26	Def	6	1	2	26.8	1806.87	171.013	5.31525	0	5	0	3	21.42	108.68	50	17	58	16	156.005	192		67.4206	6.38108	0.19833	0	0.186567	0	0.11194	0.799254	4.05524	1.86567	0.634328	2.16418	0.597015	5.8211	7.16418
3	Nor	2019-09-14	1	5	2	Player 27	Fw	1	2	13	4.55	386.872	49.9928	0	0	0	0	0	18.9	30.604	6	4	1	0	123.333	148		85.0269	10.9874	0	0	0	0	0	4.15385	6.72615	1.31868	0.879121	0.21978	0	27.1061	32.5275
3	Nor	2019-09-14	1	5	2	Player 27	Fw	1	2	13	16.23	636.014	1.86462	0	0	0	0	0	14.652	61.1864	11	1	10	2	128.294	152		39.1875	0.114887	0	0	0	0	0	0.902773	3.76995	0.677757	0.0616143	0.616143	0.123229	7.90477	9.36537
3	Nor	2019-09-14	1	5	2	Player 27	Fw	6	1	2	11.33	683.827	36.3351	0	0	0	0	0	19.404	49.8222	14	6	16	6	123.518	164		60.3554	3.20698	0	0	0	0	0	1.71262	4.39737	1.23566	0.529568	1.41218	0.529568	10.9018	14.4748
3	Nor	2019-09-14	1	5	2	Player 27	Fw	3	1	3	20.45	817.757	139.594	24.847	0	5	0	2	24.408	47.1136	23	16	18	4	108.989	153		39.9881	6.82612	1.21501	0	0.244499	0	0.0977995	1.19355	2.30385	1.12469	0.782396	0.880196	0.195599	5.32955	7.48166
3	Nor	2019-09-14	1	5	2	Player 27	Fw	6	1	2	26.8	1783.22	218.59	27.0848	0.661733	8	1	5	25.164	117.837	67	25	49	24	127.952	183		66.538	8.15635	1.01063	0.0246915	0.298507	0.0373134	0.186567	0.938955	4.39689	2.5	0.932836	1.82836	0.895522	4.77432	6.82836
3	Nor	2019-09-15	1	6	1	Player 1	Def	1	2	13	5.58	383.995	10.3788	0	0	0	0	0	18.036	23.1096	3	1	1	1	129.528	155		68.8164	1.86	0	0	0	0	0	3.23226	4.1415	0.537634	0.179211	0.179211	0.179211	23.2129	27.7778
3	Nor	2019-09-15	1	6	1	Player 1	Def	1	2	13	22.45	568.028	4.20048	0	0	0	0	0	16.488	32.7188	8	3	9	1	114.245	153		25.3019	0.187104	0	0	0	0	0	0.734432	1.45741	0.356347	0.13363	0.400891	0.0445434	5.08886	6.81514
3	Nor	2019-09-15	1	6	1	Player 1	Def	5	2	13	7.5	477.158	22.5065	3.5179	0	1	0	0	22.212	34.6414	7	2	10	2	145.632	174		63.6211	3.00087	0.469054	0	0.133333	0	0	2.9616	4.61885	0.933333	0.266667	1.33333	0.266667	19.4176	23.2
3	Nor	2019-09-15	1	6	1	Player 1	Def	3	1	3	26.38	1217.99	29.9506	1.08025	0	1	0	0	20.628	49.8388	10	5	7	1	110.045	146		46.1709	1.13535	0.0409497	0	0.0379075	0	0	0.781956	1.88926	0.379075	0.189538	0.265353	0.0379075	4.17155	5.5345
3	Nor	2019-09-15	1	6	1	Player 1	Def	4	1	1	13.3	1074.55	90.9534	33.4605	0	4	0	1	24.948	51.7003	18	6	21	3	156.734	176		80.7933	6.8386	2.51583	0	0.300752	0	0.075188	1.87579	3.88724	1.35338	0.451128	1.57895	0.225564	11.7845	13.2331
3	Nor	2019-09-15	1	6	1	Player 2	Fw	1	2	13	5.58	285.448	9.09204	0	0	0	0	0	17.46	16.9176	3	1	4	1	120.904	165		51.1555	1.6294	0	0	0	0	0	3.12903	3.03183	0.537634	0.179211	0.716846	0.179211	21.6674	29.5699
3	Nor	2019-09-15	1	6	1	Player 2	Fw	1	2	13	22.45	581.529	13.0904	0	0	0	0	0	19.188	39.8713	10	2	7	3	123.771	167		25.9033	0.583091	0	0	0	0	0	0.854699	1.77601	0.445434	0.0890869	0.311804	0.13363	5.51318	7.43875
3	Nor	2019-09-15	1	6	1	Player 2	Fw	5	2	13	7.5	459.71	14.3317	0	0	0	0	0	18	33.0547	6	1	13	3	144.497	170		61.2947	1.91089	0	0	0	0	0	2.4	4.40729	0.8	0.133333	1.73333	0.4	19.2662	22.6667
3	Nor	2019-09-15	1	6	1	Player 2	Fw	3	1	3	26.38	1797.38	252.792	91.2945	32.3814	15	4	13	30.924	90.5519	25	5	24	7	138.048	173		68.1342	9.58272	3.46075	1.2275	0.568613	0.15163	0.492798	1.17225	3.4326	0.947688	0.189538	0.90978	0.265353	5.23307	6.558
3	Nor	2019-09-15	1	6	1	Player 2	Fw	4	1	1	13.3	1103.01	152.756	33.1738	17.0749	8	2	7	32.04	70.9064	24	9	23	12	163.242	186		82.9329	11.4854	2.49427	1.28383	0.601504	0.150376	0.526316	2.40902	5.33131	1.80451	0.676692	1.72932	0.902256	12.2738	13.985
3	Nor	2019-09-15	1	6	1	Player 3	Fw	1	2	13	5.58	297.062	0	0	0	0	0	0	10.152	17.7281	0	0	0	0	116.472	166		53.2369	0	0	0	0	0	0	1.81935	3.17708	0	0	0	0	20.8731	29.7491
3	Nor	2019-09-15	1	6	1	Player 3	Fw	1	2	13	22.45	562.505	7.32372	0	0	0	0	0	17.1	38.4754	8	3	6	2	104.288	161		25.0559	0.326224	0	0	0	0	0	0.761693	1.71383	0.356347	0.13363	0.267261	0.0890869	4.64534	7.17149
3	Nor	2019-09-15	1	6	1	Player 3	Fw	5	2	13	7.5	435.481	13.4537	0	0	0	0	0	18.54	31.5285	3	0	6	1	133.481	160		58.0641	1.79382	0	0	0	0	0	2.472	4.20381	0.4	0	0.8	0.133333	17.7975	21.3333
3	Nor	2019-09-15	1	6	1	Player 3	Fw	3	1	3	26.38	1407.49	249.629	106.2	21.5267	13	4	11	28.548	56.004	15	11	20	8	106.387	154		53.3544	9.46281	4.02576	0.816023	0.492798	0.15163	0.416983	1.08218	2.12297	0.568613	0.416983	0.75815	0.30326	4.03287	5.83776
3	Nor	2019-09-15	1	6	1	Player 3	Fw	4	1	1	13.3	788.888	39.5405	11.9016	0.64276	1	1	0	25.416	56.9638	15	6	13	6	144.606	176		59.3149	2.97297	0.894858	0.0483278	0.075188	0.075188	0	1.91098	4.28299	1.12782	0.451128	0.977444	0.451128	10.8726	13.2331
3	Nor	2019-09-15	1	6	1	Player 5	Midf	1	2	13	5.58	382.774	17.9732	8.18056	0	1	0	0	22.788	23.5718	4	2	6	1	36.6628	48		68.5975	3.22101	1.46605	0	0.179211	0	0	4.08387	4.22434	0.716846	0.358423	1.07527	0.179211	6.5704	8.60215
3	Nor	2019-09-15	1	6	1	Player 5	Midf	1	2	13	22.45	398.108	0	0	0	0	0	0	12.42	20.8025	0	0	1	0	61.3386	92		17.7331	0	0	0	0	0	0	0.553229	0.926613	0	0	0.0445434	0	2.73223	4.098
3	Nor	2019-09-15	1	6	1	Player 5	Midf	5	2	13	7.5	476.978	17.0527	0	0	0	0	0	18.432	33.1095	3	0	6	0	66.32	77		63.5971	2.2737	0	0	0	0	0	2.4576	4.4146	0.4	0	0.8	0	8.84267	10.2667
3	Nor	2019-09-15	1	6	1	Player 5	Midf	3	1	3	26.38	952.49	118.198	0.480892	0	1	0	0	20.232	46.7962	14	8	6	0	62.0218	100		36.1065	4.48058	0.0182294	0	0.0379075	0	0	0.766945	1.77393	0.530705	0.30326	0.227445	0	2.35109	3.79075
3	Nor	2019-09-15	1	6	1	Player 5	Midf	4	1	1	13.3	1332.74	124.261	7.30294	0	3	0	1	21.636	77.5778	28	2	23	6	87.9601	101		100.206	9.3429	0.549093	0	0.225564	0	0.075188	1.62677	5.83292	2.10526	0.150376	1.72932	0.451128	6.61354	7.59398
3	Nor	2019-09-15	1	6	1	Player 6	Midf	1	2	13	5.58	268.909	0	0	0	0	0	0	13.752	15.8529	0	0	0	0	80.3693	114		48.1916	0	0	0	0	0	0	2.46452	2.84103	0	0	0	0	14.4031	20.4301
3	Nor	2019-09-15	1	6	1	Player 6	Midf	1	2	13	22.45	452.254	6.55176	0	0	0	0	0	17.82	28.0408	5	0	2	0	75.6872	138		20.1449	0.291838	0	0	0	0	0	0.793764	1.24903	0.222717	0	0.0890869	0	3.37137	6.14699
3	Nor	2019-09-15	1	6	1	Player 6	Midf	5	2	13	7.5	438.651	10.7176	0	0	0	0	0	16.56	33.2575	12	0	13	3	115.472	138		58.4868	1.42901	0	0	0	0	0	2.208	4.43434	1.6	0	1.73333	0.4	15.3962	18.4
3	Nor	2019-09-15	1	6	1	Player 6	Midf	3	1	3	26.38	1542.04	242.895	85.0324	0	6	0	3	24.732	80.6391	15	5	12	3	100.933	145		58.4548	9.20756	3.22337	0	0.227445	0	0.113723	0.937528	3.05683	0.568613	0.189538	0.45489	0.113723	3.82612	5.49659
3	Nor	2019-09-15	1	6	1	Player 6	Midf	4	1	1	13.3	875.007	90.6097	7.21916	0	2	0	0	21.744	55.0164	23	5	23	6	125.966	160		65.79	6.81276	0.542794	0	0.150376	0	0	1.63489	4.13657	1.72932	0.37594	1.72932	0.451128	9.47115	12.0301
3	Nor	2019-09-15	1	6	1	Player 7	Midf	1	2	13	5.58	252.211	0.273398	0	0	0	0	0	14.22	13.4247	2	0	1	1	104.847	165		45.1991	0.0489961	0	0	0	0	0	2.54839	2.40585	0.358423	0	0.179211	0.179211	18.7898	29.5699
3	Nor	2019-09-15	1	6	1	Player 7	Midf	1	2	13	22.45	601.4	0.264998	0	0	0	0	0	14.544	37.35	9	2	9	3	99.8249	140		26.7884	0.0118039	0	0	0	0	0	0.64784	1.6637	0.400891	0.0890869	0.400891	0.13363	4.44655	6.23608
3	Nor	2019-09-15	1	6	1	Player 7	Midf	5	2	13	7.5	405.883	10.3951	0	0	0	0	0	17.424	25.2613	5	1	18	3	110.51	128		54.1177	1.38601	0	0	0	0	0	2.3232	3.36818	0.666667	0.133333	2.4	0.4	14.7346	17.0667
3	Nor	2019-09-15	1	6	1	Player 7	Midf	3	1	3	26.38	1235.75	23.0217	0	0	0	0	0	17.208	43.6077	2	0	1	0	82.0178	119		46.8441	0.872696	0	0	0	0	0	0.652312	1.65306	0.075815	0	0.0379075	0	3.10909	4.51099
3	Nor	2019-09-15	1	6	1	Player 7	Midf	4	1	1	13.3	902.353	86.6182	9.44257	0	3	0	1	21.96	48.7888	25	11	20	6	127.315	174		67.8461	6.51264	0.709968	0	0.225564	0	0.075188	1.65113	3.66833	1.8797	0.827068	1.50376	0.451128	9.57254	13.0827
3	Nor	2019-09-15	1	6	1	Player 9	Def	1	2	13	5.58	408.569	28.6338	0	0	0	0	0	18.756	26.4254	3	0	1	0	104.64	135		73.2203	5.1315	0	0	0	0	0	3.36129	4.73574	0.537634	0	0.179211	0	18.7527	24.1935
3	Nor	2019-09-15	1	6	1	Player 9	Def	1	2	13	22.45	596.442	30.7997	0	0	0	0	0	19.368	29.2591	11	1	8	1	86.8226	148		26.5676	1.37193	0	0	0	0	0	0.862717	1.3033	0.489978	0.0445434	0.356347	0.0445434	3.86737	6.59243
3	Nor	2019-09-15	1	6	1	Player 9	Def	5	2	13	7.5	529.111	40.5823	5.90799	0	4	0	3	21.204	33.4219	9	4	19	4	130.176	164		70.5481	5.41097	0.787732	0	0.533333	0	0.4	2.8272	4.45626	1.2	0.533333	2.53333	0.533333	17.3568	21.8667
3	Nor	2019-09-15	1	6	1	Player 9	Def	3	1	3	26.38	1556.89	105.428	9.32798	0	3	0	0	21.816	65.7643	10	4	3	0	93.884	136		59.0177	3.99651	0.353601	0	0.113723	0	0	0.82699	2.49296	0.379075	0.15163	0.113723	0	3.55891	5.15542
3	Nor	2019-09-15	1	6	1	Player 9	Def	4	1	1	13.3	1208.69	109.471	7.19582	0	2	0	1	21.204	57.9102	13	2	14	2	116.135	153		90.8793	8.23089	0.541039	0	0.150376	0	0.075188	1.59429	4.35415	0.977444	0.150376	1.05263	0.150376	8.73192	11.5038
3	Nor	2019-09-15	1	6	1	Player 12	Fw	1	2	13	5.58	276.036	5.18103	0	0	0	0	0	18.936	17.855	2	1	1	0	104.962	144		49.4687	0.9285	0	0	0	0	0	3.39355	3.19983	0.358423	0.179211	0.179211	0	18.8104	25.8065
3	Nor	2019-09-15	1	6	1	Player 12	Fw	1	2	13	22.45	601.197	0.322824	0	0	0	0	0	14.364	39.2091	3	0	1	1	111.472	158		26.7794	0.0143797	0	0	0	0	0	0.639822	1.74651	0.13363	0	0.0445434	0.0445434	4.96535	7.03786
3	Nor	2019-09-15	1	6	1	Player 12	Fw	5	2	13	7.5	389.048	8.35706	0	0	0	0	0	16.308	31.3529	3	1	4	1	146.7	167		51.8731	1.11427	0	0	0	0	0	2.1744	4.18039	0.4	0.133333	0.533333	0.133333	19.56	22.2667
3	Nor	2019-09-15	1	6	1	Player 12	Fw	3	1	3	26.38	1105	99.3436	20.1869	0	3	0	2	23.868	57.4596	12	4	17	4	112.241	169		41.8876	3.76587	0.765235	0	0.113723	0	0.075815	0.904776	2.17815	0.45489	0.15163	0.644428	0.15163	4.25477	6.40637
3	Nor	2019-09-15	1	6	1	Player 12	Fw	4	1	1	13.3	992.994	84.3081	6.58095	0	2	0	0	21.96	69.9454	26	3	18	5	166.825	190		74.6612	6.33896	0.494808	0	0.150376	0	0	1.65113	5.25906	1.95489	0.225564	1.35338	0.37594	12.5432	14.2857
3	Nor	2019-09-15	1	6	1	Player 13	Midf	1	2	13	5.58	320.366	0	0	0	0	0	0	12.708	20.6968	2	0	0	0	78.1961	111		57.4134	0	0	0	0	0	0	2.27742	3.7091	0.358423	0	0	0	14.0136	19.8925
3	Nor	2019-09-15	1	6	1	Player 13	Midf	1	2	13	22.45	543.846	7.08166	0	0	0	0	0	18	39.0795	12	4	6	2	96.7827	144		24.2248	0.315442	0	0	0	0	0	0.801782	1.74074	0.534521	0.178174	0.267261	0.0890869	4.31103	6.41425
3	Nor	2019-09-15	1	6	1	Player 13	Midf	5	2	13	7.5	445.133	28.9072	0	0	0	0	0	18.9	31.9553	20	7	20	9	121.775	155		59.3511	3.85429	0	0	0	0	0	2.52	4.26071	2.66667	0.933333	2.66667	1.2	16.2367	20.6667
3	Nor	2019-09-15	1	6	1	Player 13	Midf	3	1	3	26.38	1011.58	35.1731	0	0	0	0	0	17.82	42.363	14	4	1	0	85.9001	111		38.3467	1.33333	0	0	0	0	0	0.675512	1.60587	0.530705	0.15163	0.0379075	0	3.25626	4.20773
3	Nor	2019-09-15	1	6	1	Player 13	Midf	4	1	1	13.3	1028.13	66.0549	0	0	0	0	0	19.404	66.4889	34	6	24	3	129.337	162		77.303	4.96654	0	0	0	0	0	1.45895	4.99917	2.55639	0.451128	1.80451	0.225564	9.72456	12.1805
3	Nor	2019-09-15	1	6	1	Player 14	Midf	1	2	13	5.58	316.152	12.5931	0	0	0	0	0	16.596	17.6323	4	0	2	2	96.7809	130		56.6581	2.25683	0	0	0	0	0	2.97419	3.15991	0.716846	0	0.358423	0.358423	17.3442	23.2975
3	Nor	2019-09-15	1	6	1	Player 14	Midf	1	2	13	22.45	473.732	7.87596	0	0	0	0	0	16.56	29.9729	10	3	6	1	89.8626	151		21.1017	0.350822	0	0	0	0	0	0.737639	1.33509	0.445434	0.13363	0.267261	0.0445434	4.00279	6.72606
3	Nor	2019-09-15	1	6	1	Player 14	Midf	5	2	13	7.5	393.095	11.3771	0	0	0	0	0	17.82	32.2088	5	1	12	4	117.02	137		52.4126	1.51695	0	0	0	0	0	2.376	4.2945	0.666667	0.133333	1.6	0.533333	15.6026	18.2667
3	Nor	2019-09-15	1	6	1	Player 14	Midf	3	1	3	26.38	1293.83	113.203	30.362	4.07311	3	1	1	26.568	64.8505	14	1	11	5	96.38	146		49.0457	4.29126	1.15095	0.154401	0.113723	0.0379075	0.0379075	1.00713	2.45832	0.530705	0.0379075	0.416983	0.189538	3.65353	5.5345
3	Nor	2019-09-15	1	6	1	Player 14	Midf	4	1	1	13.3	887.486	90.1777	18.6839	11.7898	5	1	2	26.928	56.1363	22	9	19	7	131.627	166		66.7283	6.78028	1.40481	0.886451	0.37594	0.075188	0.150376	2.02466	4.22078	1.65414	0.676692	1.42857	0.526316	9.89674	12.4812
3	Nor	2019-09-15	1	6	1	Player 15	Def	1	2	13	5.58	267.568	10.6275	0	0	0	0	0	19.656	19.6125	2	0	3	0	110.303	149		47.9512	1.90457	0	0	0	0	0	3.52258	3.51479	0.358423	0	0.537634	0	19.7676	26.7025
3	Nor	2019-09-15	1	6	1	Player 15	Def	1	2	13	22.45	615.681	22.5224	0	0	0	0	0	19.44	36.7814	11	3	9	4	115.323	166		27.4246	1.00323	0	0	0	0	0	0.865924	1.63837	0.489978	0.13363	0.400891	0.178174	5.13689	7.39421
3	Nor	2019-09-15	1	6	1	Player 15	Def	5	2	13	7.5	378.955	1.14545	0	0	0	0	0	14.616	32.8535	11	3	17	4	139.977	164		50.5273	0.152726	0	0	0	0	0	1.9488	4.38047	1.46667	0.4	2.26667	0.533333	18.6636	21.8667
3	Nor	2019-09-15	1	6	1	Player 15	Def	3	1	3	26.38	1624.67	85.787	0.413734	0	1	0	0	20.124	75.2474	14	5	5	1	128.593	158		61.5871	3.25197	0.0156836	0	0.0379075	0	0	0.762851	2.85244	0.530705	0.189538	0.189538	0.0379075	4.87464	5.98939
3	Nor	2019-09-15	1	6	1	Player 15	Def	4	1	1	13.3	1043.67	101.161	22.423	0	3	0	0	22.392	57.6919	33	9	27	8	160.13	179		78.4716	7.60612	1.68594	0	0.225564	0	0	1.68361	4.33774	2.4812	0.676692	2.03008	0.601504	12.0399	13.4586
3	Nor	2019-09-15	1	6	1	Player 17	Def	1	2	13	5.58	343.848	2.89447	0	0	0	0	0	15.516	32.1215	1	0	2	0	107.583	134		61.6215	0.518723	0	0	0	0	0	2.78065	5.75654	0.179211	0	0.358423	0	19.2801	24.0143
3	Nor	2019-09-15	1	6	1	Player 17	Def	1	2	13	22.45	580.261	10.0516	0	0	0	0	0	17.892	41.6589	9	3	8	1	94.1531	166		25.8468	0.447731	0	0	0	0	0	0.796971	1.85563	0.400891	0.13363	0.356347	0.0445434	4.1939	7.39421
3	Nor	2019-09-15	1	6	1	Player 17	Def	5	2	13	7.5	475.443	21.4247	0.529362	0	1	0	0	21.6	41.8368	10	2	15	1	131.287	153		63.3924	2.85662	0.0705816	0	0.133333	0	0	2.88	5.57824	1.33333	0.266667	2	0.133333	17.5049	20.4
3	Nor	2019-09-15	1	6	1	Player 17	Def	3	1	3	26.38	1229.68	55.4232	33.9183	29.3691	4	1	1	31.68	68.2688	13	3	8	4	106.085	162		46.6141	2.10095	1.28576	1.11331	0.15163	0.0379075	0.0379075	1.20091	2.5879	0.492798	0.113723	0.30326	0.15163	4.02141	6.14102
3	Nor	2019-09-15	1	6	1	Player 17	Def	4	1	1	13.3	1224.71	188.651	20.354	0	5	0	3	23.76	92.0574	38	13	34	9	153.708	179		92.0837	14.1843	1.53037	0	0.37594	0	0.225564	1.78647	6.92161	2.85714	0.977444	2.55639	0.676692	11.557	13.4586
3	Nor	2019-09-15	1	6	1	Player 18	Def	1	2	13	5.58	361.416	6.29215	0	0	0	0	0	15.804	19.0349	6	1	3	1	123.352	160		64.7699	1.12763	0	0	0	0	0	2.83226	3.41128	1.07527	0.179211	0.537634	0.179211	22.1061	28.6738
3	Nor	2019-09-15	1	6	1	Player 18	Def	1	2	13	22.45	447.995	4.18594	0	0	0	0	0	16.92	29.9477	4	2	4	2	103.713	157		19.9552	0.186456	0	0	0	0	0	0.753675	1.33398	0.178174	0.0890869	0.178174	0.0890869	4.61973	6.99332
3	Nor	2019-09-15	1	6	1	Player 18	Def	5	2	13	7.5	417.942	16.2432	0	0	0	0	0	18.972	28.8593	6	2	13	2	144.338	172		55.7256	2.16575	0	0	0	0	0	2.5296	3.8479	0.8	0.266667	1.73333	0.266667	19.2451	22.9333
3	Nor	2019-09-15	1	6	1	Player 18	Def	3	1	3	26.38	1457.68	184.225	25.2641	0	7	0	4	22.788	65.249	16	4	18	5	125.395	179		55.2569	6.98351	0.957698	0	0.265353	0	0.15163	0.863836	2.47343	0.60652	0.15163	0.682335	0.189538	4.7534	6.78544
3	Nor	2019-09-15	1	6	1	Player 18	Def	4	1	1	13.3	858.871	107.613	39.3786	0	5	0	3	23.76	48.6685	23	9	19	7	148.352	181		64.5768	8.09119	2.9608	0	0.37594	0	0.225564	1.78647	3.65929	1.72932	0.676692	1.42857	0.526316	11.1543	13.609
3	Nor	2019-09-15	1	6	1	Player 21	Def	1	2	13	5.58	292.884	8.74478	0	0	0	0	0	17.784	18.3298	1	1	1	1	98.6293	132		52.4882	1.56717	0	0	0	0	0	3.1871	3.2849	0.179211	0.179211	0.179211	0.179211	17.6755	23.6559
3	Nor	2019-09-15	1	6	1	Player 21	Def	1	2	13	22.45	500.527	5.97159	0	0	0	0	0	16.236	30.6111	10	2	8	3	78.2221	158		22.2952	0.265995	0	0	0	0	0	0.723207	1.36352	0.445434	0.0890869	0.356347	0.13363	3.48428	7.03786
3	Nor	2019-09-15	1	6	1	Player 21	Def	5	2	13	7.5	422.972	14.7882	0	0	0	0	0	18.972	32.9584	11	2	15	5	109.069	134		56.3962	1.97176	0	0	0	0	0	2.5296	4.39445	1.46667	0.266667	2	0.666667	14.5426	17.8667
3	Nor	2019-09-15	1	6	1	Player 21	Def	3	1	3	26.38	1122.25	81.378	52.1191	7.60582	3	2	0	26.568	52.86	11	3	9	2	81.9059	140		42.5416	3.08484	1.97571	0.288318	0.113723	0.075815	0	1.00713	2.00379	0.416983	0.113723	0.341168	0.075815	3.10485	5.30705
3	Nor	2019-09-15	1	6	1	Player 21	Def	4	1	1	13.3	1250.34	223.475	56.7287	0	10	0	9	24.3	73.8097	35	9	33	17	137.511	174		94.0105	16.8026	4.26531	0	0.75188	0	0.676692	1.82707	5.5496	2.63158	0.676692	2.4812	1.2782	10.3392	13.0827
3	Nor	2019-09-15	1	6	1	Player 22	Fw	1	2	13	5.58	333.089	3.45012	0	0	0	0	0	15.804	19.0693	2	1	0	0	113.43	148		59.6934	0.6183	0	0	0	0	0	2.83226	3.41744	0.358423	0.179211	0	0	20.328	26.5233
3	Nor	2019-09-15	1	6	1	Player 22	Fw	1	2	13	22.45	538.04	16.2181	0	0	0	0	0	17.388	28.6578	5	2	6	1	97.1543	153		23.9662	0.72241	0	0	0	0	0	0.774521	1.27652	0.222717	0.0890869	0.267261	0.0445434	4.32759	6.81514
3	Nor	2019-09-15	1	6	1	Player 22	Fw	5	2	13	7.5	478.081	16.261	0	0	0	0	0	18.108	30.9207	4	1	10	1	126.728	150		63.7441	2.16814	0	0	0	0	0	2.4144	4.12277	0.533333	0.133333	1.33333	0.133333	16.8971	20
3	Nor	2019-09-15	1	6	1	Player 22	Fw	3	1	3	26.38	1294.63	207.248	106.531	17.8727	10	2	8	27.216	47.5345	20	9	19	12	102.232	154		49.0761	7.85627	4.03831	0.677511	0.379075	0.075815	0.30326	1.03169	1.80191	0.75815	0.341168	0.720243	0.45489	3.87536	5.83776
3	Nor	2019-09-15	1	6	1	Player 22	Fw	4	1	1	13.3	1009.65	111.289	5.84261	0	2	0	1	23.904	46.7	36	12	27	9	134.57	168		75.9132	8.36761	0.439294	0	0.150376	0	0.075188	1.79729	3.51128	2.70677	0.902256	2.03008	0.676692	10.118	12.6316
3	Nor	2019-09-15	1	6	1	Player 23	Midf	1	2	13	5.58	263.286	0	0	0	0	0	0	11.088	11.2381	1	0	3	1	0	0		47.184	0	0	0	0	0	0	1.9871	2.014	0.179211	0	0.537634	0.179211	0	0
3	Nor	2019-09-15	1	6	1	Player 23	Midf	1	2	13	22.45	517.825	5.57449	0	0	0	0	0	17.604	23.973	3	0	5	0	0	0		23.0657	0.248307	0	0	0	0	0	0.784143	1.06784	0.13363	0	0.222717	0	0	0
3	Nor	2019-09-15	1	6	1	Player 23	Midf	5	2	13	7.5	434.274	18.0061	0	0	0	0	0	18.036	29.0575	12	2	17	3	0	0		57.9032	2.40082	0	0	0	0	0	2.4048	3.87434	1.6	0.266667	2.26667	0.4	0	0
3	Nor	2019-09-15	1	6	1	Player 23	Midf	3	1	3	26.38	1253.84	99.4951	17.5292	0	3	0	2	23.796	49.1591	13	2	13	2	0	0		47.5299	3.77161	0.664489	0	0.113723	0	0.075815	0.902047	1.8635	0.492798	0.075815	0.492798	0.075815	0	0
3	Nor	2019-09-15	1	6	1	Player 23	Midf	4	1	1	13.3	1009.19	105.585	20.7558	0	3	0	2	22.932	65.0395	30	5	21	7	0	0		75.8788	7.93874	1.56059	0	0.225564	0	0.150376	1.72421	4.89018	2.25564	0.37594	1.57895	0.526316	0	0
3	Nor	2019-09-15	1	6	1	Player 24	Midf	1	2	13	5.58	259.878	16.325	0	0	0	0	0	19.764	14.0586	2	0	1	1	93.5039	134		46.5731	2.92563	0	0	0	0	0	3.54194	2.51945	0.358423	0	0.179211	0.179211	16.757	24.0143
3	Nor	2019-09-15	1	6	1	Player 24	Midf	1	2	13	22.45	446.107	2.21314	0	0	0	0	0	14.58	21.2646	5	1	3	0	84.1464	143		19.8711	0.0985807	0	0	0	0	0	0.649443	0.947198	0.222717	0.0445434	0.13363	0	3.74817	6.36971
3	Nor	2019-09-15	1	6	1	Player 24	Midf	5	2	13	7.5	394.037	18.3738	1.72237	0	1	0	0	21.96	32.2877	11	2	13	4	126.791	149		52.5383	2.44984	0.22965	0	0.133333	0	0	2.928	4.30502	1.46667	0.266667	1.73333	0.533333	16.9055	19.8667
3	Nor	2019-09-15	1	6	1	Player 24	Midf	3	1	3	26.38	1148.27	18.5322	0	0	0	0	0	19.116	50.1846	9	1	1	0	98.5455	140		43.5281	0.702508	0	0	0	0	0	0.72464	1.90237	0.341168	0.0379075	0.0379075	0	3.73561	5.30705
3	Nor	2019-09-15	1	6	1	Player 24	Midf	4	1	1	13.3	976.241	72.6091	4.86454	0	3	0	2	21.132	63.7471	24	4	23	3	141.944	164		73.4016	5.45933	0.365755	0	0.225564	0	0.150376	1.58887	4.79302	1.80451	0.300752	1.72932	0.225564	10.6725	12.3308
3	Nor	2019-09-15	1	6	1	Player 25	Midf	1	2	13	5.58	333.677	3.64671	3.62849	0	1	0	0	23.688	20.0193	4	0	2	1	84.2128	148		59.7987	0.653532	0.650266	0	0.179211	0	0	4.24516	3.58769	0.716846	0	0.358423	0.179211	15.0919	26.5233
3	Nor	2019-09-15	1	6	1	Player 25	Midf	1	2	13	22.45	651.621	50.3898	1.07059	0	1	0	0	20.376	38.6592	13	6	13	4	97.0624	159		29.0255	2.24454	0.0476876	0	0.0445434	0	0	0.907617	1.72201	0.579065	0.267261	0.579065	0.178174	4.32349	7.08241
3	Nor	2019-09-15	1	6	1	Player 25	Midf	5	2	13	7.5	461.253	24.7618	0	0	0	0	0	18.468	27.6506	9	2	8	1	117.555	140		61.5005	3.30157	0	0	0	0	0	2.4624	3.68675	1.2	0.266667	1.06667	0.133333	15.674	18.6667
3	Nor	2019-09-15	1	6	1	Player 25	Midf	3	1	3	26.38	1200.56	82.744	43.1837	31.8776	4	2	1	28.476	51.4013	15	3	14	3	91.4104	147		45.5102	3.13662	1.63699	1.2084	0.15163	0.075815	0.0379075	1.07945	1.94849	0.568613	0.113723	0.530705	0.113723	3.46514	5.5724
3	Nor	2019-09-15	1	6	1	Player 25	Midf	4	1	1	13.3	1280.13	216.1	35.2075	1.32915	9	1	7	25.272	61.7341	25	6	25	9	132.876	178		96.2504	16.2481	2.64718	0.0999357	0.676692	0.075188	0.526316	1.90015	4.64166	1.8797	0.451128	1.8797	0.676692	9.99066	13.3835
3	Nor	2019-09-15	1	6	1	Player 26	Def	1	2	13	5.58	245.221	0	0	0	0	0	0	9.72	15.4718	0	0	0	0	118.372	153		43.9464	0	0	0	0	0	0	1.74194	2.77273	0	0	0	0	21.2136	27.4194
3	Nor	2019-09-15	1	6	1	Player 26	Def	1	2	13	22.45	747.255	12.6582	0	0	0	0	0	18.072	48.9456	18	2	16	6	123.561	170		33.2853	0.56384	0	0	0	0	0	0.804989	2.18021	0.801782	0.0890869	0.712695	0.267261	5.50385	7.57238
3	Nor	2019-09-15	1	6	1	Player 26	Def	5	2	13	7.5	421.47	17.9715	0	0	0	0	0	18.612	33.2089	7	2	13	4	147.915	167		56.1959	2.3962	0	0	0	0	0	2.4816	4.42785	0.933333	0.266667	1.73333	0.533333	19.722	22.2667
3	Nor	2019-09-15	1	6	1	Player 26	Def	3	1	3	26.38	1762.26	89.0472	47.4152	61.3944	7	5	5	33.228	83.3752	17	5	18	7	141.383	180		66.803	3.37556	1.79739	2.32731	0.265353	0.189538	0.189538	1.25959	3.16055	0.644428	0.189538	0.682335	0.265353	5.35946	6.82335
3	Nor	2019-09-15	1	6	1	Player 26	Def	4	1	1	13.3	861.308	39.392	12.1583	0.610033	2	1	0	25.02	51.3286	20	3	21	5	142.688	173		64.76	2.96181	0.91416	0.0458671	0.150376	0.075188	0	1.8812	3.85929	1.50376	0.225564	1.57895	0.37594	10.7284	13.0075
3	Nor	2019-09-15	1	6	1	Player 27	Fw	1	2	13	5.58	335.043	16.0272	0	0	0	0	0	19.332	26.2249	2	0	1	0	118.172	147		60.0436	2.87225	0	0	0	0	0	3.46452	4.6998	0.358423	0	0.179211	0	21.1778	26.3441
3	Nor	2019-09-15	1	6	1	Player 27	Fw	1	2	13	22.45	609.142	15.1717	0	0	0	0	0	18.648	38.5605	21	5	14	3	97.3325	153		27.1333	0.6758	0	0	0	0	0	0.830646	1.71762	0.935412	0.222717	0.623608	0.13363	4.33552	6.81514
3	Nor	2019-09-15	1	6	1	Player 27	Fw	5	2	13	7.5	454.162	32.3707	0	0	0	0	0	19.044	40.201	9	3	20	6	111.806	144		60.5549	4.3161	0	0	0	0	0	2.5392	5.36014	1.2	0.4	2.66667	0.8	14.9075	19.2
3	Nor	2019-09-15	1	6	1	Player 27	Fw	3	1	3	26.38	1346.58	144.305	59.6851	18.9408	6	2	5	28.548	83.0107	18	6	14	7	99.7672	140		51.0454	5.47023	2.26251	0.717999	0.227445	0.075815	0.189538	1.08218	3.14673	0.682335	0.227445	0.530705	0.265353	3.78193	5.30705
3	Nor	2019-09-15	1	6	1	Player 27	Fw	4	1	1	13.3	973.621	113.899	4.32862	0	4	0	2	21.168	67.6991	32	12	25	3	124.756	174		73.2046	8.56381	0.32546	0	0.300752	0	0.150376	1.59158	5.09016	2.40602	0.902256	1.8797	0.225564	9.38016	13.0827
4	Nor	2019-09-18	1	2	5	Player 2	Fw	5	2	13	4.33	681.054	46.2991	0	0	0	0	0	16.488	32.6134	1	1	0	0	135.735	150		157.287	10.6926	0	0	0	0	0	3.80785	7.53196	0.230947	0.230947	0	0	31.3475	34.642
4	Nor	2019-09-18	1	2	5	Player 2	Fw	1	2	13	4.57	521.154	38.9615	0	0	0	0	0	19.116	34.4982	15	1	21	5	147.746	174		114.038	8.5255	0	0	0	0	0	4.18293	7.54884	3.28228	0.218818	4.59519	1.09409	32.3295	38.0744
4	Nor	2019-09-18	1	2	5	Player 2	Fw	7	1	5	11.05	707.51	50.2697	9.34523	0	2	0	1	23.22	49.2108	27	9	12	2	154.198	176		64.028	4.54929	0.845722	0	0.180995	0	0.0904977	2.10136	4.45347	2.44344	0.81448	1.08597	0.180995	13.9546	15.9276
4	Nor	2019-09-18	1	2	5	Player 2	Fw	6	1	2	15.93	1438.44	210.161	153.924	149.538	16	10	15	31.212	70.4882	17	11	20	6	168.942	189		90.2972	13.1928	9.66252	9.3872	1.00439	0.627746	0.94162	1.95932	4.42487	1.06717	0.690521	1.25549	0.376648	10.6053	11.8644
4	Nor	2019-09-18	1	2	5	Player 2	Fw	6	1	2	13.37	987.801	72.5828	3.75271	0	1	0	0	22.464	79.5244	39	10	30	9	179.58	193		73.8819	5.42878	0.280681	0	0.0747943	0	0	1.68018	5.94797	2.91698	0.747943	2.24383	0.673149	13.4316	14.4353
4	Nor	2019-09-18	1	2	5	Player 3	Fw	5	2	13	4.33	662.746	3.23097	0	0	0	0	0	15.768	37.6535	0	0	0	0	77.0927	90		153.059	0.746183	0	0	0	0	0	3.64157	8.69595	0	0	0	0	17.8043	20.7852
4	Nor	2019-09-18	1	2	5	Player 3	Fw	1	2	13	4.57	499.367	12.3347	0	0	0	0	0	17.028	35.3824	19	1	15	2	149.574	175		109.271	2.69906	0	0	0	0	0	3.72604	7.74233	4.15755	0.218818	3.28228	0.437637	32.7296	38.2932
4	Nor	2019-09-18	1	2	5	Player 3	Fw	7	1	5	11.05	703.328	48.7427	9.8512	0	1	0	0	23.832	42.0469	12	6	16	2	141.248	164		63.6496	4.41111	0.891512	0	0.0904977	0	0	2.15674	3.80515	1.08597	0.542986	1.44796	0.180995	12.7826	14.8416
4	Nor	2019-09-18	1	2	5	Player 3	Fw	6	1	2	15.93	1433.4	362.624	276.625	29.1695	20	7	19	27.684	67.3709	23	6	18	4	155.487	184		89.9812	22.7636	17.365	1.83111	1.25549	0.439422	1.19272	1.73785	4.22918	1.44382	0.376648	1.12994	0.251099	9.76067	11.5505
4	Nor	2019-09-18	1	2	5	Player 3	Fw	6	1	2	13.37	1028.2	82.7979	1.71095	0	1	0	0	21.672	63.5289	30	7	30	8	167.301	188		76.9034	6.19281	0.127969	0	0.0747943	0	0	1.62094	4.7516	2.24383	0.52356	2.24383	0.598355	12.5132	14.0613
4	Nor	2019-09-18	1	2	5	Player 5	Midf	5	2	13	4.33	718.081	1.40476	0	0	0	0	0	14.22	35.8474	0	0	0	0	144.357	171		165.839	0.324425	0	0	0	0	0	3.28406	8.27884	0	0	0	0	33.3389	39.4919
4	Nor	2019-09-18	1	2	5	Player 5	Midf	1	2	13	4.57	506.954	20.4138	0	0	0	0	0	17.46	36.0575	16	2	18	3	79.7419	96		110.931	4.46692	0	0	0	0	0	3.82057	7.89005	3.50109	0.437637	3.93873	0.656455	17.449	21.0066
4	Nor	2019-09-18	1	2	5	Player 5	Midf	7	1	5	11.05	749.269	95.5897	1.09943	0	1	0	0	21.168	47.321	27	6	20	1	129.314	159		67.8071	8.65065	0.0994959	0	0.0904977	0	0	1.91566	4.28245	2.44344	0.542986	1.80995	0.0904977	11.7026	14.3891
4	Nor	2019-09-18	1	2	5	Player 5	Midf	6	1	2	15.93	1358.96	444.039	247.527	70.9378	16	10	15	29.664	60.6678	23	12	13	8	141.385	173		85.308	27.8744	15.5384	4.45309	1.00439	0.627746	0.94162	1.86215	3.8084	1.44382	0.753296	0.81607	0.502197	8.87539	10.86
4	Nor	2019-09-18	1	2	5	Player 5	Midf	6	1	2	13.37	1419.64	166.503	15.3478	0	6	0	3	24.516	79.7675	47	11	42	7	121.776	168		106.181	12.4534	1.14793	0	0.448766	0	0.224383	1.83366	5.96615	3.51533	0.822737	3.14136	0.52356	9.10816	12.5654
4	Nor	2019-09-18	1	2	5	Player 6	Midf	5	2	13	4.33	671.32	1.66726	0	0	0	0	0	14.112	38.7752	0	0	0	0	118.048	135		155.039	0.385048	0	0	0	0	0	3.25912	8.955	0	0	0	0	27.2628	31.1778
4	Nor	2019-09-18	1	2	5	Player 6	Midf	1	2	13	4.57	518.132	11.6515	0	0	0	0	0	16.416	41.3392	14	1	27	1	134.669	159		113.377	2.54957	0	0	0	0	0	3.59212	9.04577	3.06346	0.218818	5.9081	0.218818	29.4681	34.7921
4	Nor	2019-09-18	1	2	5	Player 6	Midf	7	1	5	11.05	712.778	56.0976	9.08388	0	1	0	0	22.284	55.9229	22	8	18	2	141.751	161		64.5048	5.0767	0.822071	0	0.0904977	0	0	2.01665	5.0609	1.99095	0.723982	1.62896	0.180995	12.8281	14.5701
4	Nor	2019-09-18	1	2	5	Player 6	Midf	6	1	2	15.93	1330.86	207.694	272.857	59.1427	15	7	14	29.808	65.3583	17	11	13	4	147.271	171		83.5444	13.0379	17.1285	3.71266	0.94162	0.439422	0.878845	1.87119	4.10285	1.06717	0.690521	0.81607	0.251099	9.24489	10.7345
4	Nor	2019-09-18	1	2	5	Player 6	Midf	6	1	2	13.37	1023.91	88.6587	7.77016	0	2	0	1	22.32	76.2849	31	8	29	7	166.674	184		76.5829	6.63117	0.581164	0	0.149589	0	0.0747943	1.66941	5.70568	2.31862	0.598355	2.16904	0.52356	12.4663	13.7622
4	Nor	2019-09-18	1	2	5	Player 7	Def	5	2	13	4.33	691.526	12.5042	0	0	0	0	0	18.576	36.0362	0	0	0	0	100.608	150		159.706	2.8878	0	0	0	0	0	4.29007	8.32245	0	0	0	0	23.2351	34.642
4	Nor	2019-09-18	1	2	5	Player 7	Def	1	2	13	4.57	496.85	21.2143	0	0	0	0	0	17.82	34.2323	18	1	22	4	152.589	176		108.72	4.64209	0	0	0	0	0	3.89934	7.49065	3.93873	0.218818	4.814	0.875274	33.3892	38.512
4	Nor	2019-09-18	1	2	5	Player 7	Def	7	1	5	11.05	725.239	39.078	0.959629	0	2	0	0	20.34	44.8328	22	6	14	2	145.936	165		65.6325	3.53647	0.0868442	0	0.180995	0	0	1.84072	4.05726	1.99095	0.542986	1.26697	0.180995	13.2069	14.9321
4	Nor	2019-09-18	1	2	5	Player 7	Def	6	1	2	15.93	1463.83	164.431	242.802	92.1602	15	11	14	28.908	65.5153	19	12	14	5	156.794	180		91.8911	10.3221	15.2418	5.78532	0.94162	0.690521	0.878845	1.81469	4.1127	1.19272	0.753296	0.878845	0.313873	9.84267	11.2994
4	Nor	2019-09-18	1	2	5	Player 7	Def	6	1	2	13.37	1196.85	102.654	22.1768	0	4	0	2	24.588	75.9342	38	12	41	14	177.986	193		89.5176	7.67797	1.6587	0	0.299177	0	0.149589	1.83904	5.67945	2.84218	0.897532	3.06657	1.04712	13.3124	14.4353
4	Nor	2019-09-18	1	2	5	Player 8	Def	5	2	13	4.33	669.221	0	0	0	0	0	0	13.536	32.915	0	0	0	0	128.748	145		154.555	0	0	0	0	0	0	3.1261	7.60161	0	0	0	0	29.7341	33.4873
4	Nor	2019-09-18	1	2	5	Player 8	Def	1	2	13	4.57	528.581	15.836	0	0	0	0	0	16.632	33.4908	17	1	16	2	139.908	156		115.663	3.46522	0	0	0	0	0	3.63939	7.32841	3.71991	0.218818	3.50109	0.437637	30.6144	34.1357
4	Nor	2019-09-18	1	2	5	Player 8	Def	7	1	5	11.05	739.145	50.758	0	0	0	0	0	17.964	42.0084	27	7	5	0	137.053	160		66.8909	4.59348	0	0	0	0	0	1.6257	3.80166	2.44344	0.633484	0.452489	0	12.403	14.4796
4	Nor	2019-09-18	1	2	5	Player 8	Def	6	1	2	15.93	1533.42	342.546	275.092	80.3394	17	7	16	30.276	66.1148	19	13	14	2	152.612	170		96.2601	21.5032	17.2688	5.04328	1.06717	0.439422	1.00439	1.90056	4.15033	1.19272	0.81607	0.878845	0.125549	9.58014	10.6717
4	Nor	2019-09-18	1	2	5	Player 8	Def	6	1	2	13.37	1234.76	128.233	14.1939	0	2	0	0	24.228	62.1142	27	10	24	5	154.458	167		92.3534	9.59112	1.06162	0	0.149589	0	0	1.81212	4.64579	2.01945	0.747943	1.79506	0.373972	11.5526	12.4907
4	Nor	2019-09-18	1	2	5	Player 12	Fw	5	2	13	4.33	729.294	35.661	0	0	0	0	0	15.444	40.9633	0	0	0	0	163.382	179		168.428	8.23579	0	0	0	0	0	3.56674	9.46035	0	0	0	0	37.7326	41.3395
4	Nor	2019-09-18	1	2	5	Player 12	Fw	1	2	13	4.57	508.99	38.1343	0	0	0	0	0	19.8	36.1662	15	2	17	5	169.208	188		111.376	8.34448	0	0	0	0	0	4.3326	7.91384	3.28228	0.437637	3.71991	1.09409	37.0258	41.1379
4	Nor	2019-09-18	1	2	5	Player 12	Fw	7	1	5	11.05	749.262	16.2622	0	0	0	0	0	16.308	48.4414	17	3	6	0	163.53	184		67.8065	1.47169	0	0	0	0	0	1.47584	4.38384	1.53846	0.271493	0.542986	0	14.7991	16.6516
4	Nor	2019-09-18	1	2	5	Player 12	Fw	6	1	2	15.93	1363.08	162.442	309.32	76.8131	15	10	14	28.224	56.5679	14	14	14	6	173.726	190		85.5666	10.1972	19.4174	4.82192	0.94162	0.627746	0.878845	1.77175	3.55103	0.878845	0.878845	0.878845	0.376648	10.9056	11.9272
4	Nor	2019-09-18	1	2	5	Player 12	Fw	6	1	2	13.37	1096.77	70.0061	10.2341	0	2	0	1	24.408	65.441	19	8	25	7	181.903	197		82.0319	5.23606	0.765453	0	0.149589	0	0.0747943	1.82558	4.89462	1.42109	0.598355	1.86986	0.52356	13.6053	14.7345
4	Nor	2019-09-18	1	2	5	Player 14	Midf	5	2	13	4.33	630.422	2.38068	0	0	0	0	0	15.192	40.1335	1	0	2	0	128.403	152		145.594	0.549811	0	0	0	0	0	3.50855	9.26871	0.230947	0	0.461894	0	29.6543	35.1039
4	Nor	2019-09-18	1	2	5	Player 14	Midf	1	2	13	4.57	502.057	26.0655	0	0	0	0	0	19.188	38.7264	17	2	18	9	142.27	166		109.859	5.70362	0	0	0	0	0	4.19869	8.47405	3.71991	0.437637	3.93873	1.96937	31.1312	36.3239
4	Nor	2019-09-18	1	2	5	Player 14	Midf	7	1	5	11.05	648.883	25.529	3.21604	0	1	0	0	21.78	46.1536	19	7	8	0	130.822	155		58.7224	2.31031	0.291044	0	0.0904977	0	0	1.97104	4.1768	1.71946	0.633484	0.723982	0	11.8391	14.0271
4	Nor	2019-09-18	1	2	5	Player 14	Midf	6	1	2	15.93	1439.07	252.789	222.041	78.8819	16	8	15	30.024	70.8733	21	12	19	7	148.713	174		90.3373	15.8687	13.9386	4.95179	1.00439	0.502197	0.94162	1.88475	4.44905	1.31827	0.753296	1.19272	0.439422	9.33543	10.9228
4	Nor	2019-09-18	1	2	5	Player 14	Midf	6	1	2	13.37	1064.2	144.264	23.9229	2.0556	8	1	7	25.56	77.1311	32	12	34	12	167.244	181		79.5959	10.7901	1.78929	0.153747	0.598355	0.0747943	0.52356	1.91174	5.76897	2.39342	0.897532	2.54301	0.897532	12.5089	13.5378
4	Nor	2019-09-18	1	2	5	Player 24	Midf	5	2	13	4.33	653.372	0.439667	0	0	0	0	0	14.004	37.3328	0	0	0	0	129.641	146		150.894	0.10154	0	0	0	0	0	3.23418	8.62188	0	0	0	0	29.9401	33.7182
4	Nor	2019-09-18	1	2	5	Player 24	Midf	1	2	13	4.57	497.841	14.3064	0	0	0	0	0	19.476	35.7549	18	4	17	7	149.739	171		108.937	3.13049	0	0	0	0	0	4.26171	7.82382	3.93873	0.875274	3.71991	1.53173	32.7656	37.4179
4	Nor	2019-09-18	1	2	5	Player 24	Midf	7	1	5	11.05	761.58	73.2243	9.39116	0	3	0	1	22.86	48.4615	19	5	9	1	151.877	172		68.9213	6.62663	0.849879	0	0.271493	0	0.0904977	2.06878	4.38566	1.71946	0.452489	0.81448	0.0904977	13.7445	15.5656
4	Nor	2019-09-18	1	2	5	Player 24	Midf	6	1	2	15.93	1401.15	207.523	231.517	62.6425	15	5	14	29.304	67.1571	15	4	18	4	154.923	175		87.9566	13.0272	14.5334	3.93236	0.94162	0.313873	0.878845	1.83955	4.21576	0.94162	0.251099	1.12994	0.251099	9.72521	10.9856
4	Nor	2019-09-18	1	2	5	Player 24	Midf	6	1	2	13.37	1000.95	76.7501	6.07135	0	3	0	2	23.868	72.3615	29	13	28	7	173.021	185		74.8651	5.74047	0.454103	0	0.224383	0	0.149589	1.78519	5.41223	2.16904	0.972326	2.09424	0.52356	12.941	13.8369
4	Nor	2019-09-19	1	3	4	Player 2	Fw	1	2	13	11.77	1129.21	366.31	51.7924	0	5	0	4	23.4	61.0118	3	0	0	0	135.019	170		95.9394	31.1223	4.40038	0	0.424809	0	0.339847	1.98811	5.18367	0.254885	0	0	0	11.4715	14.4435
4	Nor	2019-09-19	1	3	4	Player 2	Fw	6	1	2	25.45	1116.52	103.665	75.6867	124.72	12	12	10	31.824	60.9602	22	13	22	14	148.474	177		43.8712	4.07327	2.97394	4.90059	0.471513	0.471513	0.392927	1.25045	2.39529	0.86444	0.510806	0.86444	0.550098	5.83394	6.95481
4	Nor	2019-09-19	1	3	4	Player 2	Fw	2	1	2	28.27	2023.22	232.266	93.1743	44.0077	11	5	9	30.204	112.311	41	15	42	22	161.252	196		71.5677	8.216	3.29587	1.55669	0.389105	0.176866	0.318359	1.06841	3.97281	1.4503	0.530598	1.48567	0.77821	5.70399	6.93314
4	Nor	2019-09-19	1	3	4	Player 3	Fw	1	2	13	11.77	1073.74	300.242	104.131	16.1805	9	1	8	27.36	57.6006	4	0	5	0	127.751	181		91.2269	25.5091	8.84719	1.37472	0.764656	0.0849618	0.679694	2.32455	4.89385	0.339847	0	0.424809	0	10.854	15.3781
4	Nor	2019-09-19	1	3	4	Player 3	Fw	6	1	2	25.45	1021.82	148.966	59.7554	48.6671	9	5	6	29.844	52.9857	20	9	13	6	127.229	177		40.1502	5.85329	2.34795	1.91226	0.353635	0.196464	0.235756	1.17265	2.08195	0.785855	0.353635	0.510806	0.235756	4.99919	6.95481
4	Nor	2019-09-19	1	3	4	Player 3	Fw	2	1	2	28.27	1653.9	231.714	59	6.71375	9	3	5	26.568	80.7788	32	7	28	8	134.231	182		58.5036	8.19647	2.08702	0.237487	0.318359	0.10612	0.176866	0.939795	2.8574	1.13194	0.247612	0.990449	0.282985	4.74817	6.43792
4	Nor	2019-09-19	1	3	4	Player 5	Midf	1	2	13	11.77	1443.68	426.392	73.12	0	8	0	7	22.284	78.5012	4	0	0	0	85.9324	117		122.657	36.227	6.2124	0	0.679694	0	0.594732	1.89329	6.6696	0.339847	0	0	0	7.30097	9.94053
4	Nor	2019-09-19	1	3	4	Player 5	Midf	6	1	2	25.45	1042.8	104.06	113.568	103.343	12	11	10	30.276	49.2406	16	12	16	10	84.576	153		40.9746	4.08882	4.46239	4.06064	0.471513	0.43222	0.392927	1.18963	1.9348	0.628684	0.471513	0.628684	0.392927	3.32322	6.01179
4	Nor	2019-09-19	1	3	4	Player 5	Midf	2	1	2	28.27	2318.39	436.608	87.854	6.62496	14	4	10	25.92	114.86	44	9	22	10	99.1308	163		82.009	15.4442	3.10768	0.234346	0.495225	0.141493	0.353732	0.916873	4.06298	1.55642	0.318359	0.77821	0.353732	3.50657	5.76583
4	Nor	2019-09-19	1	3	4	Player 6	Midf	1	2	13	11.77	1097.54	392.435	18.5925	0	6	0	5	21.96	62.6724	3	0	4	0	106.065	146		93.2486	33.342	1.57965	0	0.509771	0	0.424809	1.86576	5.32476	0.254885	0	0.339847	0	9.01151	12.4044
4	Nor	2019-09-19	1	3	4	Player 6	Midf	6	1	2	25.45	1048.53	140.424	93.2301	69.4597	12	8	9	30.204	50.2529	23	11	19	8	123.828	158		41.1996	5.51766	3.66327	2.72926	0.471513	0.314342	0.353635	1.1868	1.97457	0.903733	0.43222	0.746562	0.314342	4.86552	6.20825
4	Nor	2019-09-19	1	3	4	Player 6	Midf	2	1	2	28.27	1583.51	118.525	26.3925	0	5	0	2	23.688	91.309	31	9	33	8	135.433	166		56.0138	4.1926	0.933587	0	0.176866	0	0.0707464	0.83792	3.22989	1.09657	0.318359	1.16732	0.282985	4.79068	5.87195
4	Nor	2019-09-19	1	3	4	Player 7	Def	1	2	13	11.77	1044.06	350.903	63.6854	0	6	0	5	23.076	56.142	2	0	1	1	0	0		88.7053	29.8133	5.41083	0	0.509771	0	0.424809	1.96058	4.76992	0.169924	0	0.0849618	0.0849618	0	0
4	Nor	2019-09-19	1	3	4	Player 7	Def	6	1	2	25.45	1123.67	138.291	82.9233	81.7335	11	9	9	30.6	56.7392	21	10	20	12	0	0		44.1519	5.43382	3.25828	3.21153	0.43222	0.353635	0.353635	1.20236	2.22944	0.825147	0.392927	0.785855	0.471513	0	0
4	Nor	2019-09-19	1	3	4	Player 7	Def	2	1	2	28.27	1824.43	192.067	29.4046	1.2799	4	1	2	25.236	97.6383	37	5	39	13	0	0		64.5358	6.79401	1.04013	0.045274	0.141493	0.0353732	0.0707464	0.892678	3.45378	1.30881	0.176866	1.37955	0.459851	0	0
4	Nor	2019-09-19	1	3	4	Player 9	Def	1	2	13	11.77	1489.44	327.535	178.711	0	8	0	7	24.516	79.6038	3	0	0	0	138.694	167		126.546	27.828	15.1836	0	0.679694	0	0.594732	2.08292	6.76328	0.254885	0	0	0	11.7837	14.1886
4	Nor	2019-09-19	1	3	4	Player 9	Def	6	1	2	25.45	1145.82	168.257	135.513	114.618	13	11	11	29.7	48.3619	18	10	13	6	134.308	162		45.0226	6.61127	5.32467	4.50364	0.510806	0.43222	0.43222	1.16699	1.90027	0.707269	0.392927	0.510806	0.235756	5.27731	6.36542
4	Nor	2019-09-19	1	3	4	Player 9	Def	2	1	2	28.27	2502.67	391.764	65.1009	7.71982	13	1	10	27.18	112.511	38	6	37	13	140.182	171		88.5275	13.8579	2.30283	0.273075	0.459851	0.0353732	0.353732	0.961443	3.97988	1.34418	0.212239	1.30881	0.459851	4.95867	6.04881
4	Nor	2019-09-19	1	3	4	Player 12	Fw	1	2	13	11.77	1099.69	259.259	155.485	0	8	0	7	24.732	64.2221	3	0	2	0	148.902	183		93.4316	22.0271	13.2103	0	0.679694	0	0.594732	2.10127	5.45642	0.254885	0	0.169924	0	12.651	15.548
4	Nor	2019-09-19	1	3	4	Player 12	Fw	6	1	2	25.45	946.79	142.702	107.733	49.2671	12	6	10	29.664	43.7037	20	14	20	10	148.44	181		37.2019	5.60714	4.23313	1.93584	0.471513	0.235756	0.392927	1.16558	1.71724	0.785855	0.550098	0.785855	0.392927	5.83262	7.11198
4	Nor	2019-09-19	1	3	4	Player 12	Fw	2	1	2	28.27	1927.76	232.032	64.7909	26.6929	9	4	5	28.188	103.034	33	10	28	10	163.242	194		68.1912	8.20772	2.29186	0.944213	0.318359	0.141493	0.176866	0.997099	3.64464	1.16732	0.353732	0.990449	0.353732	5.77438	6.8624
4	Nor	2019-09-19	1	3	4	Player 13	Midf	1	2	13	11.77	1057.43	318.929	76.8262	0	5	0	4	23.364	62.9328	3	0	0	0	97.9351	151		89.841	27.0967	6.52729	0	0.424809	0	0.339847	1.98505	5.34688	0.254885	0	0	0	8.32074	12.8292
4	Nor	2019-09-19	1	3	4	Player 13	Midf	6	1	2	25.45	1099.86	123.48	123.763	59.203	12	8	10	27.972	53.6685	18	12	18	9	112.756	152		43.2165	4.85185	4.86299	2.32625	0.471513	0.314342	0.392927	1.0991	2.10878	0.707269	0.471513	0.707269	0.353635	4.4305	5.9725
4	Nor	2019-09-19	1	3	4	Player 13	Midf	2	1	2	28.27	2201.08	403.404	68.9794	0.634356	10	1	6	25.056	109.993	45	7	41	14	135.496	176		77.8591	14.2697	2.44002	0.0224392	0.353732	0.0353732	0.212239	0.886311	3.89079	1.59179	0.247612	1.4503	0.495225	4.79293	6.22568
4	Nor	2019-09-19	1	3	4	Player 14	Midf	1	2	13	11.77	1355.47	202.583	316.873	69.8384	12	5	11	27.936	75.2535	2	0	1	0	135.368	171		115.163	17.2118	26.9221	5.93359	1.01954	0.424809	0.934579	2.37349	6.39367	0.169924	0	0.0849618	0	11.5011	14.5285
4	Nor	2019-09-19	1	3	4	Player 14	Midf	6	1	2	25.45	1040.94	158.745	165.864	109.185	18	12	17	29.124	46.8449	19	6	15	6	121.227	159		40.9015	6.23751	6.51724	4.29018	0.707269	0.471513	0.667976	1.14436	1.84066	0.746562	0.235756	0.589391	0.235756	4.76332	6.24754
4	Nor	2019-09-19	1	3	4	Player 14	Midf	2	1	2	28.27	2652.22	478.395	138.716	14.3126	18	6	16	26.28	131.477	36	11	38	10	142.842	175		93.8175	16.9224	4.90681	0.506284	0.636717	0.212239	0.565971	0.929607	4.65075	1.27343	0.389105	1.34418	0.353732	5.05277	6.19031
4	Nor	2019-09-19	1	3	4	Player 15	Def	1	2	13	11.77	1181.05	321.187	13.2532	0	2	0	1	23.22	81.52	1	0	1	0	149.422	177		100.344	27.2886	1.12602	0	0.169924	0	0.0849618	1.97281	6.92609	0.0849618	0	0.0849618	0	12.6952	15.0382
4	Nor	2019-09-19	1	3	4	Player 15	Def	6	1	2	25.45	860.668	75.0273	38.9128	55.5078	6	5	1	31.212	42.5479	14	6	16	7	148.355	175		33.818	2.94803	1.52899	2.18105	0.235756	0.196464	0.0392927	1.2264	1.67182	0.550098	0.235756	0.628684	0.275049	5.82927	6.87623
4	Nor	2019-09-19	1	3	4	Player 15	Def	2	1	2	28.27	2060.25	251.57	108.866	23.2446	18	5	15	29.124	116.385	46	15	40	21	167.175	188		72.8777	8.89882	3.85094	0.822234	0.636717	0.176866	0.530598	1.03021	4.11693	1.62717	0.530598	1.41493	0.742837	5.9135	6.65016
4	Nor	2019-09-19	1	3	4	Player 17	Def	1	2	13	11.77	1234.04	275.389	134.301	12.9289	12	1	11	26.568	86.5765	8	1	4	0	144.383	174		104.846	23.3975	11.4105	1.09847	1.01954	0.0849618	0.934579	2.25726	7.3557	0.679694	0.0849618	0.339847	0	12.2671	14.7833
4	Nor	2019-09-19	1	3	4	Player 17	Def	6	1	2	25.45	1185.47	129.656	68.8965	83.6259	10	7	6	31.896	71.1293	23	13	20	9	131.636	173		46.5803	5.09453	2.70713	3.28589	0.392927	0.275049	0.235756	1.25328	2.79486	0.903733	0.510806	0.785855	0.353635	5.17235	6.79764
4	Nor	2019-09-19	1	3	4	Player 17	Def	2	1	2	28.27	1866.96	200.939	85.692	21.1232	13	4	12	29.16	121.021	40	9	33	15	147.672	186		66.0404	7.10784	3.0312	0.747196	0.459851	0.141493	0.424478	1.03148	4.28089	1.41493	0.318359	1.16732	0.530598	5.22363	6.57941
4	Nor	2019-09-19	1	3	4	Player 18	Fw	1	2	13	11.77	1132.15	233.181	193.705	11.3525	8	2	7	27.144	64.2691	3	0	2	0	126.972	185		96.1895	19.8115	16.4575	0.964529	0.679694	0.169924	0.594732	2.3062	5.46042	0.254885	0	0.169924	0	10.7877	15.7179
4	Nor	2019-09-19	1	3	4	Player 18	Fw	6	1	2	25.45	1022.46	144.633	119.793	51.5712	13	8	10	30.312	46.9656	19	10	16	9	146.732	176		40.1753	5.68301	4.70701	2.02637	0.510806	0.314342	0.392927	1.19104	1.84541	0.746562	0.392927	0.628684	0.353635	5.76552	6.91552
4	Nor	2019-09-19	1	3	4	Player 18	Fw	2	1	2	28.27	1556.67	140.646	71.1088	16.1565	8	4	6	27.576	78.8562	25	6	27	11	150.006	193		55.0643	4.9751	2.51534	0.571507	0.282985	0.141493	0.212239	0.975451	2.7894	0.88433	0.212239	0.955076	0.389105	5.3062	6.82703
4	Nor	2019-09-19	1	3	4	Player 21	Def	1	2	13	11.77	1181.18	377.604	36.2852	0	7	0	6	23.508	70.8771	4	2	0	0	101.857	141		100.355	32.0819	3.08286	0	0.594732	0	0.509771	1.99728	6.02185	0.339847	0.169924	0	0	8.65391	11.9796
4	Nor	2019-09-19	1	3	4	Player 21	Def	6	1	2	25.45	1015.64	148.907	96.6086	84.7764	15	10	13	31.176	49.2034	25	14	19	13	117.744	165		39.9073	5.85096	3.79601	3.3311	0.589391	0.392927	0.510806	1.22499	1.93334	0.982318	0.550098	0.746562	0.510806	4.62647	6.4833
4	Nor	2019-09-19	1	3	4	Player 21	Def	2	1	2	28.27	2170.74	261.836	63.5421	15.8344	9	3	5	26.316	133.316	40	7	36	17	144.232	180		76.786	9.26198	2.24769	0.560113	0.318359	0.10612	0.176866	0.930881	4.71583	1.41493	0.247612	1.27343	0.601344	5.10194	6.36717
4	Nor	2019-09-19	1	3	4	Player 22	Fw	1	2	13	11.77	1411.19	404.488	95.1693	0	7	0	6	24.444	84.4499	10	0	3	0	147.772	171		119.897	34.366	8.08575	0	0.594732	0	0.509771	2.07681	7.17501	0.849618	0	0.254885	0	12.555	14.5285
4	Nor	2019-09-19	1	3	4	Player 22	Fw	6	1	2	25.45	1187.19	147.859	108.326	93.8729	12	10	9	30.96	57.0449	24	14	19	11	127.229	172		46.648	5.8098	4.25642	3.68852	0.471513	0.392927	0.353635	1.2165	2.24145	0.943026	0.550098	0.746562	0.43222	4.99916	6.75835
4	Nor	2019-09-19	1	3	4	Player 22	Fw	2	1	2	28.27	2045.23	255.715	163.805	22.3369	18	4	15	28.62	87.2226	42	18	42	17	135.353	185		72.3464	9.04546	5.79429	0.790129	0.636717	0.141493	0.530598	1.01238	3.08534	1.48567	0.636717	1.48567	0.601344	4.78788	6.54404
4	Nor	2019-09-19	1	3	4	Player 23	Midf	1	2	13	11.77	1072.49	331.212	37.2743	0	6	0	5	22.392	60.6028	2	0	0	0	0	0		91.121	28.1404	3.16689	0	0.509771	0	0.424809	1.90246	5.14892	0.169924	0	0	0	0	0
4	Nor	2019-09-19	1	3	4	Player 23	Midf	6	1	2	25.45	1069.75	153.295	113.075	37.142	13	8	11	27.9	50.9664	19	12	16	9	0	0		42.0333	6.02338	4.44302	1.45941	0.510806	0.314342	0.43222	1.09627	2.00261	0.746562	0.471513	0.628684	0.353635	0	0
4	Nor	2019-09-19	1	3	4	Player 23	Midf	2	1	2	28.27	2257.14	394.041	78.3787	12.3077	11	1	7	27.828	102.638	41	10	27	12	0	0		79.8424	13.9385	2.7725	0.435363	0.389105	0.0353732	0.247612	0.984365	3.63064	1.4503	0.353732	0.955076	0.424478	0	0
4	Nor	2019-09-19	1	3	4	Player 24	Midf	1	2	13	11.77	1004.78	270.489	16.0805	0	2	0	1	21.852	65.8986	1	0	1	0	125.279	162		85.3682	22.9812	1.36623	0	0.169924	0	0.0849618	1.85658	5.59886	0.0849618	0	0.0849618	0	10.6439	13.7638
4	Nor	2019-09-19	1	3	4	Player 24	Midf	6	1	2	25.45	1045.25	99.132	51.9632	87.0815	9	8	4	31.104	46.6582	17	11	17	8	129.511	162		41.0709	3.89517	2.04177	3.42167	0.353635	0.314342	0.157171	1.22216	1.83333	0.667976	0.43222	0.667976	0.314342	5.08886	6.36542
4	Nor	2019-09-19	1	3	4	Player 24	Midf	2	1	2	28.27	2152.91	220.886	11.9556	0	5	0	2	24.732	131.913	33	3	39	8	150.455	183		76.1551	7.81344	0.422907	0	0.176866	0	0.0707464	0.87485	4.66617	1.16732	0.10612	1.37955	0.282985	5.32208	6.47329
4	Nor	2019-09-19	1	3	4	Player 25	Midf	1	2	13	11.77	1051.83	315.956	108.312	18.3644	7	2	6	26.964	57.5671	2	0	0	0	109.306	155		89.3649	26.8442	9.20242	1.56027	0.594732	0.169924	0.509771	2.29091	4.89101	0.169924	0	0	0	9.28683	13.1691
4	Nor	2019-09-19	1	3	4	Player 25	Midf	6	1	2	25.45	1046.71	115.963	84.6355	71.9417	10	7	8	29.556	50.6959	16	11	16	7	117.372	164		41.1279	4.5565	3.32556	2.82679	0.392927	0.275049	0.314342	1.16134	1.99198	0.628684	0.43222	0.628684	0.275049	4.61189	6.44401
4	Nor	2019-09-19	1	3	4	Player 25	Midf	2	1	2	28.27	2324.39	392.867	67.5835	19.2947	13	1	11	29.268	127.098	37	14	40	14	142.932	178		82.2211	13.8969	2.39064	0.682516	0.459851	0.0353732	0.389105	1.0353	4.49584	1.30881	0.495225	1.41493	0.495225	5.05597	6.29643
4	Nor	2019-09-19	1	3	4	Player 26	Def	1	2	13	11.77	1065.33	322.376	118.39	0	8	0	7	24.048	65.7673	5	1	1	0	142.494	178		90.5124	27.3896	10.0586	0	0.679694	0	0.594732	2.04316	5.58771	0.424809	0.0849618	0.0849618	0	12.1066	15.1232
4	Nor	2019-09-19	1	3	4	Player 26	Def	6	1	2	25.45	1080.48	137.628	81.6653	101.856	12	10	10	30.78	55.134	27	14	17	9	145.989	183		42.4551	5.40778	3.20885	4.00222	0.471513	0.392927	0.392927	1.20943	2.16636	1.0609	0.550098	0.667976	0.353635	5.73632	7.19057
4	Nor	2019-09-19	1	3	4	Player 26	Def	2	1	2	28.27	1488.46	158.751	32.5916	0	8	0	7	22.608	78.7546	29	6	24	12	138.429	194		52.6517	5.61552	1.15287	0	0.282985	0	0.247612	0.799717	2.7858	1.02582	0.212239	0.848956	0.424478	4.89667	6.8624
4	Nor	2019-09-19	1	3	4	Player 27	Fw	1	2	13	11.77	1200.97	200.456	247.316	39.2806	9	3	8	28.512	84.0231	5	1	6	0	131.141	172		102.037	17.0311	21.0124	3.33735	0.764656	0.254885	0.679694	2.42243	7.13875	0.424809	0.0849618	0.509771	0	11.142	14.6134
4	Nor	2019-09-19	1	3	4	Player 27	Fw	6	1	2	25.45	1169.35	170.634	93.7283	103.955	16	11	13	31.104	57.4135	24	12	22	11	127.098	168		45.947	6.70466	3.68284	4.08467	0.628684	0.43222	0.510806	1.22216	2.25593	0.943026	0.471513	0.86444	0.43222	4.99402	6.60118
4	Nor	2019-09-19	1	3	4	Player 27	Fw	2	1	2	28.27	1566.12	217.897	82.9862	19.4649	15	4	13	28.836	90.8725	38	15	36	13	131.459	182		55.3987	7.7077	2.93549	0.688536	0.530598	0.141493	0.459851	1.02002	3.21445	1.34418	0.530598	1.27343	0.459851	4.65013	6.43792
4	Nor	2019-09-20	1	4	3	Player 1	Def	5	2	13	5.22	690.393	0	0	0	0	0	0	13.392	43.7033	0	0	0	0	121.422	173		132.259	0	0	0	0	0	0	2.56552	8.37229	0	0	0	0	23.2609	33.1418
4	Nor	2019-09-20	1	4	3	Player 1	Def	1	2	13	6.38	378.836	0.374506	0	0	0	0	0	14.616	25.5539	1	0	1	0	122.098	144		59.3787	0.0587	0	0	0	0	0	2.29091	4.00532	0.15674	0	0.15674	0	19.1376	22.5705
4	Nor	2019-09-20	1	4	3	Player 1	Def	1	2	13	5.8	364.692	0	0	0	0	0	0	12.78	26.7585	11	0	4	0	117.961	173		62.8779	0	0	0	0	0	0	2.20345	4.61354	1.89655	0	0.689655	0	20.3381	29.8276
4	Nor	2019-09-20	1	4	3	Player 1	Def	6	1	2	11.82	819.739	47.3727	2.55959	0	2	0	1	21.024	47.0495	16	3	11	7	148.584	181		69.3519	4.00784	0.216547	0	0.169205	0	0.0846024	1.77868	3.9805	1.35364	0.253807	0.930626	0.592217	12.5705	15.313
4	Nor	2019-09-20	1	4	3	Player 1	Def	2	1	2	25.67	1942.32	159.146	45.2535	5.73874	5	2	4	26.244	99.6347	19	2	30	11	158.824	184		75.6648	6.19969	1.76289	0.223558	0.19478	0.077912	0.155824	1.02236	3.88137	0.740164	0.077912	1.16868	0.428516	6.18716	7.1679
4	Nor	2019-09-20	1	4	3	Player 1	Def	4	1	1	11.38	1021.77	143.318	13.9658	0	3	0	0	24.048	49.2323	14	4	11	1	156.717	181		89.7865	12.5939	1.22722	0	0.26362	0	0	2.11318	4.32621	1.23023	0.351494	0.966608	0.0878735	13.7712	15.9051
4	Nor	2019-09-20	1	4	3	Player 2	Fw	5	2	13	5.22	697.116	0.769698	0	0	0	0	0	14.868	38.0229	0	0	0	0	97.9297	139		133.547	0.147452	0	0	0	0	0	2.84828	7.28409	0	0	0	0	18.7605	26.6284
4	Nor	2019-09-20	1	4	3	Player 2	Fw	1	2	13	6.38	408.382	9.08823	1.08614	0	1	0	0	20.628	27.7418	5	1	5	0	122.75	145		64.0098	1.42449	0.170242	0	0.15674	0	0	3.23323	4.34824	0.783699	0.15674	0.783699	0	19.2398	22.7273
4	Nor	2019-09-20	1	4	3	Player 2	Fw	1	2	13	5.8	401.316	1.92763	0	0	0	0	0	15.012	27.281	7	1	3	0	131.068	154		69.1925	0.33235	0	0	0	0	0	2.58828	4.70362	1.2069	0.172414	0.517241	0	22.598	26.5517
4	Nor	2019-09-20	1	4	3	Player 2	Fw	6	1	2	11.82	762.025	47.1915	1.04338	0	1	0	0	20.16	45.2745	18	4	18	7	138.953	164		64.4691	3.99251	0.0882722	0	0.0846024	0	0	1.70558	3.83033	1.52284	0.338409	1.52284	0.592217	11.7557	13.8748
4	Nor	2019-09-20	1	4	3	Player 2	Fw	2	1	2	25.67	1855.15	171.962	51.3404	31.8346	9	4	7	29.88	103.472	41	10	44	13	147.98	188		72.269	6.69894	2.00002	1.24015	0.350604	0.155824	0.272692	1.164	4.03084	1.5972	0.38956	1.71406	0.506428	5.76471	7.32372
4	Nor	2019-09-20	1	4	3	Player 2	Fw	4	1	1	11.38	1183.86	149.96	60.3734	112.295	7	6	6	35.1	59.0501	21	9	19	7	167.962	191		104.03	13.1775	5.30522	9.86777	0.615114	0.527241	0.527241	3.08436	5.18894	1.84534	0.790861	1.6696	0.615114	14.7594	16.7838
4	Nor	2019-09-20	1	4	3	Player 3	Fw	5	2	13	5.22	686.332	0.360229	0	0	0	0	0	14.472	41.0184	0	0	1	0	116.284	149		131.481	0.0690093	0	0	0	0	0	2.77241	7.85793	0	0	0.191571	0	22.2767	28.5441
4	Nor	2019-09-20	1	4	3	Player 3	Fw	1	2	13	6.38	381.692	0	0	0	0	0	0	11.7	21.2749	0	0	2	0	119.49	137		59.8264	0	0	0	0	0	0	1.83386	3.33462	0	0	0.31348	0	18.7288	21.4734
4	Nor	2019-09-20	1	4	3	Player 3	Fw	1	2	13	5.8	361.612	1.45898	0	0	0	0	0	15.588	22.853	5	1	2	1	130.231	155		62.3469	0.251548	0	0	0	0	0	2.68759	3.94018	0.862069	0.172414	0.344828	0.172414	22.4536	26.7241
4	Nor	2019-09-20	1	4	3	Player 3	Fw	6	1	2	11.82	790.571	59.9864	5.24791	0	1	0	0	23.436	43.2595	23	4	23	7	147.261	183		66.8842	5.07499	0.443986	0	0.0846024	0	0	1.98274	3.65986	1.94585	0.338409	1.94585	0.592217	12.4587	15.4822
4	Nor	2019-09-20	1	4	3	Player 3	Fw	2	1	2	25.67	1824.66	265.937	45.8869	0.583042	7	1	5	25.2	93.3745	45	14	47	16	153.725	188		71.0815	10.3598	1.78757	0.022713	0.272692	0.038956	0.19478	0.981691	3.63749	1.75302	0.545384	1.83093	0.623296	5.9885	7.32372
4	Nor	2019-09-20	1	4	3	Player 3	Fw	4	1	1	11.38	992.588	127.36	54.3207	31.037	7	2	5	29.808	46.2018	16	5	16	5	154.144	187		87.2222	11.1916	4.77334	2.72733	0.615114	0.175747	0.439367	2.61933	4.05992	1.40598	0.439367	1.40598	0.439367	13.5452	16.4323
4	Nor	2019-09-20	1	4	3	Player 5	Midf	5	2	13	5.22	789.561	0	0	0	0	0	0	13.248	40.8732	0	0	0	0	69.7847	83		151.257	0	0	0	0	0	0	2.53793	7.83012	0	0	0	0	13.3687	15.9004
4	Nor	2019-09-20	1	4	3	Player 5	Midf	1	2	13	6.38	427.584	1.51854	0	0	0	0	0	15.552	20.1137	1	0	1	0	70.4085	79		67.0194	0.238016	0	0	0	0	0	2.43762	3.15262	0.15674	0	0.15674	0	11.0358	12.3824
4	Nor	2019-09-20	1	4	3	Player 5	Midf	1	2	13	5.8	456.824	17.5187	0	0	0	0	0	17.028	28.3492	14	5	8	1	72.645	82		78.7628	3.02046	0	0	0	0	0	2.93586	4.88779	2.41379	0.862069	1.37931	0.172414	12.525	14.1379
4	Nor	2019-09-20	1	4	3	Player 5	Midf	6	1	2	11.82	1101.87	44.8488	0	0	0	0	0	16.956	60.2686	18	2	16	3	73.9459	86		93.2212	3.79431	0	0	0	0	0	1.43452	5.09886	1.52284	0.169205	1.35364	0.253807	6.256	7.2758
4	Nor	2019-09-20	1	4	3	Player 5	Midf	2	1	2	25.67	2459.9	303.533	59.0796	7.45255	10	4	7	27.864	124.474	38	13	36	6	72.4998	96		95.8279	11.8244	2.3015	0.290321	0.38956	0.155824	0.272692	1.08547	4.84902	1.48033	0.506428	1.40242	0.233736	2.8243	3.73977
4	Nor	2019-09-20	1	4	3	Player 5	Midf	4	1	1	11.38	943.086	0	0	0	0	0	0	10.764	51.9746	0	0	0	0	102.231	112		82.8722	0	0	0	0	0	0	0.94587	4.56719	0	0	0	0	8.98338	9.84183
4	Nor	2019-09-20	1	4	3	Player 6	Midf	5	2	13	5.22	716.822	3.26764	0	0	0	0	0	15.228	44.4349	1	0	0	0	117.712	136		137.322	0.625985	0	0	0	0	0	2.91724	8.51243	0.191571	0	0	0	22.5502	26.0536
4	Nor	2019-09-20	1	4	3	Player 6	Midf	1	2	13	6.38	509.02	4.98546	0	0	0	0	0	17.496	24.377	2	0	1	0	102.621	123		79.7837	0.78142	0	0	0	0	0	2.74232	3.82084	0.31348	0	0.15674	0	16.0849	19.279
4	Nor	2019-09-20	1	4	3	Player 6	Midf	1	2	13	5.8	432.942	0	0	0	0	0	0	13.428	27.7148	5	0	2	0	114.858	135		74.6452	0	0	0	0	0	0	2.31517	4.77841	0.862069	0	0.344828	0	19.8031	23.2759
4	Nor	2019-09-20	1	4	3	Player 6	Midf	6	1	2	11.82	833.071	81.5953	0.550024	0	1	0	0	20.124	52.6016	19	3	22	8	132.21	153		70.4798	6.90315	0.0465333	0	0.0846024	0	0	1.70254	4.45022	1.60745	0.253807	1.86125	0.676819	11.1852	12.9442
4	Nor	2019-09-20	1	4	3	Player 6	Midf	2	1	2	25.67	1265.82	112.007	26.4388	0	5	0	2	23.688	68.157	21	6	25	6	118.69	158		49.3114	4.36336	1.02995	0	0.19478	0	0.077912	0.922789	2.65512	0.818076	0.233736	0.973899	0.233736	4.62367	6.15504
4	Nor	2019-09-20	1	4	3	Player 6	Midf	4	1	1	11.38	1016.05	121.461	36.3247	16.597	4	1	3	26.964	56.4505	16	2	19	4	144.977	170		89.284	10.6732	3.19198	1.45844	0.351494	0.0878735	0.26362	2.36942	4.9605	1.40598	0.175747	1.6696	0.351494	12.7396	14.9385
4	Nor	2019-09-20	1	4	3	Player 7	Def	5	2	13	5.22	738.192	3.97925	0	0	0	0	0	16.02	41.7681	1	0	0	0	0	0		141.416	0.762308	0	0	0	0	0	3.06897	8.00155	0.191571	0	0	0	0	0
4	Nor	2019-09-20	1	4	3	Player 7	Def	1	2	13	6.38	405.144	7.2446	0	0	0	0	0	17.892	22.2786	2	1	2	1	0	0		63.5022	1.13552	0	0	0	0	0	2.80439	3.49194	0.31348	0.15674	0.31348	0.15674	0	0
4	Nor	2019-09-20	1	4	3	Player 7	Def	1	2	13	5.8	406.112	0.389632	0	0	0	0	0	14.436	23.9794	13	1	2	0	0	0		70.0193	0.067178	0	0	0	0	0	2.48897	4.13438	2.24138	0.172414	0.344828	0	0	0
4	Nor	2019-09-20	1	4	3	Player 7	Def	6	1	2	11.82	618.279	28.1815	3.37385	0	1	0	0	21.06	32.7168	16	2	16	5	0	0		52.3079	2.38422	0.285435	0	0.0846024	0	0	1.78173	2.76792	1.35364	0.169205	1.35364	0.423012	0	0
4	Nor	2019-09-20	1	4	3	Player 7	Def	2	1	2	25.67	1981.6	249.501	25.7521	1.79503	7	1	3	26.964	100.636	42	12	51	20	0	0		77.1952	9.71955	1.0032	0.0699271	0.272692	0.038956	0.116868	1.05041	3.92037	1.63615	0.467472	1.98675	0.77912	0	0
4	Nor	2019-09-20	1	4	3	Player 7	Def	4	1	1	11.38	1063.53	119.541	26.3429	44.6905	5	2	3	33.552	50.1159	15	3	14	7	0	0		93.4564	10.5045	2.31484	3.92711	0.439367	0.175747	0.26362	2.94833	4.40385	1.3181	0.26362	1.23023	0.615114	0	0
4	Nor	2019-09-20	1	4	3	Player 9	Def	5	2	13	5.22	831.83	0	0	0	0	0	0	13.86	41.2484	0	0	0	0	127.246	151		159.354	0	0	0	0	0	0	2.65517	7.90199	0	0	0	0	24.3767	28.9272
4	Nor	2019-09-20	1	4	3	Player 9	Def	1	2	13	6.38	474.065	9.29838	0	0	0	0	0	18.972	28.138	3	1	3	0	125.772	151		74.3048	1.45743	0	0	0	0	0	2.97367	4.41034	0.470219	0.15674	0.470219	0	19.7134	23.6677
4	Nor	2019-09-20	1	4	3	Player 9	Def	1	2	13	5.8	467.321	19.8071	0	0	0	0	0	18.108	27.5572	12	2	2	0	138.107	157		80.5725	3.41502	0	0	0	0	0	3.12207	4.75125	2.06897	0.344828	0.344828	0	23.8115	27.069
4	Nor	2019-09-20	1	4	3	Player 9	Def	6	1	2	11.82	911.72	92.0529	3.2277	0	3	0	2	21.384	43.4704	20	6	19	2	144.136	163		77.1337	7.7879	0.273071	0	0.253807	0	0.169205	1.80914	3.6777	1.69205	0.507614	1.60745	0.169205	12.1943	13.7902
4	Nor	2019-09-20	1	4	3	Player 9	Def	2	1	2	25.67	2302.33	385.953	66.5207	5.57484	6	1	4	26.82	100.563	28	9	32	8	144.182	168		89.6897	15.0352	2.59138	0.217173	0.233736	0.038956	0.155824	1.0448	3.91753	1.09077	0.350604	1.24659	0.311648	5.61676	6.5446
4	Nor	2019-09-20	1	4	3	Player 9	Def	4	1	1	11.38	1158.22	190.082	35.6724	0.620179	5	1	3	25.344	48.461	15	3	11	0	141.392	162		101.777	16.7031	3.13466	0.0544973	0.439367	0.0878735	0.26362	2.22707	4.25843	1.3181	0.26362	0.966608	0	12.4246	14.2355
4	Nor	2019-09-20	1	4	3	Player 12	Fw	5	2	13	5.22	712.896	0.971683	0	0	0	0	0	14.904	42.9675	0	0	0	0	142.707	157		136.57	0.186146	0	0	0	0	0	2.85517	8.23132	0	0	0	0	27.3386	30.0766
4	Nor	2019-09-20	1	4	3	Player 12	Fw	1	2	13	6.38	443.488	7.54358	0.963151	0	1	0	0	21.384	23.8284	3	1	3	0	125.645	154		69.5123	1.18238	0.150964	0	0.15674	0	0	3.35172	3.73486	0.470219	0.15674	0.470219	0	19.6936	24.1379
4	Nor	2019-09-20	1	4	3	Player 12	Fw	1	2	13	5.8	475.033	13.3914	0	0	0	0	0	16.812	28.1599	5	0	2	0	136.649	162		81.9022	2.30886	0	0	0	0	0	2.89862	4.85516	0.862069	0	0.344828	0	23.5601	27.931
4	Nor	2019-09-20	1	4	3	Player 12	Fw	6	1	2	11.82	563.43	7.15088	0	0	0	0	0	16.704	32.6728	10	1	9	3	139.738	162		47.6675	0.604981	0	0	0	0	0	1.4132	2.7642	0.846024	0.0846024	0.761421	0.253807	11.8222	13.7056
4	Nor	2019-09-20	1	4	3	Player 12	Fw	2	1	2	25.67	2059.83	213.002	52.6718	18.6745	7	2	4	29.412	100.981	26	8	32	10	158.763	185		80.2427	8.29769	2.05188	0.727483	0.272692	0.077912	0.155824	1.14577	3.9338	1.01286	0.311648	1.24659	0.38956	6.18476	7.20686
4	Nor	2019-09-20	1	4	3	Player 12	Fw	4	1	1	11.38	936.223	107.097	52.9463	8.7407	4	1	2	27.252	44.3079	14	0	17	3	156.819	189		82.2691	9.41097	4.65257	0.768075	0.351494	0.0878735	0.175747	2.39473	3.89349	1.23023	0	1.49385	0.26362	13.7803	16.6081
4	Nor	2019-09-20	1	4	3	Player 13	Midf	5	2	13	5.22	692.411	0	0	0	0	0	0	13.968	37.2891	1	0	0	0	120.637	156		132.646	0	0	0	0	0	0	2.67586	7.1435	0.191571	0	0	0	23.1105	29.8851
4	Nor	2019-09-20	1	4	3	Player 13	Midf	1	2	13	6.38	442.45	2.8892	0	0	0	0	0	16.272	21.1235	1	0	0	0	96.3512	116		69.3495	0.452853	0	0	0	0	0	2.55047	3.31089	0.15674	0	0	0	15.1021	18.1818
4	Nor	2019-09-20	1	4	3	Player 13	Midf	1	2	13	5.8	399.402	2.37772	0	0	0	0	0	14.76	24.7787	10	0	3	1	108.88	137		68.8623	0.409953	0	0	0	0	0	2.54483	4.27219	1.72414	0	0.517241	0.172414	18.7724	23.6207
4	Nor	2019-09-20	1	4	3	Player 13	Midf	6	1	2	11.82	887.012	44.5141	0.831581	0	1	0	0	20.772	53.2477	17	3	19	8	104.135	135		75.0433	3.766	0.0703537	0	0.0846024	0	0	1.75736	4.50489	1.43824	0.253807	1.60745	0.676819	8.81009	11.4213
4	Nor	2019-09-20	1	4	3	Player 13	Midf	2	1	2	25.67	2590.18	438.096	88.6208	3.39418	15	1	13	25.848	132.916	53	19	42	21	147.358	177		100.903	17.0665	3.45231	0.132223	0.58434	0.038956	0.506428	1.00693	5.17787	2.06467	0.740164	1.63615	0.818076	5.74048	6.89521
4	Nor	2019-09-20	1	4	3	Player 13	Midf	4	1	1	11.38	1280.21	298.802	40.051	0	7	0	6	23.94	61.2015	22	7	19	7	149.764	169		112.497	26.2568	3.51942	0	0.615114	0	0.527241	2.10369	5.37799	1.93322	0.615114	1.6696	0.615114	13.1603	14.8506
4	Nor	2019-09-20	1	4	3	Player 14	Midf	5	2	13	5.22	834.344	9.92552	0	0	0	0	0	15.444	47.5747	0	0	0	0	117.356	151		159.836	1.90144	0	0	0	0	0	2.95862	9.11392	0	0	0	0	22.482	28.9272
4	Nor	2019-09-20	1	4	3	Player 14	Midf	1	2	13	6.38	435.507	6.97743	0	0	0	0	0	18.18	24.7161	2	0	1	0	113.255	134		68.2613	1.09364	0	0	0	0	0	2.84953	3.874	0.31348	0	0.15674	0	17.7515	21.0031
4	Nor	2019-09-20	1	4	3	Player 14	Midf	1	2	13	5.8	457.863	28.1538	0	0	0	0	0	19.188	27.3457	21	4	13	1	132.798	156		78.9419	4.8541	0	0	0	0	0	3.30828	4.71477	3.62069	0.689655	2.24138	0.172414	22.8963	26.8966
4	Nor	2019-09-20	1	4	3	Player 14	Midf	6	1	2	11.82	989.287	173.765	98.3506	1.87873	13	2	12	26.136	52.9447	26	9	26	11	149.729	175		83.6961	14.7009	8.32069	0.158945	1.09983	0.169205	1.01523	2.21117	4.47925	2.19966	0.761421	2.19966	0.930626	12.6674	14.8054
4	Nor	2019-09-20	1	4	3	Player 14	Midf	2	1	2	25.67	2696.58	497.661	142.886	32.2753	17	6	16	27.972	132.473	29	9	33	12	150.069	176		105.048	19.3869	5.56628	1.25732	0.662252	0.233736	0.623296	1.08968	5.1606	1.12972	0.350604	1.28555	0.467472	5.84607	6.85625
4	Nor	2019-09-20	1	4	3	Player 14	Midf	4	1	1	11.38	1212.35	185.068	43.7778	44.7353	8	2	7	30.816	60.2639	13	2	13	6	147.07	173		106.533	16.2626	3.84691	3.93105	0.702988	0.175747	0.615114	2.70791	5.2956	1.14236	0.175747	1.14236	0.527241	12.9236	15.2021
4	Nor	2019-09-20	1	4	3	Player 15	Def	5	2	13	5.22	721.49	1.07664	0	0	0	0	0	14.544	43.4101	1	0	2	0	125.395	164		138.216	0.206252	0	0	0	0	0	2.78621	8.31611	0.191571	0	0.383142	0	24.0221	31.4176
4	Nor	2019-09-20	1	4	3	Player 15	Def	1	2	13	6.38	514.555	4.03528	0	0	0	0	0	15.84	26.45	4	1	3	0	140.567	160		80.6513	0.632489	0	0	0	0	0	2.48276	4.14577	0.626959	0.15674	0.470219	0	22.0325	25.0784
4	Nor	2019-09-20	1	4	3	Player 15	Def	1	2	13	5.8	401.371	9.12409	0	0	0	0	0	17.1	34.5499	15	4	10	3	157.168	177		69.2018	1.57312	0	0	0	0	0	2.94828	5.95688	2.58621	0.689655	1.72414	0.517241	27.098	30.5172
4	Nor	2019-09-20	1	4	3	Player 15	Def	6	1	2	11.82	776.895	84.937	1.54415	0	2	0	1	21.096	45.0841	23	9	23	11	165.352	178		65.7272	7.18587	0.130639	0	0.169205	0	0.0846024	1.78477	3.81422	1.94585	0.761421	1.94585	0.930626	13.9892	15.0592
4	Nor	2019-09-20	1	4	3	Player 15	Def	2	1	2	25.67	1850.73	248.077	93.5251	3.83928	14	2	12	26.424	96.65	27	12	35	13	164.449	185		72.0971	9.6641	3.64336	0.149563	0.545384	0.077912	0.467472	1.02937	3.7651	1.05181	0.467472	1.36346	0.506428	6.40626	7.20686
4	Nor	2019-09-20	1	4	3	Player 15	Def	4	1	1	11.38	1018.2	101.563	55.1407	43.1719	5	4	4	28.296	50.1805	16	2	13	7	167.86	181		89.4728	8.92473	4.8454	3.79366	0.439367	0.351494	0.351494	2.48647	4.40953	1.40598	0.175747	1.14236	0.615114	14.7505	15.9051
4	Nor	2019-09-20	1	4	3	Player 17	Def	5	2	13	5.22	725.541	0.69723	0	0	0	0	0	14.832	50.0425	0	0	0	0	124.666	140		138.993	0.133569	0	0	0	0	0	2.84138	9.58668	0	0	0	0	23.8825	26.8199
4	Nor	2019-09-20	1	4	3	Player 17	Def	1	2	13	6.38	451.957	5.40855	0	0	0	0	0	18.468	29.9681	5	1	3	0	116.418	144		70.8397	0.847736	0	0	0	0	0	2.89467	4.69719	0.783699	0.15674	0.470219	0	18.2474	22.5705
4	Nor	2019-09-20	1	4	3	Player 17	Def	1	2	13	5.8	414.286	10.8186	0	0	0	0	0	17.388	33.0392	15	1	8	3	132.03	161		71.4287	1.86527	0	0	0	0	0	2.99793	5.69642	2.58621	0.172414	1.37931	0.517241	22.7639	27.7586
4	Nor	2019-09-20	1	4	3	Player 17	Def	6	1	2	11.82	1020.76	123.478	11.5292	0.552101	2	1	1	25.092	69.9834	28	6	22	9	155.462	178		86.3588	10.4465	0.975394	0.0467091	0.169205	0.0846024	0.0846024	2.12284	5.92076	2.36887	0.507614	1.86125	0.761421	13.1525	15.0592
4	Nor	2019-09-20	1	4	3	Player 17	Def	2	1	2	25.67	2558	358.815	168.841	23.6114	24	9	21	28.692	160.956	59	23	59	21	159.374	185		99.6496	13.978	6.57737	0.919806	0.934944	0.350604	0.818076	1.11772	6.27021	2.2984	0.895988	2.2984	0.818076	6.20859	7.20686
4	Nor	2019-09-20	1	4	3	Player 17	Def	4	1	1	11.38	1248.23	167.076	74.9404	55.609	10	4	9	31.896	70.8914	20	13	20	9	160.037	185		109.686	14.6816	6.58527	4.88655	0.878735	0.351494	0.790861	2.80281	6.22947	1.75747	1.14236	1.75747	0.790861	14.063	16.2566
4	Nor	2019-09-20	1	4	3	Player 18	Fw	5	2	13	5.22	750.215	0	0	0	0	0	0	13.716	44.8901	0	0	0	0	128.069	151		143.719	0	0	0	0	0	0	2.62759	8.59964	0	0	0	0	24.5344	28.9272
4	Nor	2019-09-20	1	4	3	Player 18	Fw	1	2	13	6.38	475.544	3.62652	0	0	0	0	0	15.732	23.8659	2	0	1	1	113.423	134		74.5367	0.56842	0	0	0	0	0	2.46583	3.74074	0.31348	0	0.15674	0.15674	17.7779	21.0031
4	Nor	2019-09-20	1	4	3	Player 18	Fw	1	2	13	5.8	445.849	0	0	0	0	0	0	13.608	29.2447	19	2	5	0	139.166	176		76.8705	0	0	0	0	0	0	2.34621	5.0422	3.27586	0.344828	0.862069	0	23.9942	30.3448
4	Nor	2019-09-20	1	4	3	Player 18	Fw	6	1	2	11.82	642.639	46.9049	0	0	0	0	0	19.512	34.2783	19	6	12	2	131.749	163		54.3687	3.96827	0	0	0	0	0	1.65076	2.90003	1.60745	0.507614	1.01523	0.169205	11.1463	13.7902
4	Nor	2019-09-20	1	4	3	Player 18	Fw	2	1	2	25.67	2058.47	306.211	125.006	6.1949	16	3	12	27.216	102.829	42	12	35	12	161.754	188		80.1899	11.9288	4.86973	0.241329	0.623296	0.116868	0.467472	1.06023	4.00581	1.63615	0.467472	1.36346	0.467472	6.30129	7.32372
4	Nor	2019-09-20	1	4	3	Player 18	Fw	4	1	1	11.38	1138.57	176.609	122.37	25.0681	10	3	9	28.008	58.3513	14	6	17	8	164.886	192		100.05	15.5193	10.753	2.20282	0.878735	0.26362	0.790861	2.46116	5.12753	1.23023	0.527241	1.49385	0.702988	14.4891	16.8717
4	Nor	2019-09-20	1	4	3	Player 21	Def	5	2	13	5.22	738.408	3.42378	0	0	0	0	0	16.344	43.9021	0	0	0	0	105.605	138		141.457	0.655897	0	0	0	0	0	3.13103	8.41036	0	0	0	0	20.2309	26.4368
4	Nor	2019-09-20	1	4	3	Player 21	Def	1	2	13	6.38	387.678	1.32763	0	0	0	0	0	14.76	24.4513	2	0	2	0	85.3759	112		60.7646	0.208092	0	0	0	0	0	2.31348	3.83249	0.31348	0	0.31348	0	13.3818	17.5549
4	Nor	2019-09-20	1	4	3	Player 21	Def	1	2	13	5.8	431.586	9.14838	0	0	0	0	0	15.804	28.5534	14	2	9	2	107.708	140		74.4114	1.57731	0	0	0	0	0	2.72483	4.923	2.41379	0.344828	1.55172	0.344828	18.5704	24.1379
4	Nor	2019-09-20	1	4	3	Player 21	Def	6	1	2	11.82	757.502	93.8236	6.11112	0	1	0	0	22.536	42.0696	17	5	23	6	109.894	155		64.0865	7.9377	0.517015	0	0.0846024	0	0	1.9066	3.55919	1.43824	0.423012	1.94585	0.507614	9.29733	13.1134
4	Nor	2019-09-20	1	4	3	Player 21	Def	2	1	2	25.67	2146.32	320.959	77.9869	6.07497	15	1	14	27.18	112.78	40	12	41	13	126.502	176		83.6118	12.5033	3.03806	0.236657	0.58434	0.038956	0.545384	1.05882	4.39344	1.55824	0.467472	1.5972	0.506428	4.928	6.85625
4	Nor	2019-09-20	1	4	3	Player 21	Def	4	1	1	11.38	1045.29	194.157	57.4079	22.0549	9	2	8	29.448	53.8315	17	6	18	10	133.615	170		91.8535	17.0612	5.04463	1.93804	0.790861	0.175747	0.702988	2.5877	4.73036	1.49385	0.527241	1.58172	0.878735	11.7412	14.9385
4	Nor	2019-09-20	1	4	3	Player 22	Fw	5	2	13	5.22	720.387	1.68818	0	0	0	0	0	14.58	40.8708	1	0	2	0	127.644	144		138.005	0.323406	0	0	0	0	0	2.7931	7.82965	0.191571	0	0.383142	0	24.453	27.5862
4	Nor	2019-09-20	1	4	3	Player 22	Fw	1	2	13	6.38	465.039	3.61422	0	0	0	0	0	17.136	23.2073	1	1	2	0	113.528	132		72.8901	0.566492	0	0	0	0	0	2.68589	3.63752	0.15674	0.15674	0.31348	0	17.7944	20.6897
4	Nor	2019-09-20	1	4	3	Player 22	Fw	1	2	13	5.8	412.94	2.52318	0	0	0	0	0	14.976	29.0646	14	3	4	1	131.546	167		71.1966	0.435032	0	0	0	0	0	2.58207	5.01113	2.41379	0.517241	0.689655	0.172414	22.6803	28.7931
4	Nor	2019-09-20	1	4	3	Player 22	Fw	6	1	2	11.82	584.429	36.3385	0	0	0	0	0	17.676	31.1298	16	1	19	3	124.177	166		49.4441	3.07433	0	0	0	0	0	1.49543	2.63365	1.35364	0.0846024	1.60745	0.253807	10.5056	14.044
4	Nor	2019-09-20	1	4	3	Player 22	Fw	2	1	2	25.67	1755.18	192.281	55.7803	6.4377	10	1	7	27.684	77.885	29	11	30	16	118.373	175		68.3749	7.49049	2.17298	0.250787	0.38956	0.038956	0.272692	1.07846	3.03409	1.12972	0.428516	1.16868	0.623296	4.61135	6.8173
4	Nor	2019-09-20	1	4	3	Player 22	Fw	4	1	1	11.38	1027.05	101.149	93.7483	14.5047	7	3	5	27.684	44.7943	14	7	19	11	131.428	175		90.2506	8.88835	8.23799	1.27458	0.615114	0.26362	0.439367	2.43269	3.93623	1.23023	0.615114	1.6696	0.966608	11.5491	15.3779
4	Nor	2019-09-20	1	4	3	Player 23	Midf	5	2	13	5.22	717.193	0	0	0	0	0	0	13.932	39.5169	1	0	0	0	0	0		137.393	0	0	0	0	0	0	2.66897	7.5703	0.191571	0	0	0	0	0
4	Nor	2019-09-20	1	4	3	Player 23	Midf	1	2	13	6.38	437.877	0.444671	0	0	0	0	0	14.472	21.9191	1	1	1	0	0	0		68.6327	0.0696977	0	0	0	0	0	2.26834	3.43559	0.15674	0.15674	0.15674	0	0	0
4	Nor	2019-09-20	1	4	3	Player 23	Midf	1	2	13	5.8	414.221	2.42799	0	0	0	0	0	14.688	23.582	10	0	3	1	0	0		71.4174	0.418618	0	0	0	0	0	2.53241	4.06587	1.72414	0	0.517241	0.172414	0	0
4	Nor	2019-09-20	1	4	3	Player 23	Midf	6	1	2	11.82	892.064	87.8495	3.8932	0	2	0	0	21.996	43.2885	20	5	16	4	0	0		75.4707	7.43228	0.329374	0	0.169205	0	0	1.86091	3.66231	1.69205	0.423012	1.35364	0.338409	0	0
4	Nor	2019-09-20	1	4	3	Player 23	Midf	2	1	2	25.67	2448.8	426.977	77.9802	0	16	0	15	23.22	108.859	33	8	32	11	0	0		95.3955	16.6333	3.03779	0	0.623296	0	0.58434	0.904558	4.2407	1.28555	0.311648	1.24659	0.428516	0	0
4	Nor	2019-09-20	1	4	3	Player 23	Midf	4	1	1	11.38	1334.79	304.238	72.5843	22.9655	9	2	8	27.864	59.5811	15	5	15	2	0	0		117.293	26.7344	6.37823	2.01806	0.790861	0.175747	0.702988	2.44851	5.2356	1.3181	0.439367	1.3181	0.175747	0	0
4	Nor	2019-09-20	1	4	3	Player 24	Midf	5	2	13	5.22	694.523	6.98477	0	0	0	0	0	15.696	41.7034	0	0	1	0	128.131	145		133.05	1.33808	0	0	0	0	0	3.0069	7.98915	0	0	0.191571	0	24.5462	27.7778
4	Nor	2019-09-20	1	4	3	Player 24	Midf	1	2	13	6.38	378.696	4.32478	0	0	0	0	0	17.172	21.7654	2	1	1	0	110.605	136		59.3567	0.677865	0	0	0	0	0	2.69154	3.4115	0.31348	0.15674	0.15674	0	17.3362	21.3166
4	Nor	2019-09-20	1	4	3	Player 24	Midf	1	2	13	5.8	361.195	5.35629	0	0	0	0	0	15.84	27.1659	9	1	3	1	128.894	159		62.275	0.923498	0	0	0	0	0	2.73103	4.68378	1.55172	0.172414	0.517241	0.172414	22.2231	27.4138
4	Nor	2019-09-20	1	4	3	Player 24	Midf	6	1	2	11.82	804.551	60.9219	0.406409	0	1	0	0	20.268	47.9479	22	7	18	5	151.236	169		68.0669	5.15413	0.0343832	0	0.0846024	0	0	1.71472	4.0565	1.86125	0.592217	1.52284	0.423012	12.7949	14.2978
4	Nor	2019-09-20	1	4	3	Player 24	Midf	2	1	2	25.67	2286.42	316.528	80.9973	25.3094	14	5	11	28.98	120.566	38	8	47	14	153.466	183		89.0696	12.3307	3.15533	0.985954	0.545384	0.19478	0.428516	1.12894	4.69676	1.48033	0.311648	1.83093	0.545384	5.97841	7.12894
4	Nor	2019-09-20	1	4	3	Player 24	Midf	4	1	1	11.38	1149.28	157.18	66.8679	53.3731	10	3	9	32.796	53.7884	22	4	15	6	160.02	182		100.992	13.812	5.87591	4.69008	0.878735	0.26362	0.790861	2.8819	4.72657	1.93322	0.351494	1.3181	0.527241	14.0616	15.993
4	Nor	2019-09-20	1	4	3	Player 25	Midf	5	2	13	5.22	732.292	0	0	0	0	0	0	13.896	40.768	1	0	0	0	91.7802	105		140.286	0	0	0	0	0	0	2.66207	7.80996	0.191571	0	0	0	17.5824	20.1149
4	Nor	2019-09-20	1	4	3	Player 25	Midf	1	2	13	6.38	511.584	3.99817	0	0	0	0	0	17.532	22.8134	4	1	2	1	62.6043	80		80.1855	0.626672	0	0	0	0	0	2.74796	3.57576	0.626959	0.15674	0.31348	0.15674	9.81258	12.5392
4	Nor	2019-09-20	1	4	3	Player 25	Midf	1	2	13	5.8	351.749	2.82117	0	0	0	0	0	15.984	22.8441	9	0	7	0	97.967	128		60.6463	0.486408	0	0	0	0	0	2.75586	3.93864	1.55172	0	1.2069	0	16.8909	22.069
4	Nor	2019-09-20	1	4	3	Player 25	Midf	6	1	2	11.82	758.724	60.4905	0	0	0	0	0	18.648	39.7775	15	6	15	2	123.986	153		64.1898	5.11764	0	0	0	0	0	1.57766	3.36527	1.26904	0.507614	1.26904	0.169205	10.4895	12.9442
4	Nor	2019-09-20	1	4	3	Player 25	Midf	2	1	2	25.67	2354.01	316.91	56.1284	7.93926	9	1	8	27.684	117.366	35	12	30	12	141.31	174		91.7028	12.3456	2.18654	0.309282	0.350604	0.038956	0.311648	1.07846	4.57211	1.36346	0.467472	1.16868	0.467472	5.50487	6.77834
4	Nor	2019-09-20	1	4	3	Player 25	Midf	4	1	1	11.38	1254.39	257.066	69.7133	0.60933	7	1	6	25.056	60.1256	12	3	17	9	144.184	177		110.227	22.5893	6.12595	0.0535439	0.615114	0.0878735	0.527241	2.20176	5.28344	1.05448	0.26362	1.49385	0.790861	12.67	15.5536
4	Nor	2019-09-20	1	4	3	Player 26	Def	5	2	13	5.22	747.243	0	0	0	0	0	0	12.42	40.3416	0	0	0	0	142.711	159		143.15	0	0	0	0	0	0	2.37931	7.72827	0	0	0	0	27.3393	30.4598
4	Nor	2019-09-20	1	4	3	Player 26	Def	1	2	13	6.38	447.524	8.98573	0	0	0	0	0	17.28	25.6223	1	0	3	0	132.426	153		70.1448	1.40842	0	0	0	0	0	2.70846	4.01604	0.15674	0	0.470219	0	20.7564	23.9812
4	Nor	2019-09-20	1	4	3	Player 26	Def	1	2	13	5.8	411.869	23.3081	0	0	0	0	0	19.404	24.8181	10	3	7	2	140.287	167		71.012	4.01863	0	0	0	0	0	3.34552	4.27899	1.72414	0.517241	1.2069	0.344828	24.1875	28.7931
4	Nor	2019-09-20	1	4	3	Player 26	Def	6	1	2	11.82	889.986	49.0447	0	0	0	0	0	19.728	46.3913	12	2	20	4	144.402	173		75.295	4.1493	0	0	0	0	0	1.66904	3.92481	1.01523	0.169205	1.69205	0.338409	12.2167	14.6362
4	Nor	2019-09-20	1	4	3	Player 26	Def	2	1	2	25.67	2391.72	364.529	83.8206	15.2887	16	2	13	27.036	106.583	32	9	41	14	147.324	184		93.1717	14.2006	3.26531	0.595588	0.623296	0.077912	0.506428	1.05321	4.15206	1.24659	0.350604	1.5972	0.545384	5.73914	7.1679
4	Nor	2019-09-20	1	4	3	Player 26	Def	4	1	1	11.38	1235.98	259.722	95.7727	18.2911	7	3	6	27.756	53.3372	17	6	13	8	156.964	188		108.609	22.8227	8.41588	1.6073	0.615114	0.26362	0.527241	2.43902	4.68692	1.49385	0.527241	1.14236	0.702988	13.793	16.5202
4	Nor	2019-09-20	1	4	3	Player 27	Fw	5	2	13	5.22	679.512	0.747124	0	0	0	0	0	14.148	46.73	0	0	0	0	134.704	153		130.175	0.143127	0	0	0	0	0	2.71034	8.95211	0	0	0	0	25.8053	29.3103
4	Nor	2019-09-20	1	4	3	Player 27	Fw	1	2	13	6.38	398.079	4.55702	0	0	0	0	0	15.552	30.1179	2	0	2	0	117.676	133		62.3948	0.714267	0	0	0	0	0	2.43762	4.72067	0.31348	0	0.31348	0	18.4446	20.8464
4	Nor	2019-09-20	1	4	3	Player 27	Fw	1	2	13	5.8	363.522	1.40093	0	0	0	0	0	15.372	29.6001	9	0	6	0	118.557	147		62.6761	0.24154	0	0	0	0	0	2.65034	5.10346	1.55172	0	1.03448	0	20.4409	25.3448
4	Nor	2019-09-20	1	4	3	Player 27	Fw	6	1	2	11.82	749.808	50.99	10.5835	0	4	0	3	23.112	46.7659	16	6	16	3	122.51	162		63.4355	4.31388	0.895385	0	0.338409	0	0.253807	1.95533	3.9565	1.35364	0.507614	1.35364	0.253807	10.3646	13.7056
4	Nor	2019-09-20	1	4	3	Player 27	Fw	2	1	2	25.67	1857.41	230.997	82.6822	16.8052	11	2	7	28.188	110.352	46	19	36	16	132.995	178		72.3574	8.99871	3.22097	0.654662	0.428516	0.077912	0.272692	1.09809	4.29888	1.79198	0.740164	1.40242	0.623296	5.18096	6.93416
4	Nor	2019-09-20	1	4	3	Player 27	Fw	4	1	1	11.38	1127.09	242.395	88.3768	75.9054	12	3	11	33.696	58.0377	21	11	14	7	135.749	177		99.0416	21.3	7.76598	6.67007	1.05448	0.26362	0.966608	2.96098	5.09997	1.84534	0.966608	1.23023	0.615114	11.9288	15.5536
4	Nor	2019-09-21	1	5	2	Player 1	Def	1	2	13	6.83	421.479	8.79472	0	0	0	0	0	19.296	25.8409	1	0	0	0	88.4358	104		61.7099	1.28766	0	0	0	0	0	2.82518	3.78344	0.146413	0	0	0	12.9481	15.2269
4	Nor	2019-09-21	1	5	2	Player 1	Def	1	2	13	17.18	553.597	29.9509	0	0	0	0	0	16.596	34.6706	2	0	3	0	113.929	150		32.2233	1.74336	0	0	0	0	0	0.966007	2.01808	0.116414	0	0.174622	0	6.6315	8.73108
4	Nor	2019-09-21	1	5	2	Player 1	Def	7	1	5	16.75	1226.77	142.612	5.67469	0	2	0	0	22.176	65.2588	14	3	4	0	148.335	176		73.2399	8.51418	0.338788	0	0.119403	0	0	1.32394	3.89605	0.835821	0.179104	0.238806	0	8.85584	10.5075
4	Nor	2019-09-21	1	5	2	Player 1	Def	2	1	2	18.83	1156.96	31.0378	4.26121	0	2	0	1	21.6	51.1463	16	4	12	3	141.516	163		61.4423	1.64831	0.226299	0	0.106213	0	0.0531067	1.14711	2.71621	0.849708	0.212427	0.637281	0.15932	7.51544	8.6564
4	Nor	2019-09-21	1	5	2	Player 1	Def	4	1	1	28.53	1776.02	243.424	106.411	1.26489	13	2	11	25.704	84.3218	34	14	23	7	145.029	181		62.2511	8.53221	3.72979	0.0443353	0.455661	0.0701016	0.385559	0.900946	2.95555	1.19173	0.490712	0.806169	0.245356	5.08339	6.3442
4	Nor	2019-09-21	1	5	2	Player 2	Fw	1	2	13	6.83	373.45	11.3275	0	0	0	0	0	17.532	21.0606	1	0	0	0	121.603	150		54.6778	1.65849	0	0	0	0	0	2.56691	3.08355	0.146413	0	0	0	17.8043	21.9619
4	Nor	2019-09-21	1	5	2	Player 2	Fw	1	2	13	17.18	654.453	35.315	32.8205	0	2	0	1	24.192	49.7173	10	1	10	3	140.6	172		38.0939	2.05559	1.91039	0	0.116414	0	0.0582072	1.40815	2.89391	0.582072	0.0582072	0.582072	0.174622	8.18391	10.0116
4	Nor	2019-09-21	1	5	2	Player 2	Fw	7	1	5	16.75	1124.26	69.0014	4.83951	0	2	0	1	21.816	75.8029	26	4	14	2	147.839	168		67.1201	4.11949	0.288926	0	0.119403	0	0.0597015	1.30245	4.52555	1.55224	0.238806	0.835821	0.119403	8.8262	10.0299
4	Nor	2019-09-21	1	5	2	Player 2	Fw	2	1	2	18.83	1327.82	126.63	38.5866	0	8	0	7	24.588	79.0499	29	13	33	8	147.623	184		70.5161	6.7249	2.04921	0	0.424854	0	0.371747	1.30579	4.19808	1.5401	0.690388	1.75252	0.424854	7.8398	9.77164
4	Nor	2019-09-21	1	5	2	Player 2	Fw	4	1	1	28.53	1816.85	186.734	72.49	16.8169	12	2	9	27.144	106.432	36	15	35	6	146.362	182		63.682	6.5452	2.54083	0.589447	0.42061	0.0701016	0.315457	0.95142	3.73053	1.26183	0.525762	1.22678	0.210305	5.13012	6.37925
4	Nor	2019-09-21	1	5	2	Player 3	Fw	1	2	13	6.83	361.822	0	0	0	0	0	0	10.44	23.7785	0	0	0	0	119.388	137		52.9754	0	0	0	0	0	0	1.52855	3.48148	0	0	0	0	17.4799	20.0586
4	Nor	2019-09-21	1	5	2	Player 3	Fw	1	2	13	17.18	541.494	56.1475	0	0	0	0	0	19.944	35.8558	3	1	3	0	118.105	158		31.5189	3.26819	0	0	0	0	0	1.16088	2.08707	0.174622	0.0582072	0.174622	0	6.87455	9.19674
4	Nor	2019-09-21	1	5	2	Player 3	Fw	7	1	5	16.75	1114.78	75.3977	0	0	0	0	0	19.584	79.4486	30	6	16	1	139.674	171		66.554	4.50136	0	0	0	0	0	1.16919	4.7432	1.79104	0.358209	0.955224	0.0597015	8.33874	10.209
4	Nor	2019-09-21	1	5	2	Player 3	Fw	2	1	2	18.83	1612.04	210.762	74.3118	4.53718	9	3	7	25.776	84.0636	43	13	36	17	153.911	184		85.6102	11.1929	3.94646	0.240955	0.477961	0.15932	0.371747	1.36888	4.46434	2.28359	0.690388	1.91184	0.902815	8.17373	9.77164
4	Nor	2019-09-21	1	5	2	Player 3	Fw	4	1	1	28.53	1484.64	160.778	42.0099	1.95542	6	1	4	25.236	89.6287	35	12	30	13	140.281	183		52.038	5.6354	1.47248	0.0685391	0.210305	0.0350508	0.140203	0.884543	3.14156	1.22678	0.42061	1.05152	0.455661	4.91697	6.4143
4	Nor	2019-09-21	1	5	2	Player 5	Midf	1	2	13	6.83	499.414	9.31873	0	0	0	0	0	18.324	32.4957	0	0	0	0	46.2323	55		73.1206	1.36438	0	0	0	0	0	2.68287	4.75779	0	0	0	0	6.76901	8.05271
4	Nor	2019-09-21	1	5	2	Player 5	Midf	1	2	13	17.18	496.232	50.7043	0.522616	0	1	0	0	20.412	34.3098	3	0	5	0	0	0		28.8843	2.95136	0.03042	0	0.0582072	0	0	1.18813	1.99708	0.174622	0	0.291036	0	0	0
4	Nor	2019-09-21	1	5	2	Player 5	Midf	7	1	5	16.75	1127.5	52.3317	0.516253	0	1	0	0	21.024	64.821	22	3	8	1	0	0		67.3137	3.12428	0.0308211	0	0.0597015	0	0	1.25516	3.86991	1.31343	0.179104	0.477612	0.0597015	0	0
4	Nor	2019-09-21	1	5	2	Player 5	Midf	2	1	2	18.83	1343.73	18.7204	0	0	0	0	0	17.712	69.573	14	1	11	1	0	0		71.3609	0.994179	0	0	0	0	0	0.940627	3.6948	0.743494	0.0531067	0.584174	0.0531067	0	0
4	Nor	2019-09-21	1	5	2	Player 5	Midf	4	1	1	28.53	1988.71	233.826	113.836	1.91668	14	2	11	25.776	100.369	51	14	49	12	0	0		69.706	8.19579	3.99006	0.0671813	0.490712	0.0701016	0.385559	0.90347	3.51801	1.78759	0.490712	1.71749	0.42061	0	0
4	Nor	2019-09-21	1	5	2	Player 6	Midf	1	2	13	6.83	264.93	0	0	0	0	0	0	12.96	17.5156	0	0	0	0	78.8917	109		38.7891	0	0	0	0	0	0	1.89751	2.56451	0	0	0	0	11.5508	15.959
4	Nor	2019-09-21	1	5	2	Player 6	Midf	1	2	13	17.18	545.342	5.33772	0	0	0	0	0	15.444	37.1068	2	0	2	0	83.1563	126		31.7428	0.310694	0	0	0	0	0	0.898952	2.15988	0.116414	0	0.116414	0	4.84029	7.33411
4	Nor	2019-09-21	1	5	2	Player 6	Midf	7	1	5	16.75	1155.35	83.1456	0	0	0	0	0	19.692	80.6207	27	8	12	4	127.617	153		68.9761	4.96391	0	0	0	0	0	1.17564	4.81318	1.61194	0.477612	0.716418	0.238806	7.6189	9.13433
4	Nor	2019-09-21	1	5	2	Player 6	Midf	2	1	2	18.83	1130.8	101.311	41.0577	0	4	0	2	24.876	63.7038	35	11	32	14	130.346	162		60.0529	5.38028	2.18044	0	0.212427	0	0.106213	1.32108	3.3831	1.85874	0.584174	1.69942	0.743494	6.92224	8.60329
4	Nor	2019-09-21	1	5	2	Player 6	Midf	4	1	1	28.53	1806.98	154.923	18.1138	0.693861	2	1	1	25.236	107.132	35	13	37	8	142.48	171		63.336	5.43018	0.634905	0.0243204	0.0701016	0.0350508	0.0350508	0.884543	3.75507	1.22678	0.455661	1.29688	0.280407	4.99405	5.99369
4	Nor	2019-09-21	1	5	2	Player 7	Def	1	2	13	6.83	240.907	0	0	0	0	0	0	11.88	20.0714	0	0	0	0	0	0		35.2719	0	0	0	0	0	0	1.73939	2.93871	0	0	0	0	0	0
4	Nor	2019-09-21	1	5	2	Player 7	Def	1	2	13	17.18	0	0	0	0	0	0	0		0					0	0		0	0	0	0	0	0	0		0					0	0
4	Nor	2019-09-21	1	5	2	Player 7	Def	7	1	5	16.75	0	0	0	0	0	0	0		0					0	0		0	0	0	0	0	0	0		0					0	0
4	Nor	2019-09-21	1	5	2	Player 7	Def	2	1	2	18.83	0	0	0	0	0	0	0		0					0	0		0	0	0	0	0	0	0		0					0	0
4	Nor	2019-09-21	1	5	2	Player 7	Def	4	1	1	28.53	0	0	0	0	0	0	0		0					0	0		0	0	0	0	0	0	0		0					0	0
4	Nor	2019-09-21	1	5	2	Player 9	Def	1	2	13	6.83	670.633	27.5931	5.55623	0	1	0	0	21.312	42.5722	0	0	0	0	126.161	151		98.1893	4.03999	0.813504	0	0.146413	0	0	3.12035	6.23312	0	0	0	0	18.4716	22.1083
4	Nor	2019-09-21	1	5	2	Player 9	Def	1	2	13	17.18	506.317	32.5882	26.8025	0	2	0	1	23.58	32.7589	6	1	0	0	108.941	151		29.4713	1.89687	1.5601	0	0.116414	0	0.0582072	1.37253	1.9068	0.349243	0.0582072	0	0	6.34113	8.78929
4	Nor	2019-09-21	1	5	2	Player 9	Def	7	1	5	16.75	1279.68	94.9441	5.20797	0	3	0	1	22.068	69.3318	30	7	4	0	131.632	159		76.3986	5.66831	0.310923	0	0.179104	0	0.0597015	1.31749	4.13921	1.79104	0.41791	0.238806	0	7.85865	9.49254
4	Nor	2019-09-21	1	5	2	Player 9	Def	2	1	2	18.83	1252.56	39.5652	0.483731	0	1	0	0	20.808	49.7967	24	4	13	3	114.994	146		66.5192	2.10118	0.0256894	0	0.0531067	0	0	1.10505	2.64454	1.27456	0.212427	0.690388	0.15932	6.10694	7.75358
4	Nor	2019-09-21	1	5	2	Player 9	Def	4	1	1	28.53	1879.79	218.234	78.9599	1.99554	9	1	7	25.596	82.9258	23	10	20	3	114.775	161		65.8884	7.64927	2.76761	0.0699452	0.315457	0.0350508	0.245356	0.897161	2.90662	0.806169	0.350508	0.701016	0.105152	4.02296	5.64318
4	Nor	2019-09-21	1	5	2	Player 12	Fw	1	2	13	6.83	380.583	24.1206	0	0	0	0	0	17.748	24.5762	1	0	0	0	112.392	135		55.7222	3.53157	0	0	0	0	0	2.59854	3.59827	0.146413	0	0	0	16.4557	19.7657
4	Nor	2019-09-21	1	5	2	Player 12	Fw	1	2	13	17.18	681.619	35.6876	19.639	0	1	0	0	24.372	48.3063	8	1	4	1	134.775	167		39.6752	2.07727	1.14313	0	0.0582072	0	0	1.41863	2.81178	0.465658	0.0582072	0.232829	0.0582072	7.8449	9.72061
4	Nor	2019-09-21	1	5	2	Player 12	Fw	7	1	5	16.75	1123.89	91.7672	0.978032	0	2	0	0	20.664	71.5812	23	8	16	1	156.017	180		67.0978	5.47864	0.05839	0	0.119403	0	0	1.23367	4.27351	1.37313	0.477612	0.955224	0.0597015	9.31444	10.7463
4	Nor	2019-09-21	1	5	2	Player 12	Fw	2	1	2	18.83	1171.5	37.1033	0	0	0	0	0	19.98	63.9648	26	5	26	6	149.711	185		62.2147	1.97044	0	0	0	0	0	1.06107	3.39696	1.38078	0.265534	1.38078	0.31864	7.95066	9.82475
4	Nor	2019-09-21	1	5	2	Player 12	Fw	4	1	1	28.53	1631.8	185.181	103.044	1.90602	14	1	11	25.596	85.3144	27	14	27	7	157.949	189		57.1961	6.49075	3.61178	0.0668074	0.490712	0.0350508	0.385559	0.897161	2.99034	0.946372	0.490712	0.946372	0.245356	5.53623	6.62461
4	Nor	2019-09-21	1	5	2	Player 13	Midf	1	2	13	6.83	405.868	13.0443	0	0	0	0	0	15.48	27.1294	2	0	1	0	65.989	85		59.4243	1.90985	0	0	0	0	0	2.26647	3.9721	0.292826	0	0.146413	0	9.66164	12.4451
4	Nor	2019-09-21	1	5	2	Player 13	Midf	1	2	13	17.18	607.723	48.8409	1.61044	0	1	0	0	20.916	43.1323	9	1	6	3	94.0594	131		35.3739	2.84289	0.0937392	0	0.0582072	0	0	1.21746	2.51061	0.523865	0.0582072	0.349243	0.174622	5.47493	7.62515
4	Nor	2019-09-21	1	5	2	Player 13	Midf	7	1	5	16.75	1083.41	68.0857	1.02367	0	1	0	0	20.808	67.3258	24	11	14	2	114.961	150		64.681	4.06482	0.0611147	0	0.0597015	0	0	1.24227	4.01945	1.43284	0.656716	0.835821	0.119403	6.86333	8.95522
4	Nor	2019-09-21	1	5	2	Player 13	Midf	2	1	2	18.83	1428.75	75.3545	3.80538	0	1	0	0	21.6	78.4797	36	13	42	13	134.774	160		75.8763	4.00183	0.202091	0	0.0531067	0	0	1.14711	4.1678	1.91184	0.690388	2.23048	0.690388	7.15743	8.49708
4	Nor	2019-09-21	1	5	2	Player 13	Midf	4	1	1	28.53	1659.76	167.548	27.5525	0	7	0	5	23.04	88.9812	36	11	36	10	122.395	163		58.1759	5.8727	0.965739	0	0.245356	0	0.175254	0.807571	3.11886	1.26183	0.385559	1.26183	0.350508	4.29005	5.71328
4	Nor	2019-09-21	1	5	2	Player 14	Midf	1	2	13	6.83	435.79	18.9585	0	0	0	0	0	19.62	28.6004	2	0	0	0	111.387	131		63.8053	2.77576	0	0	0	0	0	2.87262	4.18746	0.292826	0	0	0	16.3084	19.1801
4	Nor	2019-09-21	1	5	2	Player 14	Midf	1	2	13	17.18	498.638	39.7803	5.47524	0	1	0	0	21.528	33.112	8	1	6	1	107.814	149		29.0243	2.3155	0.318698	0	0.0582072	0	0	1.25308	1.92736	0.465658	0.0582072	0.349243	0.0582072	6.27553	8.67288
4	Nor	2019-09-21	1	5	2	Player 14	Midf	7	1	5	16.75	1281.93	205.562	17.9052	0	5	0	4	23.76	68.6467	21	11	13	3	131.886	160		76.5331	12.2724	1.06897	0	0.298507	0	0.238806	1.41851	4.09831	1.25373	0.656716	0.776119	0.179104	7.87381	9.55224
4	Nor	2019-09-21	1	5	2	Player 14	Midf	2	1	2	18.83	1403.08	111.327	15.9354	0	6	0	3	22.788	72.0201	32	8	29	15	132.852	166		74.5132	5.91223	0.846276	0	0.31864	0	0.15932	1.2102	3.82475	1.69942	0.424854	1.5401	0.796601	7.05532	8.81572
4	Nor	2019-09-21	1	5	2	Player 14	Midf	4	1	1	28.53	1941.7	242.296	188.178	32.7302	17	8	14	28.944	92.6075	41	13	35	13	129.206	170		68.0581	8.49266	6.5958	1.14722	0.595864	0.280407	0.490712	1.01451	3.24597	1.43708	0.455661	1.22678	0.455661	4.52876	5.95864
4	Nor	2019-09-21	1	5	2	Player 15	Def	1	2	13	6.83	434.745	15.6325	0.463682	0	1	0	0	20.988	26.7374	1	1	1	0	132.628	154		63.6523	2.2888	0.067889	0	0.146413	0	0	3.07291	3.91471	0.146413	0.146413	0.146413	0	19.4184	22.5476
4	Nor	2019-09-21	1	5	2	Player 15	Def	1	2	13	17.18	528.12	31.0947	16.4166	0	2	0	1	22.176	38.7465	5	2	4	0	131.208	163		30.7404	1.80994	0.955563	0	0.116414	0	0.0582072	1.2908	2.25533	0.291036	0.116414	0.232829	0	7.63727	9.48778
4	Nor	2019-09-21	1	5	2	Player 15	Def	7	1	5	16.75	1031.83	59.383	3.53389	0	1	0	0	21.744	73.4599	23	5	7	0	153.757	173		61.6018	3.54525	0.210979	0	0.0597015	0	0	1.29815	4.38566	1.37313	0.298507	0.41791	0	9.17954	10.3284
4	Nor	2019-09-21	1	5	2	Player 15	Def	2	1	2	18.83	1279.94	66.7939	2.53314	0	2	0	0	20.916	69.4281	38	3	32	8	160.83	185		67.9733	3.54721	0.134527	0	0.106213	0	0	1.11078	3.6871	2.01806	0.15932	1.69942	0.424854	8.54117	9.82475
4	Nor	2019-09-21	1	5	2	Player 15	Def	4	1	1	28.53	1522.77	90.848	57.945	1.91561	6	2	4	25.308	82.0115	29	9	24	9	150.017	174		53.3745	3.1843	2.03102	0.0671436	0.210305	0.0701016	0.140203	0.887066	2.87457	1.01647	0.315457	0.84122	0.315457	5.25823	6.09884
4	Nor	2019-09-21	1	5	2	Player 17	Def	1	2	13	6.83	421.514	0	0	0	0	0	0	12.852	42.267	1	0	1	0	116.652	140		61.715	0	0	0	0	0	0	1.8817	6.18843	0.146413	0	0.146413	0	17.0794	20.4978
4	Nor	2019-09-21	1	5	2	Player 17	Def	1	2	13	17.18	596.473	30.0065	0	0	0	0	0	17.064	49.2482	6	1	4	0	111.916	153		34.719	1.74659	0	0	0	0	0	0.993248	2.8666	0.349243	0.0582072	0.232829	0	6.51431	8.9057
4	Nor	2019-09-21	1	5	2	Player 17	Def	7	1	5	16.75	1132.78	76.3472	0.939474	0	1	0	0	20.664	87.0887	27	5	24	3	135.534	168		67.6286	4.55804	0.056088	0	0.0597015	0	0	1.23367	5.19932	1.61194	0.298507	1.43284	0.179104	8.09156	10.0299
4	Nor	2019-09-21	1	5	2	Player 17	Def	2	1	2	18.83	1458.96	45.9582	0	0	0	0	0	19.692	97.3276	37	5	27	8	142.426	174		77.4807	2.44069	0	0	0	0	0	1.04578	5.16875	1.96495	0.265534	1.43388	0.424854	7.56377	9.24057
4	Nor	2019-09-21	1	5	2	Player 17	Def	4	1	1	28.53	2001.37	153.576	37.4282	13.7306	4	2	1	27.972	148.307	44	13	35	10	141.626	179		70.1496	5.38295	1.31189	0.481268	0.140203	0.0701016	0.0350508	0.980442	5.19829	1.54224	0.455661	1.22678	0.350508	4.96411	6.2741
4	Nor	2019-09-21	1	5	2	Player 18	Fw	1	2	13	6.83	431.774	44.2835	0	0	0	0	0	19.152	26.7862	1	0	2	0	96.6576	149		63.2173	6.48367	0	0	0	0	0	2.8041	3.92184	0.146413	0	0.292826	0	14.1519	21.8155
4	Nor	2019-09-21	1	5	2	Player 18	Fw	1	2	13	17.18	635.576	45.599	19.26	0	2	0	1	22.68	42.4089	4	2	8	0	122.564	165		36.9951	2.65419	1.12107	0	0.116414	0	0.0582072	1.32014	2.4685	0.232829	0.116414	0.465658	0	7.13409	9.60419
4	Nor	2019-09-21	1	5	2	Player 18	Fw	7	1	5	16.75	1055.13	64.6747	0.499195	0	1	0	0	20.016	56.3727	18	7	13	1	133.623	167		62.9928	3.86118	0.0298027	0	0.0597015	0	0	1.19499	3.36553	1.07463	0.41791	0.776119	0.0597015	7.97749	9.97015
4	Nor	2019-09-21	1	5	2	Player 18	Fw	2	1	2	18.83	1173.43	81.89	38.4271	4.06005	6	2	4	26.64	60.0824	32	12	30	12	150.23	178		62.3172	4.34891	2.04074	0.215616	0.31864	0.106213	0.212427	1.41476	3.19078	1.69942	0.637281	1.5932	0.637281	7.97822	9.453
4	Nor	2019-09-21	1	5	2	Player 18	Fw	4	1	1	28.53	1675.75	139.67	53.9402	2.9751	8	1	5	26.208	93.9685	32	6	22	5	149.078	185		58.7365	4.89554	1.89065	0.10428	0.280407	0.0350508	0.175254	0.918612	3.29367	1.12163	0.210305	0.771118	0.175254	5.22531	6.4844
4	Nor	2019-09-21	1	5	2	Player 21	Def	1	2	13	6.83	350.681	8.81042	0	0	0	0	0	15.948	25.5096	0	0	0	0	83.3156	125		51.3442	1.28996	0	0	0	0	0	2.33499	3.73494	0	0	0	0	12.1985	18.3016
4	Nor	2019-09-21	1	5	2	Player 21	Def	1	2	13	17.18	513.298	50.9281	10.3326	0	1	0	0	22.86	36.8692	6	1	3	1	92.6955	140		29.8777	2.96438	0.601434	0	0.0582072	0	0	1.33062	2.14606	0.349243	0.0582072	0.174622	0.0582072	5.39555	8.14901
4	Nor	2019-09-21	1	5	2	Player 21	Def	7	1	5	16.75	1099.8	63.4442	8.65591	0	1	0	0	24.552	73.1289	18	1	11	1	111.013	149		65.6599	3.78772	0.516771	0	0.0597015	0	0	1.46579	4.3659	1.07463	0.0597015	0.656716	0.0597015	6.62763	8.89552
4	Nor	2019-09-21	1	5	2	Player 21	Def	2	1	2	18.83	955.992	45.9422	0	0	0	0	0	19.152	48.2244	18	8	22	11	100.391	152		50.7696	2.43984	0	0	0	0	0	1.0171	2.56104	0.955921	0.424854	1.16835	0.584174	5.33145	8.07223
4	Nor	2019-09-21	1	5	2	Player 21	Def	4	1	1	28.53	1862.92	175.169	41.9522	0	7	0	3	24.552	103.29	48	19	34	13	125.844	176		65.297	6.13983	1.47046	0	0.245356	0	0.105152	0.860568	3.62039	1.68244	0.665966	1.19173	0.455661	4.41092	6.16894
4	Nor	2019-09-21	1	5	2	Player 22	Fw	1	2	13	6.83	425.132	2.77317	0	0	0	0	0	15.192	29.0194	1	0	0	0	109.295	130		62.2448	0.406028	0	0	0	0	0	2.2243	4.24882	0.146413	0	0	0	16.0022	19.0337
4	Nor	2019-09-21	1	5	2	Player 22	Fw	1	2	13	17.18	575.182	25.9894	0	0	0	0	0	19.008	43.0605	8	3	6	1	113.38	165		33.4798	1.51277	0	0	0	0	0	1.1064	2.50643	0.465658	0.174622	0.349243	0.0582072	6.59955	9.60419
4	Nor	2019-09-21	1	5	2	Player 22	Fw	7	1	5	16.75	1058.02	50.3444	0	0	0	0	0	18.576	66.1215	12	3	9	2	122.119	148		63.1655	3.00564	0	0	0	0	0	1.10901	3.94755	0.716418	0.179104	0.537313	0.119403	7.29067	8.83582
4	Nor	2019-09-21	1	5	2	Player 22	Fw	2	1	2	18.83	1627.95	225.116	53.5659	12.0437	8	2	6	29.16	75.3966	44	15	55	18	136.928	171		86.4553	11.9552	2.84471	0.639602	0.424854	0.106213	0.31864	1.54859	4.00407	2.3367	0.796601	2.92087	0.955921	7.27178	9.08125
4	Nor	2019-09-21	1	5	2	Player 22	Fw	4	1	1	28.53	1685.31	182.781	66.5651	3.43018	9	1	6	25.848	85.3217	51	24	45	12	126.761	175		59.0717	6.40663	2.33316	0.120231	0.315457	0.0350508	0.210305	0.905994	2.9906	1.78759	0.84122	1.57729	0.42061	4.44308	6.13389
4	Nor	2019-09-21	1	5	2	Player 24	Midf	1	2	13	6.83	436.193	5.68895	0	0	0	0	0	19.296	29.3277	1	1	2	0	111.55	136		63.8643	0.832936	0	0	0	0	0	2.82518	4.29395	0.146413	0.146413	0.292826	0	16.3323	19.9122
4	Nor	2019-09-21	1	5	2	Player 24	Midf	1	2	13	17.18	548.064	34.566	9.99501	0	1	0	0	21.024	34.6506	10	1	12	4	107.051	146		31.9013	2.01199	0.581782	0	0.0582072	0	0	1.22375	2.01692	0.582072	0.0582072	0.698487	0.232829	6.23115	8.49825
4	Nor	2019-09-21	1	5	2	Player 24	Midf	7	1	5	16.75	1161.31	38.9523	0.470485	0	1	0	0	20.52	66.1776	7	2	6	0	120.208	150		69.3321	2.32551	0.0280887	0	0.0597015	0	0	1.22507	3.9509	0.41791	0.119403	0.358209	0	7.17661	8.95522
4	Nor	2019-09-21	1	5	2	Player 24	Midf	2	1	2	18.83	1519.64	204.636	13.936	0	10	0	8	22.284	73.3447	36	10	39	17	148.911	174		80.7034	10.8675	0.740093	0	0.531067	0	0.424854	1.18343	3.8951	1.91184	0.531067	2.07116	0.902815	7.90818	9.24057
4	Nor	2019-09-21	1	5	2	Player 24	Midf	4	1	1	28.53	1939.76	252.489	118.768	9.43927	13	5	9	26.712	84.7004	36	16	33	4	130.597	170		67.9902	8.84994	4.16293	0.330854	0.455661	0.175254	0.315457	0.936278	2.96882	1.26183	0.560813	1.15668	0.140203	4.57753	5.95864
4	Nor	2019-09-21	1	5	2	Player 25	Midf	1	2	13	6.83	294.031	0	0	0	0	0	0	8.676	18.5067	0	0	0	0	72.0549	90		43.0499	0	0	0	0	0	0	1.27028	2.70962	0	0	0	0	10.5498	13.1772
4	Nor	2019-09-21	1	5	2	Player 25	Midf	1	2	13	17.18	600.495	37.0826	0.445173	0	1	0	0	20.016	40.7888	7	2	7	0	91.811	153		34.9531	2.15848	0.0259123	0	0.0582072	0	0	1.16508	2.37421	0.407451	0.116414	0.407451	0	5.34406	8.9057
4	Nor	2019-09-21	1	5	2	Player 25	Midf	7	1	5	16.75	1055.25	27.0329	0	0	0	0	0	18.684	61.0443	13	1	12	0	106.498	132		62.9999	1.61391	0	0	0	0	0	1.11546	3.64443	0.776119	0.0597015	0.716418	0	6.35806	7.8806
4	Nor	2019-09-21	1	5	2	Player 25	Midf	2	1	2	18.83	1457.44	77.8895	11.3803	0	4	0	3	22.968	77.0785	32	8	36	9	131.696	166		77.4	4.13646	0.604371	0	0.212427	0	0.15932	1.21976	4.09339	1.69942	0.424854	1.91184	0.477961	6.99397	8.81572
4	Nor	2019-09-21	1	5	2	Player 25	Midf	4	1	1	28.53	1851.99	177.862	49.5163	3.88102	7	1	4	26.532	103.618	36	12	36	10	128.557	165		64.9139	6.23423	1.73559	0.136033	0.245356	0.0350508	0.140203	0.929968	3.63191	1.26183	0.42061	1.26183	0.350508	4.50603	5.78339
4	Nor	2019-09-21	1	5	2	Player 26	Def	1	2	13	6.83	330.444	0	0	0	0	0	0	9.72	23.0281	0	0	1	0	113.558	128		48.3812	0	0	0	0	0	0	1.42313	3.37162	0	0	0.146413	0	16.6264	18.7408
4	Nor	2019-09-21	1	5	2	Player 26	Def	1	2	13	17.18	615.638	27.4949	16.0233	0	1	0	0	23.184	46.9468	8	2	9	1	132.532	172		35.8346	1.6004	0.932675	0	0.0582072	0	0	1.34948	2.73264	0.465658	0.116414	0.523865	0.0582072	7.71432	10.0116
4	Nor	2019-09-21	1	5	2	Player 26	Def	7	1	5	16.75	1118.6	54.8176	0	0	0	0	0	19.512	72.6834	30	6	16	2	147.947	187		66.7822	3.27269	0	0	0	0	0	1.1649	4.3393	1.79104	0.358209	0.955224	0.119403	8.83263	11.1642
4	Nor	2019-09-21	1	5	2	Player 26	Def	2	1	2	18.83	1060.37	31.2823	4.45667	0	1	0	0	21.384	52.067	24	8	26	11	130.327	159		56.3127	1.6613	0.236679	0	0.0531067	0	0	1.13563	2.76511	1.27456	0.424854	1.38078	0.584174	6.92126	8.44397
4	Nor	2019-09-21	1	5	2	Player 26	Def	4	1	1	28.53	1874.21	234.246	28.2743	7.69474	5	1	1	28.008	91.6186	37	18	41	17	136.681	178		65.6928	8.21052	0.991038	0.269707	0.175254	0.0350508	0.0350508	0.981703	3.21131	1.29688	0.630915	1.43708	0.595864	4.79078	6.23905
4	Nor	2019-09-21	1	5	2	Player 27	Fw	1	2	13	6.83	344.567	19.0293	0	0	0	0	0	19.044	31.7605	5	1	2	0	122.968	155		50.449	2.78613	0	0	0	0	0	2.78829	4.65014	0.732064	0.146413	0.292826	0	18.0041	22.694
4	Nor	2019-09-21	1	5	2	Player 27	Fw	1	2	13	17.18	650.652	29.8128	11.6438	0	1	0	0	23.4	55.9888	16	4	13	4	131.489	174		37.8727	1.73532	0.677754	0	0.0582072	0	0	1.36205	3.25895	0.931315	0.232829	0.756694	0.232829	7.65359	10.1281
4	Nor	2019-09-21	1	5	2	Player 27	Fw	7	1	5	16.75	1106.86	73.3065	5.35438	0	4	0	3	21.096	80.394	19	4	4	3	129.444	163		66.081	4.37651	0.319665	0	0.238806	0	0.179104	1.25946	4.79964	1.13433	0.238806	0.238806	0.179104	7.72803	9.73134
4	Nor	2019-09-21	1	5	2	Player 27	Fw	2	1	2	18.83	1335.95	143.129	54.8996	5.47244	8	1	7	26.604	79.0588	48	22	40	17	139.425	169		70.9481	7.60113	2.91554	0.290623	0.424854	0.0531067	0.371747	1.41285	4.19855	2.54912	1.16835	2.12427	0.902815	7.40442	8.97504
4	Nor	2019-09-21	1	5	2	Player 27	Fw	4	1	1	28.53	1827.09	206.389	50.6858	10.675	12	2	8	27.396	108.324	49	23	39	18	132.51	177		64.0409	7.23411	1.77658	0.374167	0.42061	0.0701016	0.280407	0.960252	3.79683	1.71749	0.806169	1.36698	0.630915	4.64459	6.204
5	Nor	2019-09-26	1	3	4	Player 1	Def	5	2	13	4.98	615.221	0	0	0	0	0	0	13.068	36.8642	0	0	0	0	79.5244	94		123.538	0	0	0	0	0	0	2.6241	7.40244	0	0	0	0	15.9688	18.8755
5	Nor	2019-09-26	1	3	4	Player 1	Def	1	2	13	9.43	519.487	0.64812	0	0	0	0	0	14.94	35.7653	4	2	5	0	130.57	150		55.0888	0.0687296	0	0	0	0	0	1.58431	3.79272	0.424178	0.212089	0.530223	0	13.8463	15.9067
5	Nor	2019-09-26	1	3	4	Player 1	Def	7	1	5	8.5	618.213	39.6792	1.05228	0	1	0	0	20.484	38.3793	15	2	4	1	147.145	166		72.731	4.66814	0.123797	0	0.117647	0	0	2.40988	4.51521	1.76471	0.235294	0.470588	0.117647	17.3111	19.5294
5	Nor	2019-09-26	1	3	4	Player 1	Def	6	1	2	21.52	846.32	35.4636	0	0	0	0	0	19.548	40.2497	17	3	11	5	120.124	138		39.3272	1.64794	0	0	0	0	0	0.908364	1.87034	0.789963	0.139405	0.511152	0.232342	5.58195	6.41264
5	Nor	2019-09-26	1	3	4	Player 1	Def	2	1	2	19.72	1670.97	277.844	134.185	12.4375	16	3	13	27.036	84.5979	32	8	27	13	160.806	183		84.7348	14.0895	6.8045	0.630703	0.811359	0.15213	0.659229	1.37099	4.28995	1.62272	0.40568	1.36917	0.659229	8.15446	9.27992
5	Nor	2019-09-26	1	3	4	Player 2	Fw	5	2	13	4.98	709.523	47.4202	26.5814	0	2	0	1	22.104	36.3103	0	0	0	0	131.256	150		142.475	9.52213	5.33763	0	0.401606	0	0.200803	4.43855	7.29123	0	0	0	0	26.3566	30.1205
5	Nor	2019-09-26	1	3	4	Player 2	Fw	1	2	13	9.43	561.959	8.10537	0	0	0	0	0	18.432	41.0241	7	4	6	2	128.442	155		59.5927	0.85953	0	0	0	0	0	1.95461	4.35038	0.742312	0.424178	0.636267	0.212089	13.6205	16.4369
5	Nor	2019-09-26	1	3	4	Player 2	Fw	7	1	5	8.5	754.094	143.594	23.3514	0	6	0	4	23.472	46.4675	25	14	11	3	152.653	172		88.717	16.8935	2.74722	0	0.705882	0	0.470588	2.76141	5.46676	2.94118	1.64706	1.29412	0.352941	17.9592	20.2353
5	Nor	2019-09-26	1	3	4	Player 2	Fw	6	1	2	21.52	897.572	50.0592	9.95691	0	1	0	0	23.868	48.2636	9	4	14	3	122.85	148		41.7087	2.32617	0.462682	0	0.0464684	0	0	1.10911	2.24273	0.418216	0.185874	0.650558	0.139405	5.70863	6.87732
5	Nor	2019-09-26	1	3	4	Player 2	Fw	2	1	2	19.72	1327.12	180.744	48.3903	7.605	6	2	4	28.332	75.8384	37	9	40	19	143.995	184		67.2984	9.16553	2.45387	0.385649	0.30426	0.10142	0.20284	1.43671	3.84576	1.87627	0.456389	2.0284	0.963489	7.30197	9.33063
5	Nor	2019-09-26	1	3	4	Player 5	Midf	5	2	13	4.98	724.68	0	0	0	0	0	0	13.14	35.9613	0	0	0	0	81.1351	88		145.518	0	0	0	0	0	0	2.63855	7.22115	0	0	0	0	16.2922	17.6707
5	Nor	2019-09-26	1	3	4	Player 5	Midf	1	2	13	9.43	612.282	3.16614	0	0	0	0	0	15.768	37.1675	5	1	5	0	55.7151	65		64.9292	0.335752	0	0	0	0	0	1.67211	3.94141	0.530223	0.106045	0.530223	0	5.90828	6.8929
5	Nor	2019-09-26	1	3	4	Player 5	Midf	7	1	5	8.5	754.869	157.927	6.8025	0	2	0	1	22.356	42.5278	25	8	13	3	79.9208	89		88.8081	18.5797	0.800294	0	0.235294	0	0.117647	2.63012	5.00327	2.94118	0.941176	1.52941	0.352941	9.40244	10.4706
5	Nor	2019-09-26	1	3	4	Player 5	Midf	6	1	2	21.52	838.211	41.7369	0	0	0	0	0	18.864	42.2908	23	2	9	1	86.7595	122		38.9503	1.93944	0	0	0	0	0	0.87658	1.96519	1.06877	0.0929368	0.418216	0.0464684	4.03157	5.66914
5	Nor	2019-09-26	1	3	4	Player 5	Midf	2	1	2	19.72	1418.09	229.678	42.1492	3.30776	6	1	5	26.064	68.3601	29	10	25	12	88.8724	120		71.9112	11.6469	2.13738	0.167736	0.30426	0.0507099	0.25355	1.3217	3.46654	1.47059	0.507099	1.26775	0.608519	4.50671	6.08519
5	Nor	2019-09-26	1	3	4	Player 6	Midf	5	2	13	4.98	605.057	0	0	0	0	0	0	11.304	36.6998	0	0	0	0	106.623	120		121.497	0	0	0	0	0	0	2.26988	7.36943	0	0	0	0	21.4102	24.0964
5	Nor	2019-09-26	1	3	4	Player 6	Midf	1	2	13	9.43	541.839	1.70751	0	0	0	0	0	15.3	37.6643	4	1	5	1	103.409	127		57.4591	0.181072	0	0	0	0	0	1.62248	3.99409	0.424178	0.106045	0.530223	0.106045	10.9659	13.4677
5	Nor	2019-09-26	1	3	4	Player 6	Midf	7	1	5	8.5	804.333	210.119	22.4211	0	7	0	6	23.076	52.852	28	14	17	5	145.847	164		94.6274	24.7199	2.63778	0	0.823529	0	0.705882	2.71482	6.21788	3.29412	1.64706	2	0.588235	17.1585	19.2941
5	Nor	2019-09-26	1	3	4	Player 6	Midf	6	1	2	21.52	907.744	40.7788	0	0	0	0	0	19.512	52.0206	19	3	18	2	117.889	142		42.1814	1.89492	0	0	0	0	0	0.906691	2.41732	0.8829	0.139405	0.836431	0.0929368	5.4781	6.59851
5	Nor	2019-09-26	1	3	4	Player 6	Midf	2	1	2	19.72	1506.94	251.605	105.161	16.55	13	3	11	26.892	85.9664	33	20	35	16	142.059	174		76.417	12.7589	5.3327	0.839249	0.659229	0.15213	0.557809	1.36369	4.35935	1.67343	1.0142	1.77485	0.811359	7.2038	8.82353
5	Nor	2019-09-26	1	3	4	Player 7	Def	5	2	13	4.98	653.671	92.5202	33.5587	0	1	0	0	22.716	32.9139	2	0	1	0	131.454	163		131.259	18.5784	6.7387	0	0.200803	0	0	4.56145	6.60922	0.401606	0	0.200803	0	26.3963	32.7309
5	Nor	2019-09-26	1	3	4	Player 7	Def	1	2	13	9.43	582.773	7.35305	0	0	0	0	0	16.524	35.2746	7	2	8	2	123.217	155		61.7999	0.779751	0	0	0	0	0	1.75228	3.74068	0.742312	0.212089	0.848356	0.212089	13.0665	16.4369
5	Nor	2019-09-26	1	3	4	Player 7	Def	7	1	5	8.5	744.822	149.707	11.2871	0	4	0	3	21.852	40.3102	22	9	20	3	141.725	165		87.6261	17.6126	1.32789	0	0.470588	0	0.352941	2.57082	4.74237	2.58824	1.05882	2.35294	0.352941	16.6736	19.4118
5	Nor	2019-09-26	1	3	4	Player 7	Def	6	1	2	21.52	817.697	53.2847	2.79706	0	1	0	0	21.96	36.2061	10	6	13	2	105.476	128		37.9971	2.47605	0.129975	0	0.0464684	0	0	1.02045	1.68244	0.464684	0.27881	0.604089	0.0929368	4.9013	5.94796
5	Nor	2019-09-26	1	3	4	Player 7	Def	2	1	2	19.72	1531.8	192.606	50.9548	4.00533	6	2	4	26.928	79.2928	37	8	32	10	139.381	185		77.6772	9.76703	2.58392	0.20311	0.30426	0.10142	0.20284	1.36552	4.02093	1.87627	0.40568	1.62272	0.507099	7.06798	9.38134
5	Nor	2019-09-26	1	3	4	Player 8	Def	5	2	13	4.98	678.135	0	0	0	0	0	0	13.248	34.0368	0	0	0	0	132.006	143		136.172	0	0	0	0	0	0	2.66024	6.83471	0	0	0	0	26.5072	28.7149
5	Nor	2019-09-26	1	3	4	Player 8	Def	1	2	13	9.43	619.557	6.98707	0	0	0	0	0	16.452	36.1572	7	3	7	1	126.682	151		65.7006	0.74094	0	0	0	0	0	1.74464	3.83428	0.742312	0.318134	0.742312	0.106045	13.4339	16.0127
5	Nor	2019-09-26	1	3	4	Player 8	Def	7	1	5	8.5	782.489	202.963	30.2021	0	5	0	4	24.732	40.18	33	20	14	2	150.522	165		92.0575	23.8779	3.55319	0	0.588235	0	0.470588	2.90965	4.72706	3.88235	2.35294	1.64706	0.235294	17.7085	19.4118
5	Nor	2019-09-26	1	3	4	Player 8	Def	6	1	2	21.52	822.578	52.4557	12.0083	0	4	0	1	23.436	36.9757	13	6	9	5	111	139		38.2239	2.43753	0.558006	0	0.185874	0	0.0464684	1.08903	1.7182	0.604089	0.27881	0.418216	0.232342	5.15799	6.45911
5	Nor	2019-09-26	1	3	4	Player 8	Def	2	1	2	19.72	857.636	75.5794	17.9682	0	2	0	0	23.94	33.5831	18	7	10	4	109.223	150		43.4907	3.83263	0.911165	0	0.10142	0	0	1.214	1.703	0.912779	0.35497	0.507099	0.20284	5.53871	7.60649
5	Nor	2019-09-26	1	3	4	Player 12	Fw	5	2	13	4.98	715.661	0.690937	0	0	0	0	0	14.328	42.2795	0	0	0	0	149.909	166		143.707	0.138742	0	0	0	0	0	2.87711	8.48987	0	0	0	0	30.1021	33.3333
5	Nor	2019-09-26	1	3	4	Player 12	Fw	1	2	13	9.43	558.254	8.1494	0	0	0	0	0	17.712	36.8475	9	6	8	3	143.482	171		59.1998	0.8642	0	0	0	0	0	1.87826	3.90748	0.954401	0.636267	0.848356	0.318134	15.2155	18.1336
5	Nor	2019-09-26	1	3	4	Player 12	Fw	7	1	5	8.5	688.213	119.553	0	0	0	0	0	19.512	40.9131	23	7	9	0	158.373	178		80.9663	14.0651	0	0	0	0	0	2.29553	4.81331	2.70588	0.823529	1.05882	0	18.6321	20.9412
5	Nor	2019-09-26	1	3	4	Player 12	Fw	6	1	2	21.52	827.221	35.2296	0	0	0	0	0	19.188	41.8655	14	5	11	3	128.02	169		38.4396	1.63707	0	0	0	0	0	0.891636	1.94542	0.650558	0.232342	0.511152	0.139405	5.94889	7.85316
5	Nor	2019-09-26	1	3	4	Player 12	Fw	2	1	2	19.72	1390	176.237	95.7701	1.96456	11	1	8	25.524	72.4668	33	16	25	6	156.526	190		70.4867	8.93697	4.8565	0.0996227	0.557809	0.0507099	0.40568	1.29432	3.67478	1.67343	0.811359	1.26775	0.30426	7.93742	9.63489
5	Nor	2019-09-26	1	3	4	Player 20	Def	5	2	13	4.98	702.53	0	0	0	0	0	0	12.852	36.8301	0	0	0	0	0	0		141.07	0	0	0	0	0	0	2.58072	7.39561	0	0	0	0	0	0
5	Nor	2019-09-26	1	3	4	Player 20	Def	1	2	13	9.43	623.28	13.602	0	0	0	0	0	17.172	42.8074	8	6	8	2	0	0		66.0954	1.44242	0	0	0	0	0	1.821	4.53949	0.848356	0.636267	0.848356	0.212089	0	0
5	Nor	2019-09-26	1	3	4	Player 20	Def	7	1	5	8.5	875.85	234.919	78.2781	5.47055	11	1	10	26.568	47.8118	39	23	16	5	0	0		103.041	27.6375	9.20919	0.643594	1.29412	0.117647	1.17647	3.12565	5.62492	4.58824	2.70588	1.88235	0.588235	0	0
5	Nor	2019-09-26	1	3	4	Player 20	Def	6	1	2	21.52	946.304	51.8219	4.90859	0	2	0	0	21.78	45.9672	13	7	11	3	0	0		43.9733	2.40808	0.228094	0	0.0929368	0	0	1.01208	2.13602	0.604089	0.325279	0.511152	0.139405	0	0
5	Nor	2019-09-26	1	3	4	Player 20	Def	2	1	2	19.72	1301.09	178.656	11.512	0	3	0	1	21.744	62.5514	25	7	15	7	0	0		65.9784	9.05964	0.583774	0	0.15213	0	0.0507099	1.10264	3.17198	1.26775	0.35497	0.760649	0.35497	0	0
5	Nor	2019-09-26	1	3	4	Player 22	Fw	5	2	13	4.98	653.567	0	0	0	0	0	0	12.384	35.6058	0	0	0	0	127.62	138		131.238	0	0	0	0	0	0	2.48675	7.14975	0	0	0	0	25.6265	27.7108
5	Nor	2019-09-26	1	3	4	Player 22	Fw	1	2	13	9.43	540.319	0.740242	0	0	0	0	0	14.364	37.2019	7	1	5	0	121.232	159		57.2979	0.0784986	0	0	0	0	0	1.52322	3.94506	0.742312	0.106045	0.530223	0	12.856	16.8611
5	Nor	2019-09-26	1	3	4	Player 22	Fw	7	1	5	8.5	692.171	109.235	17.8034	0	3	0	2	23.04	38.2404	23	9	13	5	145.819	169		81.4318	12.8512	2.09452	0	0.352941	0	0.235294	2.71059	4.49886	2.70588	1.05882	1.52941	0.588235	17.1552	19.8824
5	Nor	2019-09-26	1	3	4	Player 22	Fw	6	1	2	21.52	861.43	51.2799	9.68908	0	4	0	2	23.148	38.35	15	3	11	3	109.537	150		40.0293	2.3829	0.450236	0	0.185874	0	0.0929368	1.07565	1.78206	0.697026	0.139405	0.511152	0.139405	5.09001	6.97026
5	Nor	2019-09-26	1	3	4	Player 22	Fw	2	1	2	19.72	1732.04	328.858	142.5	40.8399	19	8	19	28.62	76.3742	50	24	46	29	149.349	186		87.8315	16.6764	7.22615	2.07099	0.963489	0.40568	0.963489	1.45132	3.87293	2.5355	1.21704	2.33266	1.47059	7.57347	9.43205
5	Nor	2019-09-26	1	3	4	Player 23	Midf	5	2	13	4.98	615.793	0	0	0	0	0	0	13.284	33.4841	0	0	0	0	118.648	129		123.653	0	0	0	0	0	0	2.66747	6.72371	0	0	0	0	23.825	25.9036
5	Nor	2019-09-26	1	3	4	Player 23	Midf	1	2	13	9.43	606.617	4.1691	0	0	0	0	0	16.092	36.2339	8	4	7	0	119.977	146		64.3285	0.44211	0	0	0	0	0	1.70647	3.8424	0.848356	0.424178	0.742312	0	12.7229	15.4825
5	Nor	2019-09-26	1	3	4	Player 23	Midf	7	1	5	8.5	722.5	123.516	0.51816	0	1	0	0	20.016	37.5395	19	6	5	1	137.129	151		85	14.5313	0.06096	0	0.117647	0	0	2.35482	4.41641	2.23529	0.705882	0.588235	0.117647	16.1328	17.7647
5	Nor	2019-09-26	1	3	4	Player 23	Midf	6	1	2	21.52	825.365	62.4614	2.7111	0	2	0	1	20.484	35.157	10	2	13	2	110.572	135		38.3534	2.90248	0.12598	0	0.0929368	0	0.0464684	0.951859	1.63369	0.464684	0.0929368	0.604089	0.0929368	5.1381	6.27323
5	Nor	2019-09-26	1	3	4	Player 23	Midf	2	1	2	19.72	1591.18	219.091	87.2958	6.00773	9	2	7	26.316	70.4098	35	16	23	7	129.76	160		80.6886	11.1101	4.42676	0.304652	0.456389	0.10142	0.35497	1.33448	3.57048	1.77485	0.811359	1.16633	0.35497	6.58013	8.11359
5	Nor	2019-09-26	1	3	4	Player 24	Midf	5	2	13	4.98	648.497	1.84683	0	0	0	0	0	14.472	35.9095	0	0	0	0	112.649	131		130.22	0.37085	0	0	0	0	0	2.90602	7.21074	0	0	0	0	22.6202	26.3052
5	Nor	2019-09-26	1	3	4	Player 24	Midf	1	2	13	9.43	597.278	11.705	0	0	0	0	0	16.632	41.0833	8	5	7	3	121.935	151		63.338	1.24125	0	0	0	0	0	1.76373	4.35666	0.848356	0.530223	0.742312	0.318134	12.9305	16.0127
5	Nor	2019-09-26	1	3	4	Player 24	Midf	7	1	5	8.5	819.79	171.544	13.9285	0	4	0	3	21.96	46.8009	18	8	3	0	150.099	167		96.4458	20.1816	1.63865	0	0.470588	0	0.352941	2.58353	5.50599	2.11765	0.941176	0.352941	0	17.6587	19.6471
5	Nor	2019-09-26	1	3	4	Player 24	Midf	6	1	2	21.52	813.899	35.0863	6.60432	0	2	0	1	22.644	33.5532	9	4	7	0	105.2	133		37.8206	1.63041	0.306892	0	0.0929368	0	0.0464684	1.05223	1.55917	0.418216	0.185874	0.325279	0	4.88848	6.1803
5	Nor	2019-09-26	1	3	4	Player 24	Midf	2	1	2	19.72	1158.63	130.19	12.9969	0	3	0	0	24.336	53.0262	26	6	15	4	123.018	175		58.7542	6.60195	0.65907	0	0.15213	0	0	1.23408	2.68896	1.31846	0.30426	0.760649	0.20284	6.23823	8.87424
5	Nor	2019-09-26	1	3	4	Player 26	Def	5	2	13	4.98	680.579	43.6844	3.00977	0	1	0	0	22.68	37.4807	1	1	1	0	140.826	159		136.662	8.77197	0.604372	0	0.200803	0	0	4.55422	7.52624	0.200803	0.200803	0.200803	0	28.2784	31.9277
5	Nor	2019-09-26	1	3	4	Player 26	Def	1	2	13	9.43	599.961	13.5083	0	0	0	0	0	16.92	42.6549	7	5	7	3	144.368	175		63.6225	1.43248	0	0	0	0	0	1.79427	4.52332	0.742312	0.530223	0.742312	0.318134	15.3095	18.5578
5	Nor	2019-09-26	1	3	4	Player 26	Def	7	1	5	8.5	776.543	181.49	53.9338	0	9	0	8	24.732	43.0373	35	14	14	5	164.549	184		91.358	21.3518	6.34515	0	1.05882	0	0.941176	2.90965	5.06321	4.11765	1.64706	1.64706	0.588235	19.3587	21.6471
5	Nor	2019-09-26	1	3	4	Player 26	Def	6	1	2	21.52	758.751	49.9275	0.97822	0	1	0	0	21.024	38.5837	20	8	16	7	130.283	157		35.258	2.32005	0.0454563	0	0.0464684	0	0	0.976952	1.79292	0.929368	0.371747	0.743494	0.325279	6.05402	7.29554
5	Nor	2019-09-26	1	3	4	Player 26	Def	2	1	2	19.72	1496.03	245.664	57.069	12.05	13	3	11	26.496	69.0973	42	20	41	20	152	184		75.8633	12.4576	2.89396	0.611054	0.659229	0.15213	0.557809	1.34361	3.50392	2.12982	1.0142	2.07911	1.0142	7.70789	9.33063
5	Nor	2019-09-26	1	3	4	Player 1	Def	1	2	13	9.48	1056.11	275.085	138.085	0	9	0	8	24.516	60.0701	4	1	0	0	121.168	173		111.405	29.0174	14.5659	0	0.949367	0	0.843882	2.58608	6.33651	0.421941	0.105485	0	0	12.7814	18.2489
5	Nor	2019-09-26	1	3	4	Player 1	Def	1	2	13	4.3	215.374	0	0	0	0	0	0	12.672	11.4335	3	0	0	0	121.834	141		50.0869	0	0	0	0	0	0	2.94698	2.65896	0.697674	0	0	0	28.3336	32.7907
5	Nor	2019-09-26	1	3	4	Player 1	Def	6	1	2	22.32	1509.51	272.683	125.175	0.680336	15	1	13	25.164	79.5339	31	5	31	10	147.975	179		67.6305	12.217	5.60821	0.030481	0.672043	0.0448029	0.582437	1.12742	3.56335	1.38889	0.224014	1.38889	0.448029	6.62969	8.01971
5	Nor	2019-09-26	1	3	4	Player 1	Def	2	1	2	15.68	993.669	77.2594	23.5061	0	2	0	0	24.948	46.122	13	4	15	6	139.26	171		63.3718	4.92726	1.49911	0	0.127551	0	0	1.59107	2.94146	0.829082	0.255102	0.956633	0.382653	8.88137	10.9056
5	Nor	2019-09-26	1	3	4	Player 2	Fw	1	2	13	9.48	1264.08	276.388	333.571	7.83233	8	3	7	26.748	63.7327	9	2	7	0	155.499	183		133.342	29.1549	35.1868	0.826195	0.843882	0.316456	0.738397	2.82152	6.72286	0.949367	0.21097	0.738397	0	16.4028	19.3038
5	Nor	2019-09-26	1	3	4	Player 2	Fw	1	2	13	4.3	197.935	0	0	0	0	0	0	9.54	13.5801	0	0	0	0	126.763	153		46.0314	0	0	0	0	0	0	2.2186	3.15816	0	0	0	0	29.4797	35.5814
5	Nor	2019-09-26	1	3	4	Player 2	Fw	6	1	2	22.32	1625.01	293.314	134.05	72.1254	22	7	20	29.52	96.0239	45	23	43	15	164.055	193		72.8049	13.1413	6.00582	3.23143	0.985663	0.31362	0.896057	1.32258	4.30214	2.01613	1.03047	1.92652	0.672043	7.35015	8.64695
5	Nor	2019-09-26	1	3	4	Player 2	Fw	2	1	2	15.68	1603.67	257.066	90.9054	51.3216	14	5	12	31.788	83.0695	30	11	27	14	171.866	198		102.275	16.3945	5.79754	3.27306	0.892857	0.318878	0.765306	2.0273	5.2978	1.91327	0.701531	1.72194	0.892857	10.9609	12.6276
5	Nor	2019-09-26	1	3	4	Player 3	Fw	1	2	13	9.48	1023.98	217.88	207.177	9.62496	8	3	7	26.712	51.9773	7	1	1	0	134.517	181		108.014	22.9831	21.8541	1.01529	0.843882	0.316456	0.738397	2.81772	5.48283	0.738397	0.105485	0.105485	0	14.1896	19.0928
5	Nor	2019-09-26	1	3	4	Player 3	Fw	1	2	13	4.3	198.552	0	0	0	0	0	0	10.368	10.7626	2	0	1	0	124.353	153		46.1749	0	0	0	0	0	0	2.41116	2.50292	0.465116	0	0.232558	0	28.9194	35.5814
5	Nor	2019-09-26	1	3	4	Player 3	Fw	6	1	2	22.32	1466.92	253.731	91.0136	2.02396	11	1	9	26.136	77.0151	36	13	32	10	143.686	181		65.7221	11.3679	4.07767	0.0906791	0.492832	0.0448029	0.403226	1.17097	3.4505	1.6129	0.582437	1.43369	0.448029	6.43755	8.10932
5	Nor	2019-09-26	1	3	4	Player 3	Fw	2	1	2	15.68	1006.61	126.189	2.48509	0	3	0	2	21.78	48.444	21	6	16	3	134.102	180		64.1974	8.04774	0.158488	0	0.191327	0	0.127551	1.38903	3.08954	1.33929	0.382653	1.02041	0.191327	8.55241	11.4796
5	Nor	2019-09-26	1	3	4	Player 9	Def	1	2	13	9.48	1415.92	394.543	182.502	0	10	0	9	23.328	72.4621	1	0	0	0	145.826	168		149.359	41.6184	19.2513	0	1.05485	0	0.949367	2.46076	7.64368	0.105485	0	0	0	15.3825	17.7215
5	Nor	2019-09-26	1	3	4	Player 9	Def	1	2	13	4.3	294.312	0	0	0	0	0	0	13.392	17.0137	2	0	0	0	124.722	147		68.4446	0	0	0	0	0	0	3.11442	3.95668	0.465116	0	0	0	29.0051	34.186
5	Nor	2019-09-26	1	3	4	Player 9	Def	6	1	2	22.32	1893.88	302.002	86.8202	49.9795	13	6	10	28.332	90.9809	40	10	25	6	142.568	169		84.8511	13.5306	3.88979	2.23923	0.582437	0.268817	0.448029	1.26935	4.07621	1.79211	0.448029	1.12007	0.268817	6.38745	7.57168
5	Nor	2019-09-26	1	3	4	Player 9	Def	2	1	2	15.68	1381.37	169.558	7.38574	0	3	0	1	22.176	66.286	20	5	21	7	140.022	162		88.0977	10.8136	0.471029	0	0.191327	0	0.0637755	1.41429	4.22743	1.27551	0.318878	1.33929	0.446429	8.92999	10.3316
5	Nor	2019-09-26	1	3	4	Player 12	Fw	1	2	13	9.48	1193.37	210.634	281.277	9.70939	9	1	8	26.136	64.1128	3	0	1	0	157.795	187		125.883	22.2188	29.6706	1.0242	0.949367	0.105485	0.843882	2.75696	6.76296	0.316456	0	0.105485	0	16.6451	19.7257
5	Nor	2019-09-26	1	3	4	Player 12	Fw	1	2	13	4.3	217.439	0	0	0	0	0	0	13.32	12.2818	2	0	2	0	143.247	164		50.5673	0	0	0	0	0	0	3.09767	2.85623	0.465116	0	0.465116	0	33.3132	38.1395
5	Nor	2019-09-26	1	3	4	Player 12	Fw	6	1	2	22.32	1420.76	233.177	61.8981	0	9	0	7	24.552	78.2253	27	15	18	2	161.835	188		63.6539	10.447	2.77321	0	0.403226	0	0.31362	1.1	3.50472	1.20968	0.672043	0.806452	0.0896057	7.25065	8.42294
5	Nor	2019-09-26	1	3	4	Player 12	Fw	2	1	2	15.68	1348.71	142.93	37.7484	4.96009	8	1	6	26.928	69.6121	23	5	17	6	172.191	195		86.0146	9.11541	2.40742	0.316332	0.510204	0.0637755	0.382653	1.71735	4.43955	1.46684	0.318878	1.08418	0.382653	10.9816	12.4362
5	Nor	2019-09-26	1	3	4	Player 13	Midf	1	2	13	9.48	1121.86	211.706	289.361	27.561	7	4	6	27.252	60.5367	7	2	2	1	117.208	156		118.339	22.3318	30.5233	2.90727	0.738397	0.421941	0.632911	2.87468	6.38573	0.738397	0.21097	0.21097	0.105485	12.3637	16.4557
5	Nor	2019-09-26	1	3	4	Player 13	Midf	1	2	13	4.3	204.188	0	0	0	0	0	0	11.376	11.8086	0	0	0	0	102.854	125		47.4856	0	0	0	0	0	0	2.64558	2.74618	0	0	0	0	23.9195	29.0698
5	Nor	2019-09-26	1	3	4	Player 13	Midf	6	1	2	22.32	1610.32	337.504	106.892	1.24047	11	2	8	25.2	89.5903	47	14	42	15	132.394	168		72.147	15.1211	4.78905	0.0555768	0.492832	0.0896057	0.358423	1.12903	4.0139	2.10573	0.62724	1.88172	0.672043	5.93162	7.52688
5	Nor	2019-09-26	1	3	4	Player 13	Midf	2	1	2	15.68	1663.97	304.601	118.175	1.27861	13	1	11	25.38	87.4865	29	8	29	13	153.106	176		106.12	19.4261	7.53666	0.0815441	0.829082	0.0637755	0.701531	1.61862	5.57949	1.84949	0.510204	1.84949	0.829082	9.76439	11.2245
5	Nor	2019-09-26	1	3	4	Player 14	Midf	1	2	13	9.48	1054.29	113.974	255.463	113.853	8	8	7	27.252	61.432	5	1	7	1	131.388	167		111.212	12.0225	26.9476	12.0098	0.843882	0.843882	0.738397	2.87468	6.48017	0.527426	0.105485	0.738397	0.105485	13.8595	17.616
5	Nor	2019-09-26	1	3	4	Player 14	Midf	1	2	13	4.3	207.939	0	0	0	0	0	0	13.104	12.8105	3	0	0	0	112.925	145		48.3579	0	0	0	0	0	0	3.04744	2.97918	0.697674	0	0	0	26.2616	33.7209
5	Nor	2019-09-26	1	3	4	Player 14	Midf	6	1	2	22.32	1491.11	264.951	182.367	20.5402	22	7	20	27.144	81.8648	29	14	37	11	133.82	172		66.8059	11.8706	8.17058	0.920262	0.985663	0.31362	0.896057	1.21613	3.66778	1.29928	0.62724	1.65771	0.492832	5.9955	7.70609
5	Nor	2019-09-26	1	3	4	Player 14	Midf	2	1	2	15.68	1514.23	170.849	110.978	54.0984	14	4	13	29.016	84.0714	29	7	25	13	144.03	168		96.5708	10.896	7.07769	3.45015	0.892857	0.255102	0.829082	1.85051	5.36169	1.84949	0.446429	1.59439	0.829082	9.1856	10.7143
5	Nor	2019-09-26	1	3	4	Player 15	Def	1	2	13	9.48	1265.15	385.457	90.3496	0	8	0	7	22.104	77.0587	7	1	0	0	161.71	178		133.454	40.66	9.53055	0	0.843882	0	0.738397	2.33165	8.12856	0.738397	0.105485	0	0	17.058	18.7764
5	Nor	2019-09-26	1	3	4	Player 15	Def	1	2	13	4.3	245.38	0	0	0	0	0	0	12.492	15.5277	1	0	0	0	151.397	168		57.065	0	0	0	0	0	0	2.90512	3.61109	0.232558	0	0	0	35.2087	39.0698
5	Nor	2019-09-26	1	3	4	Player 15	Def	6	1	2	22.32	1585.25	267.382	91.845	51.7098	14	6	12	29.772	100.55	45	14	42	14	163.798	183		71.0239	11.9795	4.11492	2.31675	0.62724	0.268817	0.537634	1.33387	4.50492	2.01613	0.62724	1.88172	0.62724	7.33861	8.19892
5	Nor	2019-09-26	1	3	4	Player 15	Def	2	1	2	15.68	1077.72	146.191	33.0954	0	6	0	5	24.192	63.918	31	11	31	14	165.547	182		68.7318	9.32338	2.11068	0	0.382653	0	0.318878	1.54286	4.0764	1.97704	0.701531	1.97704	0.892857	10.5578	11.6071
5	Nor	2019-09-26	1	3	4	Player 17	Def	1	2	13	9.48	1197.56	200.389	275.373	13.8232	8	4	7	26.136	74.6815	10	1	1	0	147.827	173		126.325	21.1381	29.0478	1.45814	0.843882	0.421941	0.738397	2.75696	7.8778	1.05485	0.105485	0.105485	0	15.5935	18.2489
5	Nor	2019-09-26	1	3	4	Player 17	Def	1	2	13	4.3	201.374	0	0	0	0	0	0	9.468	13.2289	0	0	0	0	113.39	137		46.8312	0	0	0	0	0	0	2.20186	3.07649	0	0	0	0	26.3697	31.8605
5	Nor	2019-09-26	1	3	4	Player 17	Def	6	1	2	22.32	1724.22	260.996	145.494	46.5287	20	8	18	28.368	110.273	48	19	45	27	151.687	179		77.2498	11.6934	6.51855	2.08462	0.896057	0.358423	0.806452	1.27097	4.94056	2.15054	0.851254	2.01613	1.20968	6.79603	8.01971
5	Nor	2019-09-26	1	3	4	Player 17	Def	2	1	2	15.68	2002.17	383.507	207.831	114.753	22	8	21	31.248	114.551	42	15	40	20	167.728	185		127.69	24.4583	13.2545	7.31841	1.40306	0.510204	1.33929	1.99286	7.30558	2.67857	0.956633	2.55102	1.27551	10.6969	11.7985
5	Nor	2019-09-26	1	3	4	Player 18	Fw	1	2	13	9.48	1142.68	137.747	304.893	58.2236	8	8	7	26.928	60.9295	6	0	4	0	138.007	184		120.536	14.5303	32.1617	6.14173	0.843882	0.843882	0.738397	2.84051	6.42716	0.632911	0	0.421941	0	14.5577	19.4093
5	Nor	2019-09-26	1	3	4	Player 18	Fw	1	2	13	4.3	204.746	0	0	0	0	0	0	13.068	9.82408	1	0	0	0	121.019	141		47.6153	0	0	0	0	0	0	3.03907	2.28467	0.232558	0	0	0	28.144	32.7907
5	Nor	2019-09-26	1	3	4	Player 18	Fw	6	1	2	22.32	1424.05	239.62	112.23	9.49898	14	3	12	26.208	76.6585	31	12	31	11	153.68	190		63.8017	10.7357	5.02822	0.425582	0.62724	0.134409	0.537634	1.17419	3.43452	1.38889	0.537634	1.38889	0.492832	6.88528	8.51254
5	Nor	2019-09-26	1	3	4	Player 18	Fw	2	1	2	15.68	1392.01	219.915	64.042	19.131	9	1	8	29.736	67.4033	19	4	21	2	155.618	192		88.7759	14.0252	4.08431	1.22009	0.57398	0.0637755	0.510204	1.89643	4.29868	1.21173	0.255102	1.33929	0.127551	9.92459	12.2449
5	Nor	2019-09-26	1	3	4	Player 20	Def	1	2	13	9.48	0	0	0	0	0	0	0		0					0	0		0	0	0	0	0	0	0		0					0	0
5	Nor	2019-09-26	1	3	4	Player 20	Def	1	2	13	4.3	206.56	0	0	0	0	0	0	12.42	11.4427	3	0	0	0	127.326	147		48.0372	0	0	0	0	0	0	2.88837	2.66109	0.697674	0	0	0	29.6107	34.186
5	Nor	2019-09-26	1	3	4	Player 20	Def	6	1	2	22.32	1489.65	259.869	93.8964	22.7902	11	5	9	27.036	80.5757	30	17	35	12	149.012	173		66.7406	11.6429	4.20683	1.02106	0.492832	0.224014	0.403226	1.21129	3.61002	1.34409	0.761649	1.5681	0.537634	6.67619	7.7509
5	Nor	2019-09-26	1	3	4	Player 20	Def	2	1	2	15.68	1888	336.914	125.031	38.1373	13	3	12	29.34	97.9529	30	9	34	11	170.208	183		120.408	21.4869	7.97393	2.43223	0.829082	0.191327	0.765306	1.87117	6.24699	1.91327	0.57398	2.16837	0.701531	10.8551	11.6709
5	Nor	2019-09-26	1	3	4	Player 21	Def	1	2	13	9.48	1165.73	378.173	123.599	0	9	0	8	24.624	67.2075	8	0	0	0	126.455	168		122.967	39.8916	13.0379	0	0.949367	0	0.843882	2.59747	7.0894	0.843882	0	0	0	13.3392	17.7215
5	Nor	2019-09-26	1	3	4	Player 21	Def	1	2	13	4.3	248.486	0	0	0	0	0	0	11.412	14.6264	2	0	0	0	104.253	122		57.7874	0	0	0	0	0	0	2.65395	3.40149	0.465116	0	0	0	24.245	28.3721
5	Nor	2019-09-26	1	3	4	Player 21	Def	6	1	2	22.32	1456.73	273.535	78.3851	64.3404	12	6	10	29.52	91.8521	39	15	43	16	133.324	176		65.2657	12.2552	3.51188	2.88263	0.537634	0.268817	0.448029	1.32258	4.11524	1.74731	0.672043	1.92652	0.716846	5.97331	7.8853
5	Nor	2019-09-26	1	3	4	Player 21	Def	2	1	2	15.68	1644.21	247.945	52.6744	10.0251	8	2	6	29.592	90.1173	31	9	31	9	146.57	179		104.86	15.8128	3.35934	0.639355	0.510204	0.127551	0.382653	1.88724	5.74727	1.97704	0.57398	1.97704	0.57398	9.34759	11.4158
5	Nor	2019-09-26	1	3	4	Player 22	Fw	1	2	13	9.48	1174.14	297.773	146.968	5.48544	11	1	10	26.46	66.8914	5	1	2	0	145.848	177		123.854	31.4107	15.503	0.578633	1.16034	0.105485	1.05485	2.79114	7.05606	0.527426	0.105485	0.21097	0	15.3848	18.6709
5	Nor	2019-09-26	1	3	4	Player 22	Fw	1	2	13	4.3	209.895	0.39057	0	0	0	0	0	14.076	12.7812	3	0	1	0	126.846	160		48.8129	0.0908303	0	0	0	0	0	3.27349	2.97236	0.697674	0	0.232558	0	29.499	37.2093
5	Nor	2019-09-26	1	3	4	Player 22	Fw	6	1	2	22.32	1561.61	265.855	151.684	22.5239	17	6	14	27	78.2129	39	22	46	18	142.556	177		69.9647	11.9111	6.79586	1.00914	0.761649	0.268817	0.62724	1.20968	3.50416	1.74731	0.985663	2.06093	0.806452	6.3869	7.93011
5	Nor	2019-09-26	1	3	4	Player 22	Fw	2	1	2	15.68	1119.53	199.439	39.5383	2.6228	9	1	7	26.352	55.4741	30	12	32	14	148.68	190		71.3989	12.7193	2.52158	0.16727	0.57398	0.0637755	0.446429	1.68061	3.53789	1.91327	0.765306	2.04082	0.892857	9.48211	12.1173
5	Nor	2019-09-26	1	3	4	Player 23	Midf	1	2	13	9.48	1102.92	190.453	295.937	16.7995	8	4	7	26.892	55.8955	3	0	3	0	0	0		116.342	20.09	31.217	1.7721	0.843882	0.421941	0.738397	2.83671	5.89615	0.316456	0	0.316456	0	0	0
5	Nor	2019-09-26	1	3	4	Player 23	Midf	1	2	13	4.3	230.436	0	0	0	0	0	0	13.104	12.588	1	0	0	0	0	0		53.5898	0	0	0	0	0	0	3.04744	2.92745	0.232558	0	0	0	0	0
5	Nor	2019-09-26	1	3	4	Player 23	Midf	6	1	2	22.32	1687.97	382.665	74.0606	0	13	0	11	24.552	81.8419	35	14	29	12	0	0		75.626	17.1445	3.31813	0	0.582437	0	0.492832	1.1	3.66675	1.5681	0.62724	1.29928	0.537634	0	0
5	Nor	2019-09-26	1	3	4	Player 23	Midf	2	1	2	15.68	1595.29	295.513	104.981	1.18239	11	1	10	25.056	74.277	32	10	24	6	0	0		101.74	18.8465	6.6952	0.0754075	0.701531	0.0637755	0.637755	1.59796	4.73706	2.04082	0.637755	1.53061	0.382653	0	0
5	Nor	2019-09-26	1	3	4	Player 24	Midf	1	2	13	9.48	1206.06	376.006	102.058	0	10	0	9	22.86	75.9619	7	3	1	0	148.022	171		127.221	39.6631	10.7656	0	1.05485	0	0.949367	2.41139	8.01286	0.738397	0.316456	0.105485	0	15.6142	18.038
5	Nor	2019-09-26	1	3	4	Player 24	Midf	1	2	13	4.3	212.365	0	0	0	0	0	0	12.708	13.2555	0	0	0	0	120.783	143		49.3872	0	0	0	0	0	0	2.95535	3.08267	0	0	0	0	28.0891	33.2558
5	Nor	2019-09-26	1	3	4	Player 24	Midf	6	1	2	22.32	1382.07	149.46	51.6191	72.4967	7	6	6	31.032	72.2139	29	9	23	5	136.676	168		61.9209	6.69624	2.31268	3.24806	0.31362	0.268817	0.268817	1.39032	3.23539	1.29928	0.403226	1.03047	0.224014	6.12347	7.52688
5	Nor	2019-09-26	1	3	4	Player 24	Midf	2	1	2	15.68	1515.69	236.082	89.2976	20.718	12	3	10	28.656	75.2039	26	9	28	7	153.406	178		96.6636	15.0562	5.695	1.3213	0.765306	0.191327	0.637755	1.82755	4.79617	1.65816	0.57398	1.78571	0.446429	9.78356	11.352
5	Nor	2019-09-26	1	3	4	Player 25	Midf	1	2	13	9.48	1152.05	190.809	290.031	38.7189	8	4	7	28.332	54.0148	4	0	0	0	115.823	166		121.524	20.1275	30.594	4.08427	0.843882	0.421941	0.738397	2.98861	5.69777	0.421941	0	0	0	12.2176	17.5105
5	Nor	2019-09-26	1	3	4	Player 25	Midf	1	2	13	4.3	192.129	0	0	0	0	0	0	8.352	11.0861	0	0	0	0	105.617	125		44.6812	0	0	0	0	0	0	1.94233	2.57816	0	0	0	0	24.5622	29.0698
5	Nor	2019-09-26	1	3	4	Player 25	Midf	6	1	2	22.32	1665.28	228.701	121.568	24.5574	11	4	9	29.736	79.0897	24	12	22	7	123.829	159		74.6093	10.2465	5.44658	1.10024	0.492832	0.179211	0.403226	1.33226	3.54344	1.07527	0.537634	0.985663	0.31362	5.5479	7.12366
5	Nor	2019-09-26	1	3	4	Player 25	Midf	2	1	2	15.68	1846.85	391.413	78.3378	32.5577	12	3	11	28.728	83.0795	30	9	22	8	151.774	178		117.784	24.9626	4.99604	2.07638	0.765306	0.191327	0.701531	1.83214	5.29844	1.91327	0.57398	1.40306	0.510204	9.67948	11.352
5	Nor	2019-09-26	1	3	4	Player 26	Def	1	2	13	9.48	1118.12	221.652	256.119	24.3712	8	3	7	27.072	56.0685	4	0	2	0	133.218	187		117.946	23.381	27.0168	2.5708	0.843882	0.316456	0.738397	2.8557	5.9144	0.421941	0	0.21097	0	14.0525	19.7257
5	Nor	2019-09-26	1	3	4	Player 26	Def	1	2	13	4.3	183.423	0	0	0	0	0	0	10.692	12.9868	2	0	0	0	143.047	176		42.6564	0	0	0	0	0	0	2.48651	3.02019	0.465116	0	0	0	33.2666	40.9302
5	Nor	2019-09-26	1	3	4	Player 26	Def	6	1	2	22.32	1511.74	205.187	130.297	49.5689	13	7	10	28.368	78.7264	37	13	32	11	153.177	191		67.7303	9.19295	5.83769	2.22083	0.582437	0.31362	0.448029	1.27097	3.52717	1.65771	0.582437	1.43369	0.492832	6.86278	8.55735
5	Nor	2019-09-26	1	3	4	Player 26	Def	2	1	2	15.68	1038.92	85.525	5.00959	0	3	0	2	21.384	48.6293	16	5	10	3	140.899	182		66.2575	5.4544	0.319489	0	0.191327	0	0.127551	1.36378	3.10136	1.02041	0.318878	0.637755	0.191327	8.9859	11.6071
5	Nor	2019-09-26	1	3	4	Player 27	Fw	1	2	13	9.48	1098.84	176.846	256.531	160.583	8	6	7	30.168	68.2011	12	4	6	2	146.726	177		115.912	18.6546	27.0602	16.9391	0.843882	0.632911	0.738397	3.18228	7.19421	1.26582	0.421941	0.632911	0.21097	15.4774	18.6709
5	Nor	2019-09-26	1	3	4	Player 27	Fw	1	2	13	4.3	239.367	0	0	0	0	0	0	12.564	15.864	2	0	0	0	128.691	153		55.6668	0	0	0	0	0	0	2.92186	3.68929	0.465116	0	0	0	29.9282	35.5814
5	Nor	2019-09-26	1	3	4	Player 27	Fw	6	1	2	22.32	1584.27	290.85	117.858	6.85568	13	1	11	26.856	97.3792	37	15	27	11	139.016	177		70.9799	13.0309	5.28036	0.307154	0.582437	0.0448029	0.492832	1.20323	4.36287	1.65771	0.672043	1.20968	0.492832	6.22831	7.93011
5	Nor	2019-09-26	1	3	4	Player 27	Fw	2	1	2	15.68	1470.29	295.034	92.535	67.486	13	6	11	31.284	83.0429	24	15	25	12	151.374	187		93.7684	18.8159	5.90147	4.30395	0.829082	0.382653	0.701531	1.99515	5.2961	1.53061	0.956633	1.59439	0.765306	9.65397	11.926
5	Nor	2019-09-27	1	4	3	Player 1	Def	1	2	13	15.05	1111.1	0	0	0	0	0	0	13.788	81.9511	3	0	1	0	0	116.538		73.8274	0	0	0	0	0	0	0.916146	5.44526	0.199336	0	0.0664452	0	0	7.74337
5	Nor	2019-09-27	1	4	3	Player 1	Def	1	2	13	21.87	1483.02	61.0415	0.40548	0	1	0	0	20.016	75.4046	27	4	21	2	0	147.248		67.8109	2.79111	0.0185405	0	0.0457247	0	0	0.915226	3.44786	1.23457	0.182899	0.960219	0.0914495	0	6.73286
5	Nor	2019-09-27	1	4	3	Player 1	Def	2	1	2	27.92	2057.71	237.514	36.6856	3.45481	7	1	3	26.388	100.741	22	7	33	12	0	157.346		73.7003	8.50697	1.31395	0.12374	0.250716	0.0358166	0.10745	0.945129	3.60821	0.787966	0.250716	1.18195	0.429799	0	5.6356
5	Nor	2019-09-27	1	4	3	Player 2	Fw	1	2	13	15.05	1251.9	10.9542	0	0	0	0	0	15.804	92.2303	5	0	4	1	0	138.163		83.1826	0.727853	0	0	0	0	0	1.0501	6.12826	0.332226	0	0.265781	0.0664452	0	9.18029
5	Nor	2019-09-27	1	4	3	Player 2	Fw	1	2	13	21.87	1688.06	152.504	56.38	18.4546	8	3	6	28.944	99.7405	45	16	41	15	0	160.606		77.1861	6.97322	2.57796	0.843832	0.365798	0.137174	0.274348	1.32346	4.56061	2.05761	0.731596	1.87471	0.685871	0	7.34369
5	Nor	2019-09-27	1	4	3	Player 2	Fw	2	1	2	27.92	2236.5	250.807	138.165	58.7824	19	9	17	29.88	119.474	42	17	47	17	0	165.343		80.1038	8.98307	4.94859	2.10539	0.680516	0.32235	0.608883	1.0702	4.27914	1.5043	0.608883	1.68338	0.608883	0	5.92201
5	Nor	2019-09-27	1	4	3	Player 3	Fw	1	2	13	15.05	1141.8	3.36349	0	0	0	0	0	14.724	88.3304	3	0	5	0	0	130.78		75.8671	0.223488	0	0	0	0	0	0.978339	5.86913	0.199336	0	0.332226	0	0	8.68972
5	Nor	2019-09-27	1	4	3	Player 3	Fw	1	2	13	21.87	1399.79	128.884	40.4649	10.6609	5	3	3	27.612	75.3688	27	7	38	15	0	143.336		64.0049	5.8932	1.85025	0.487469	0.228624	0.137174	0.137174	1.26255	3.44622	1.23457	0.320073	1.73754	0.685871	0	6.55399
5	Nor	2019-09-27	1	4	3	Player 3	Fw	2	1	2	27.92	1808.94	239.034	73.2295	2.68096	9	1	5	26.316	87.9523	34	8	33	11	0	143.1		64.79	8.5614	2.62283	0.096023	0.32235	0.0358166	0.179083	0.94255	3.15015	1.21777	0.286533	1.18195	0.393983	0	5.12536
5	Nor	2019-09-27	1	4	3	Player 6	Midf	1	2	13	15.05	1027.65	0.615911	0	0	0	0	0	14.652	79.3297	4	0	0	0	0	104.016		68.2823	0.0409243	0	0	0	0	0	0.973555	5.27108	0.265781	0	0	0	0	6.91134
5	Nor	2019-09-27	1	4	3	Player 6	Midf	1	2	13	21.87	955.112	61.4515	6.0255	0	1	0	0	23.76	64.757	22	2	22	9	0	116.664		43.6723	2.80985	0.275514	0	0.0457247	0	0	1.08642	2.96099	1.00594	0.0914495	1.00594	0.411523	0	5.33443
5	Nor	2019-09-27	1	4	3	Player 6	Midf	2	1	2	27.92	9.21624	0	0	0	0	0	0	6.156	0.230035	0	0	0	0	0	92.4		0.330095	0	0	0	0	0	0	0.220487	0.00823908	0	0	0	0	0	3.30946
5	Nor	2019-09-27	1	4	3	Player 7	Def	1	2	13	15.05	1177.53	18.9449	0	0	0	0	0	18.72	80.9667	5	2	0	0	0	0		78.2411	1.2588	0	0	0	0	0	1.24385	5.37985	0.332226	0.13289	0	0	0	0
5	Nor	2019-09-27	1	4	3	Player 7	Def	1	2	13	21.87	1555.3	94.7155	9.28817	3.90037	2	1	1	26.136	79.2894	27	8	31	10	0	0		71.1157	4.33084	0.424699	0.178343	0.0914495	0.0457247	0.0457247	1.19506	3.62549	1.23457	0.365798	1.41747	0.457247	0	0
5	Nor	2019-09-27	1	4	3	Player 7	Def	2	1	2	27.92	2237.1	273.563	98.6851	9.58715	11	2	9	26.748	114.688	42	14	44	20	0	0		80.1254	9.79811	3.53457	0.343379	0.393983	0.0716332	0.32235	0.958023	4.10772	1.5043	0.501433	1.57593	0.716332	0	0
5	Nor	2019-09-27	1	4	3	Player 9	Def	1	2	13	15.05	1377.77	24.7692	0	0	0	0	0	17.388	86.838	4	1	4	1	0	128.037		91.5459	1.64579	0	0	0	0	0	1.15535	5.76997	0.265781	0.0664452	0.265781	0.0664452	0	8.50743
5	Nor	2019-09-27	1	4	3	Player 9	Def	1	2	13	21.87	1729.76	151.299	1.04886	0	1	0	0	21.096	81.2471	36	11	28	2	0	128.845		79.093	6.91813	0.0479588	0	0.0457247	0	0	0.964609	3.715	1.64609	0.502972	1.28029	0.0914495	0	5.89141
5	Nor	2019-09-27	1	4	3	Player 9	Def	2	1	2	27.92	2506.84	374.256	76.6549	0.59596	12	1	10	25.272	117.756	43	13	38	16	0	141.291		89.7866	13.4046	2.74552	0.0213453	0.429799	0.0358166	0.358166	0.905158	4.2176	1.54011	0.465616	1.36103	0.573066	0	5.06058
5	Nor	2019-09-27	1	4	3	Player 12	Fw	1	2	13	15.05	1295.92	54.3759	0	0	0	0	0	19.44	84.296	6	2	3	0	0	149.899		86.1075	3.61302	0	0	0	0	0	1.29169	5.60106	0.398671	0.13289	0.199336	0	0	9.96007
5	Nor	2019-09-27	1	4	3	Player 12	Fw	1	2	13	21.87	1437.67	108.269	14.9656	0	6	0	3	24.156	77.334	27	10	29	8	0	169.446		65.737	4.95056	0.684299	0	0.274348	0	0.137174	1.10453	3.53608	1.23457	0.457247	1.32602	0.365798	0	7.74786
5	Nor	2019-09-27	1	4	3	Player 12	Fw	2	1	2	27.92	2195.92	192.017	53.9259	7.19249	9	1	6	27.396	106.962	31	11	29	9	0	173.134		78.6506	6.87742	1.93144	0.257611	0.32235	0.0358166	0.2149	0.981232	3.83103	1.11032	0.393983	1.03868	0.32235	0	6.20107
5	Nor	2019-09-27	1	4	3	Player 13	Midf	1	2	13	15.05	1133.41	1.88655	0	0	0	0	0	16.344	76.7393	2	1	2	0	0	93.5623		75.3094	0.125352	0	0	0	0	0	1.08598	5.09896	0.13289	0.0664452	0.13289	0	0	6.21677
5	Nor	2019-09-27	1	4	3	Player 13	Midf	1	2	13	21.87	1724.14	223.95	12.9321	0	3	0	1	22.572	83.7005	47	13	32	11	0	129.663		78.836	10.24	0.591318	0	0.137174	0	0.0457247	1.0321	3.82718	2.14906	0.594422	1.46319	0.502972	0	5.92879
5	Nor	2019-09-27	1	4	3	Player 13	Midf	2	1	2	27.92	2600	260.091	31.4161	0	8	0	4	22.68	130.308	41	9	39	16	0	141.917		93.1233	9.31557	1.12522	0	0.286533	0	0.143266	0.812321	4.66721	1.46848	0.32235	1.39685	0.573066	0	5.08299
5	Nor	2019-09-27	1	4	3	Player 14	Midf	1	2	13	15.05	1403.94	94.775	3.56017	0	2	0	1	21.924	93.9629	13	4	7	2	0	121.69		93.2853	6.29734	0.236556	0	0.13289	0	0.0664452	1.45674	6.24338	0.863787	0.265781	0.465116	0.13289	0	8.08574
5	Nor	2019-09-27	1	4	3	Player 14	Midf	1	2	13	21.87	1557.17	156.646	30.689	0.590634	7	1	4	25.272	78.9936	26	5	25	9	0	128.807		71.2012	7.16262	1.40325	0.0270066	0.320073	0.0457247	0.182899	1.15556	3.61196	1.18884	0.228624	1.14312	0.411523	0	5.88968
5	Nor	2019-09-27	1	4	3	Player 14	Midf	2	1	2	27.92	2693.07	438.468	109.569	10.2464	18	4	16	27.396	139.093	45	9	31	16	0	141.714		96.4566	15.7044	3.9244	0.36699	0.644699	0.143266	0.573066	0.981232	4.98182	1.61175	0.32235	1.11032	0.573066	0	5.07572
5	Nor	2019-09-27	1	4	3	Player 15	Def	1	2	13	15.05	1092.2	0	0	0	0	0	0	13.824	91.475	3	0	1	0	0	125.127		72.5711	0	0	0	0	0	0	0.918538	6.07807	0.199336	0	0.0664452	0	0	8.31406
5	Nor	2019-09-27	1	4	3	Player 15	Def	1	2	13	21.87	1505.45	145.117	9.09892	0	3	0	0	23.616	85.7354	40	10	31	13	0	152.158		68.8363	6.63545	0.416046	0	0.137174	0	0	1.07984	3.92023	1.82899	0.457247	1.41747	0.594422	0	6.95737
5	Nor	2019-09-27	1	4	3	Player 15	Def	2	1	2	27.92	2062.63	280.035	87.2182	15.2175	13	2	10	28.44	114.549	52	18	49	17	0	163.606		73.8763	10.0299	3.12386	0.545038	0.465616	0.0716332	0.358166	1.01862	4.10277	1.86246	0.644699	1.75501	0.608883	0	5.85982
5	Nor	2019-09-27	1	4	3	Player 17	Def	1	2	13	15.05	1227.43	10.2052	0	0	0	0	0	17.316	111.147	6	1	5	1	0	127.708		81.5566	0.67809	0	0	0	0	0	1.15056	7.38516	0.398671	0.0664452	0.332226	0.0664452	0	8.48556
5	Nor	2019-09-27	1	4	3	Player 17	Def	1	2	13	21.87	1716.88	138.485	26.5777	7.77515	8	2	6	26.28	110.33	36	13	26	10	0	147.805		78.5037	6.3322	1.21526	0.355517	0.365798	0.0914495	0.274348	1.20165	5.04482	1.64609	0.594422	1.18884	0.457247	0	6.75835
5	Nor	2019-09-27	1	4	3	Player 17	Def	2	1	2	27.92	2487.36	274.234	123.434	27.7782	18	4	15	30.78	173.949	48	15	53	25	0	160.178		89.0889	9.82214	4.42097	0.994923	0.644699	0.143266	0.537249	1.10244	6.23028	1.7192	0.537249	1.89828	0.895415	0	5.73702
5	Nor	2019-09-27	1	4	3	Player 18	Fw	1	2	13	15.05	1099.64	8.64128	0	0	0	0	0	15.3	84.8868	8	2	4	0	0	118.131		73.0655	0.574172	0	0	0	0	0	1.01661	5.64032	0.531561	0.13289	0.265781	0	0	7.84925
5	Nor	2019-09-27	1	4	3	Player 18	Fw	1	2	13	21.87	1200.03	93.7582	13.5059	0	6	0	3	22.824	69.8365	25	8	23	8	0	141.186		54.8709	4.28707	0.617552	0	0.274348	0	0.137174	1.04362	3.19326	1.14312	0.365798	1.05167	0.365798	0	6.45567
5	Nor	2019-09-27	1	4	3	Player 18	Fw	2	1	2	27.92	1808.24	238.527	55.7562	0	10	0	7	24.372	102.317	40	12	37	13	0	155.485		64.7649	8.54323	1.997	0	0.358166	0	0.250716	0.872923	3.66464	1.43266	0.429799	1.32521	0.465616	0	5.56894
5	Nor	2019-09-27	1	4	3	Player 20	Def	1	2	13	15.05	1148.15	13.8088	0	0	0	0	0	17.748	85.8246	9	0	6	0	0	133.838		76.2893	0.917525	0	0	0	0	0	1.17927	5.70263	0.598007	0	0.398671	0	0	8.8929
5	Nor	2019-09-27	1	4	3	Player 20	Def	1	2	13	21.87	1586.78	125.154	10.2497	0	3	0	1	23.832	77.9361	28	10	27	10	0	148.61		72.5549	5.72264	0.468666	0	0.137174	0	0.0457247	1.08971	3.56361	1.28029	0.457247	1.23457	0.457247	0	6.79516
5	Nor	2019-09-27	1	4	3	Player 20	Def	2	1	2	27.92	2460.33	259.847	82.4874	5.91704	13	1	10	27.108	137.079	40	8	38	15	0	163.663		88.1208	9.30683	2.95442	0.211928	0.465616	0.0358166	0.358166	0.970917	4.90969	1.43266	0.286533	1.36103	0.537249	0	5.86185
5	Nor	2019-09-27	1	4	3	Player 21	Def	1	2	13	15.05	1209.63	13.4958	0	0	0	0	0	17.172	85.4305	6	0	1	0	0	103.745		80.3742	0.89673	0	0	0	0	0	1.141	5.67644	0.398671	0	0.0664452	0	0	6.89338
5	Nor	2019-09-27	1	4	3	Player 21	Def	1	2	13	21.87	1220.68	115.503	33.838	0	6	0	5	24.876	68.1747	35	18	35	13	0	109.183		55.8153	5.28136	1.54723	0	0.274348	0	0.228624	1.13745	3.11727	1.60037	0.823045	1.60037	0.594422	0	4.99235
5	Nor	2019-09-27	1	4	3	Player 21	Def	2	1	2	27.92	2076.51	204.027	63.5938	17.2043	10	3	6	28.98	125.377	42	14	47	16	0	138.319		74.3735	7.30757	2.27771	0.616199	0.358166	0.10745	0.2149	1.03797	4.49059	1.5043	0.501433	1.68338	0.573066	0	4.95412
5	Nor	2019-09-27	1	4	3	Player 22	Fw	1	2	13	15.05	1187.92	7.05745	0	0	0	0	0	16.956	77.382	4	0	2	0	0	122.55		78.9317	0.468934	0	0	0	0	0	1.12664	5.14166	0.265781	0	0.13289	0	0	8.14288
5	Nor	2019-09-27	1	4	3	Player 22	Fw	1	2	13	21.87	1343	100.811	23.3825	0	4	0	1	23.652	59.6318	36	10	29	12	0	125.481		61.4085	4.60956	1.06916	0	0.182899	0	0.0457247	1.08148	2.72665	1.64609	0.457247	1.32602	0.548697	0	5.73757
5	Nor	2019-09-27	1	4	3	Player 22	Fw	2	1	2	27.92	1888.95	214.417	74.89	33.3345	12	4	9	28.62	82.1899	43	21	40	21	0	132.795		67.6557	7.67969	2.68231	1.19393	0.429799	0.143266	0.32235	1.02507	2.94377	1.54011	0.752149	1.43266	0.752149	0	4.75628
5	Nor	2019-09-27	1	4	3	Player 23	Midf	1	2	13	15.05	1136.94	19.1956	0	0	0	0	0	19.008	77.1335	12	0	8	0	0	0		75.5442	1.27545	0	0	0	0	0	1.26299	5.12515	0.797342	0	0.531561	0	0	0
5	Nor	2019-09-27	1	4	3	Player 23	Midf	1	2	13	21.87	1412.64	141.861	9.31981	0	5	0	3	22.068	64.9239	26	6	25	5	0	0		64.5924	6.48654	0.426146	0	0.228624	0	0.137174	1.00905	2.96863	1.18884	0.274348	1.14312	0.228624	0	0
5	Nor	2019-09-27	1	4	3	Player 23	Midf	2	1	2	27.92	2811.71	489.916	58.4074	0	11	0	8	24.912	137.351	41	9	43	12	0	0		100.706	17.5471	2.09195	0	0.393983	0	0.286533	0.892264	4.91944	1.46848	0.32235	1.54011	0.429799	0	0
5	Nor	2019-09-27	1	4	3	Player 24	Midf	1	2	13	15.05	1110.05	18.8484	0	0	0	0	0	19.188	91.2278	5	2	4	1	0	126.427		73.7577	1.25238	0	0	0	0	0	1.27495	6.06165	0.332226	0.13289	0.265781	0.0664452	0	8.40048
5	Nor	2019-09-27	1	4	3	Player 24	Midf	1	2	13	21.87	1536.82	197.658	14.6546	0	6	0	4	22.248	76.8107	34	9	32	13	0	144.626		70.2707	9.03786	0.670076	0	0.274348	0	0.182899	1.01728	3.51215	1.55464	0.411523	1.46319	0.594422	0	6.61299
5	Nor	2019-09-27	1	4	3	Player 24	Midf	2	1	2	27.92	2390.63	248.791	40.7655	21.4682	9	3	6	29.7	128.972	44	7	48	13	0	153.346		85.6242	8.91084	1.46008	0.768917	0.32235	0.10745	0.2149	1.06375	4.61934	1.57593	0.250716	1.7192	0.465616	0	5.49235
5	Nor	2019-09-27	1	4	3	Player 25	Midf	1	2	13	15.05	1119.3	1.21942	0	0	0	0	0	15.048	78.9272	6	0	2	0	0	102.934		74.3721	0.0810245	0	0	0	0	0	0.999867	5.24433	0.398671	0	0.13289	0	0	6.83944
5	Nor	2019-09-27	1	4	3	Player 25	Midf	1	2	13	21.87	1382.29	88.9703	31.6941	0	5	0	2	24.228	67.4286	31	7	27	8	0	89.1825		63.2047	4.06814	1.4492	0	0.228624	0	0.0914495	1.10782	3.08315	1.41747	0.320073	1.23457	0.365798	0	4.07785
5	Nor	2019-09-27	1	4	3	Player 25	Midf	2	1	2	27.92	2673.1	404.635	79.8814	0	16	0	13	24.768	136.837	49	12	40	7	0	135.848		95.7415	14.4926	2.86108	0	0.573066	0	0.465616	0.887106	4.90103	1.75501	0.429799	1.43266	0.250716	0	4.8656
5	Nor	2019-09-27	1	4	3	Player 26	Def	1	2	13	15.05	1160.22	16.7548	0	0	0	0	0	16.668	76.8704	5	3	4	0	0	76.7391		77.0912	1.11328	0	0	0	0	0	1.10751	5.10767	0.332226	0.199336	0.265781	0	0	5.09894
5	Nor	2019-09-27	1	4	3	Player 26	Def	1	2	13	21.87	1611.61	88.665	6.58755	0	1	0	0	23.724	82.2908	38	5	35	8	0	102.013		73.6903	4.05418	0.301214	0	0.0457247	0	0	1.08477	3.76273	1.73754	0.228624	1.60037	0.365798	0	4.66453
5	Nor	2019-09-27	1	4	3	Player 26	Def	2	1	2	27.92	2709.28	340.954	58.063	1.30173	8	2	5	25.38	131.647	52	14	31	12	0	117.452		97.0374	12.2118	2.07962	0.0466236	0.286533	0.0716332	0.179083	0.909026	4.71513	1.86246	0.501433	1.11032	0.429799	0	4.20673
5	Nor	2019-09-27	1	4	3	Player 27	Fw	1	2	13	15.05	1154.26	1.175	0	0	0	0	0	16.236	98.2561	5	0	1	0	0	113.218		76.6949	0.0780729	0	0	0	0	0	1.0788	6.52864	0.332226	0	0.0664452	0	0	7.52282
5	Nor	2019-09-27	1	4	3	Player 27	Fw	1	2	13	21.87	1382.02	148.136	34.8993	3.20365	9	1	6	26.316	83.8423	35	13	30	16	0	120.55		63.1925	6.77346	1.59576	0.146486	0.411523	0.0457247	0.274348	1.20329	3.83367	1.60037	0.594422	1.37174	0.731596	0	5.51213
5	Nor	2019-09-27	1	4	3	Player 27	Fw	2	1	2	27.92	1821.03	216.629	90.4119	1.38947	16	1	14	25.92	108.035	43	16	34	10	0	140.414		65.2233	7.75894	3.23825	0.0497661	0.573066	0.0358166	0.501433	0.928367	3.86944	1.54011	0.573066	1.21777	0.358166	0	5.02916
5	Nor	2019-09-28	1	5	2	Player 1	Def	1	2	13	12.8	629.729	0	0	0	0	0	0	9.288	47.6438	0	0	0	0	115.247	145		49.1976	0	0	0	0	0	0	0.725625	3.72217	0	0	0	0	9.00364	11.3281
5	Nor	2019-09-28	1	5	2	Player 1	Def	1	2	13	17.57	533.623	36.1263	0	0	0	0	0	19.692	39.4952	8	2	8	2	129.028	164		30.3713	2.05613	0	0	0	0	0	1.12077	2.24788	0.455322	0.11383	0.455322	0.11383	7.34367	9.33409
5	Nor	2019-09-28	1	5	2	Player 1	Def	2	1	2	12.8	541.482	14.4274	0	0	0	0	0	18.9	31.0699	8	0	8	3	140.739	176		42.3033	1.12714	0	0	0	0	0	1.47656	2.42733	0.625	0	0.625	0.234375	10.9952	13.75
5	Nor	2019-09-28	1	5	2	Player 1	Def	6	1	2	17.03	670.35	100.763	11.4187	0	2	0	0	24.552	28.7161	4	0	8	1	121.405	148		39.3629	5.91681	0.670507	0	0.11744	0	0	1.44169	1.68621	0.23488	0	0.469759	0.0587199	7.12887	8.69055
5	Nor	2019-09-28	1	5	2	Player 1	Def	4	1	1	25.6	1697.95	62.6793	0	0	0	0	0	18.936	96.3525	21	3	23	6	148.118	172		66.3263	2.44841	0	0	0	0	0	0.739687	3.76377	0.820312	0.117188	0.898438	0.234375	5.78584	6.71875
5	Nor	2019-09-28	1	5	2	Player 2	Fw	1	2	13	12.8	766.803	62.5224	0	0	0	0	0	18.54	58.723	0	0	4	0	139.919	161		59.9065	4.88456	0	0	0	0	0	1.44844	4.58773	0	0	0.3125	0	10.9312	12.5781
5	Nor	2019-09-28	1	5	2	Player 2	Fw	1	2	13	17.57	564.049	29.5482	39.6424	0	2	0	1	24.732	48.0381	10	3	12	2	142.309	176		32.1029	1.68174	2.25625	0	0.11383	0	0.0569152	1.40763	2.7341	0.569152	0.170746	0.682982	0.11383	8.09957	10.0171
5	Nor	2019-09-28	1	5	2	Player 2	Fw	2	1	2	12.8	656.459	40.7395	0.52668	0	1	0	0	20.628	45.9072	13	6	12	5	148.632	185		51.2858	3.18277	0.0411469	0	0.078125	0	0	1.61156	3.5865	1.01562	0.46875	0.9375	0.390625	11.6119	14.4531
5	Nor	2019-09-28	1	5	2	Player 2	Fw	6	1	2	17.03	776.867	110.325	16.358	0	8	0	7	22.428	39.5898	15	3	16	5	139.287	166		45.6176	6.47826	0.960543	0	0.469759	0	0.411039	1.31697	2.32471	0.880799	0.17616	0.939518	0.2936	8.1789	9.7475
5	Nor	2019-09-28	1	5	2	Player 2	Fw	4	1	1	25.6	2104.98	303.935	79.7785	21.5008	15	4	11	29.196	127.764	59	16	56	19	170.541	193		82.2257	11.8725	3.11635	0.839876	0.585938	0.15625	0.429688	1.14047	4.99076	2.30469	0.625	2.1875	0.742188	6.66175	7.53906
5	Nor	2019-09-28	1	5	2	Player 3	Fw	1	2	13	12.8	655.368	2.90603	0	0	0	0	0	16.416	51.5355	1	1	2	1	116.852	144		51.2006	0.227033	0	0	0	0	0	1.2825	4.02621	0.078125	0.078125	0.15625	0.078125	9.1291	11.25
5	Nor	2019-09-28	1	5	2	Player 3	Fw	1	2	13	17.57	414.549	31.9738	13.7307	0	1	0	0	23.148	34.6659	2	1	1	0	115.505	164		23.5941	1.81979	0.781486	0	0.0569152	0	0	1.31747	1.97302	0.11383	0.0569152	0.0569152	0	6.574	9.33409
5	Nor	2019-09-28	1	5	2	Player 3	Fw	2	1	2	12.8	612.051	26.5246	0	0	0	0	0	19.08	40.8148	10	1	12	3	138.61	188		47.8165	2.07224	0	0	0	0	0	1.49063	3.18866	0.78125	0.078125	0.9375	0.234375	10.8289	14.6875
5	Nor	2019-09-28	1	5	2	Player 3	Fw	6	1	2	17.03	694.694	84.849	1.6618	0	1	0	0	21.24	28.3749	9	2	12	6	121.672	156		40.7924	4.98232	0.0975805	0	0.0587199	0	0	1.24721	1.66617	0.528479	0.11744	0.704639	0.352319	7.14459	9.16031
5	Nor	2019-09-28	1	5	2	Player 3	Fw	4	1	1	25.6	1732.23	181.162	11.2075	0	4	0	2	22.968	105.732	38	12	46	11	158.931	188		67.6651	7.07663	0.437793	0	0.15625	0	0.078125	0.897187	4.13014	1.48438	0.46875	1.79688	0.429688	6.20826	7.34375
5	Nor	2019-09-28	1	5	2	Player 5	Midf	1	2	13	12.8	692.926	0	0	0	0	0	0	11.304	60.773	0	0	0	0	115.338	149		54.1348	0	0	0	0	0	0	0.883125	4.74789	0	0	0	0	9.0108	11.6406
5	Nor	2019-09-28	1	5	2	Player 5	Midf	1	2	13	17.57	540.102	33.5477	4.65734	0	1	0	0	21.744	35.6883	5	1	3	1	110.909	151		30.74	1.90938	0.265074	0	0.0569152	0	0	1.23756	2.03121	0.284576	0.0569152	0.170746	0.0569152	6.31244	8.59419
5	Nor	2019-09-28	1	5	2	Player 5	Midf	2	1	2	12.8	442.89	2.71193	0	0	0	0	0	15.444	23.2177	9	0	8	2	118.239	163		34.6008	0.211869	0	0	0	0	0	1.20656	1.81389	0.703125	0	0.625	0.15625	9.23745	12.7344
5	Nor	2019-09-28	1	5	2	Player 5	Midf	6	1	2	17.03	687.465	33.156	0	0	0	0	0	17.352	25.8221	10	1	12	3	112.034	145		40.3679	1.94692	0	0	0	0	0	1.01891	1.51627	0.587199	0.0587199	0.704639	0.17616	6.57861	8.51439
5	Nor	2019-09-28	1	5	2	Player 5	Midf	4	1	1	25.6	1764.63	60.8091	7.07689	0	3	0	1	22.428	103.432	19	2	16	5	130.994	162		68.9309	2.37536	0.276441	0	0.117188	0	0.0390625	0.876094	4.04033	0.742188	0.078125	0.625	0.195312	5.11697	6.32812
5	Nor	2019-09-28	1	5	2	Player 7	Def	1	2	13	12.8	628.959	8.50921	0	0	0	0	0	15.624	44.004	1	0	0	0	0	0		49.1375	0.664782	0	0	0	0	0	1.22063	3.43782	0.078125	0	0	0	0	0
5	Nor	2019-09-28	1	5	2	Player 7	Def	1	2	13	17.57	507.535	25.1954	19.4498	0	1	0	0	24.552	41.3104	9	1	8	4	0	0		28.8865	1.434	1.10699	0	0.0569152	0	0	1.39738	2.35119	0.512237	0.0569152	0.455322	0.227661	0	0
5	Nor	2019-09-28	1	5	2	Player 7	Def	2	1	2	12.8	475.683	12.589	0	0	0	0	0	17.712	21.6498	6	4	4	2	0	0		37.1627	0.983513	0	0	0	0	0	1.38375	1.69139	0.46875	0.3125	0.3125	0.15625	0	0
5	Nor	2019-09-28	1	5	2	Player 7	Def	6	1	2	17.03	726.054	108.573	3.21453	0	3	0	1	20.412	28.4082	15	3	8	1	0	0		42.6338	6.37541	0.188757	0	0.17616	0	0.0587199	1.19859	1.66813	0.880799	0.17616	0.469759	0.0587199	0	0
5	Nor	2019-09-28	1	5	2	Player 7	Def	4	1	1	25.6	1889.86	176.408	43.5595	13.108	7	2	3	27.36	112.721	39	13	47	20	0	0		73.8226	6.89095	1.70154	0.512033	0.273438	0.078125	0.117188	1.06875	4.40317	1.52344	0.507812	1.83594	0.78125	0	0
5	Nor	2019-09-28	1	5	2	Player 9	Def	1	2	13	12.8	932.401	16.8187	0.522951	0	1	0	0	20.016	61.1408	0	0	0	0	123.77	150		72.8438	1.31396	0.0408556	0	0.078125	0	0	1.56375	4.77663	0	0	0	0	9.66954	11.7188
5	Nor	2019-09-28	1	5	2	Player 9	Def	1	2	13	17.57	578.159	20.2384	37.945	1.25234	2	1	1	25.488	36.3635	11	0	7	3	122.177	159		32.906	1.15187	2.15965	0.071277	0.11383	0.0569152	0.0569152	1.45065	2.06964	0.626067	0	0.398406	0.170746	6.9537	9.04952
5	Nor	2019-09-28	1	5	2	Player 9	Def	2	1	2	12.8	471.179	31.0914	0	0	0	0	0	17.64	20.0328	11	6	9	2	116.819	152		36.8109	2.42901	0	0	0	0	0	1.37813	1.56506	0.859375	0.46875	0.703125	0.15625	9.12649	11.875
5	Nor	2019-09-28	1	5	2	Player 9	Def	6	1	2	17.03	728.584	195.407	15.9372	0	5	0	3	22.068	28.6833	15	1	3	1	114.26	137		42.7824	11.4743	0.935828	0	0.2936	0	0.17616	1.29583	1.68428	0.880799	0.0587199	0.17616	0.0587199	6.70932	8.04463
5	Nor	2019-09-28	1	5	2	Player 9	Def	4	1	1	25.6	2152.06	199.164	6.53268	0	5	0	2	21.06	95.7174	33	8	31	3	136.515	165		84.0647	7.77983	0.255183	0	0.195312	0	0.078125	0.822656	3.73896	1.28906	0.3125	1.21094	0.117188	5.33264	6.44531
5	Nor	2019-09-28	1	5	2	Player 12	Fw	1	2	13	12.8	721.644	3.32359	0	0	0	0	0	15.12	46.6709	0	0	0	0	125.64	155		56.3784	0.259655	0	0	0	0	0	1.18125	3.64617	0	0	0	0	9.81562	12.1094
5	Nor	2019-09-28	1	5	2	Player 12	Fw	1	2	13	17.57	557.432	32.6259	3.63666	0	1	0	0	20.412	42.421	6	0	4	0	133.578	174		31.7263	1.85691	0.206981	0	0.0569152	0	0	1.16175	2.4144	0.341491	0	0.227661	0	7.60261	9.90324
5	Nor	2019-09-28	1	5	2	Player 12	Fw	2	1	2	12.8	496.333	21.5467	0.51526	0	1	0	0	20.808	24.8561	7	6	9	6	127.241	166		38.776	1.68333	0.0402547	0	0.078125	0	0	1.62563	1.94189	0.546875	0.46875	0.703125	0.46875	9.94069	12.9688
5	Nor	2019-09-28	1	5	2	Player 12	Fw	6	1	2	17.03	619.601	80.2028	7.01343	0	1	0	0	22.068	29.8393	10	4	10	1	118.142	151		36.3829	4.7095	0.411828	0	0.0587199	0	0	1.29583	1.75216	0.587199	0.23488	0.587199	0.0587199	6.93729	8.86671
5	Nor	2019-09-28	1	5	2	Player 12	Fw	4	1	1	25.6	1931.61	145.546	11.7986	0	3	0	0	22.284	106.489	40	11	39	11	159.57	180		75.4533	5.68537	0.460882	0	0.117188	0	0	0.870469	4.15972	1.5625	0.429688	1.52344	0.429688	6.23321	7.03125
5	Nor	2019-09-28	1	5	2	Player 13	Midf	1	2	13	12.8	682.432	21.8956	1.63147	0	1	0	0	20.052	46.2572	2	0	2	0	106.99	134		53.315	1.7106	0.127458	0	0.078125	0	0	1.56656	3.61384	0.15625	0	0.15625	0	8.3586	10.4688
5	Nor	2019-09-28	1	5	2	Player 13	Midf	1	2	13	17.57	579.096	46.2978	0	0	0	0	0	19.512	40.0274	9	3	6	1	109.371	149		32.9593	2.63505	0	0	0	0	0	1.11053	2.27817	0.512237	0.170746	0.341491	0.0569152	6.22487	8.48036
5	Nor	2019-09-28	1	5	2	Player 13	Midf	2	1	2	12.8	450.69	4.75974	0	0	0	0	0	16.596	22.778	7	1	3	1	113.101	153		35.2102	0.371855	0	0	0	0	0	1.29656	1.77953	0.546875	0.078125	0.234375	0.078125	8.83599	11.9531
5	Nor	2019-09-28	1	5	2	Player 13	Midf	6	1	2	17.03	644.12	93.3581	3.79786	0	2	0	0	20.988	30.487	5	1	8	1	101.003	133		37.8227	5.48198	0.22301	0	0.11744	0	0	1.23241	1.79019	0.2936	0.0587199	0.469759	0.0587199	5.9309	7.80975
5	Nor	2019-09-28	1	5	2	Player 13	Midf	4	1	1	25.6	2167.63	211.128	19.9792	0	7	0	3	23.76	124.611	43	12	44	15	148.68	173		84.6729	8.2472	0.780439	0	0.273438	0	0.117188	0.928125	4.8676	1.67969	0.46875	1.71875	0.585938	5.80783	6.75781
5	Nor	2019-09-28	1	5	2	Player 14	Midf	1	2	13	12.8	642.356	0	0	0	0	0	0	12.996	50.3498	0	0	0	0	100.593	141		50.1841	0	0	0	0	0	0	1.01531	3.93358	0	0	0	0	7.85882	11.0156
5	Nor	2019-09-28	1	5	2	Player 14	Midf	1	2	13	17.57	433.76	34.4305	10.6465	0	2	0	1	21.24	34.8526	5	1	2	0	107.701	154		24.6876	1.95962	0.605948	0	0.11383	0	0.0569152	1.20888	1.98364	0.284576	0.0569152	0.11383	0	6.1298	8.76494
5	Nor	2019-09-28	1	5	2	Player 14	Midf	2	1	2	12.8	566.761	46.7447	8.02758	0	4	0	2	22.788	34.2532	11	8	11	6	120.969	167		44.2782	3.65193	0.627155	0	0.3125	0	0.15625	1.78031	2.67603	0.859375	0.625	0.859375	0.46875	9.45069	13.0469
5	Nor	2019-09-28	1	5	2	Player 14	Midf	6	1	2	17.03	755.35	81.6208	0.506705	0	1	0	0	20.016	36.1979	8	0	9	1	107.595	141		44.3541	4.79277	0.0297536	0	0.0587199	0	0	1.17534	2.12554	0.469759	0	0.528479	0.0587199	6.31797	8.27951
5	Nor	2019-09-28	1	5	2	Player 14	Midf	4	1	1	25.6	1943.11	253.878	28.7149	0	6	0	4	24.336	138.102	49	17	53	24	155.707	181		75.9027	9.91712	1.12168	0	0.234375	0	0.15625	0.950625	5.39462	1.91406	0.664062	2.07031	0.9375	6.0823	7.07031
5	Nor	2019-09-28	1	5	2	Player 15	Def	1	2	13	12.8	747.387	0	0	0	0	0	0	13.896	56.4513	2	0	0	0	136.242	155		58.3896	0	0	0	0	0	0	1.08563	4.41026	0.15625	0	0	0	10.6439	12.1094
5	Nor	2019-09-28	1	5	2	Player 15	Def	1	2	13	17.57	445.913	39.3056	3.19572	0	1	0	0	21.132	32.6276	5	1	3	0	131.232	165		25.3792	2.23708	0.181885	0	0.0569152	0	0	1.20273	1.85701	0.284576	0.0569152	0.170746	0	7.46912	9.39101
5	Nor	2019-09-28	1	5	2	Player 15	Def	2	1	2	12.8	612.855	33.8541	3.2307	0	1	0	0	20.808	31.151	15	4	13	3	137.623	172		47.8793	2.64485	0.252399	0	0.078125	0	0	1.62563	2.43367	1.17188	0.3125	1.01562	0.234375	10.7518	13.4375
5	Nor	2019-09-28	1	5	2	Player 15	Def	6	1	2	17.03	713.187	98.3115	5.04409	0	2	0	1	21.348	28.7693	12	4	6	1	126.67	144		41.8783	5.77284	0.296189	0	0.11744	0	0.0587199	1.25355	1.68933	0.704639	0.23488	0.352319	0.0587199	7.43807	8.45567
5	Nor	2019-09-28	1	5	2	Player 15	Def	4	1	1	25.6	1627.62	145.663	12.7697	0	5	0	1	22.032	92.7364	38	13	33	9	154.354	175		63.5787	5.68997	0.498817	0	0.195312	0	0.0390625	0.860625	3.62251	1.48438	0.507812	1.28906	0.351562	6.02947	6.83594
5	Nor	2019-09-28	1	5	2	Player 17	Def	1	2	13	12.8	764.399	1.2701	0	0	0	0	0	14.436	67.1417	2	0	1	1	119.891	144		59.7187	0.099227	0	0	0	0	0	1.12781	5.24545	0.15625	0	0.078125	0.078125	9.36649	11.25
5	Nor	2019-09-28	1	5	2	Player 17	Def	1	2	13	17.57	554.551	6.81819	0	0	0	0	0	16.776	48.1047	4	1	3	0	109.203	154		31.5624	0.388058	0	0	0	0	0	0.954809	2.73789	0.227661	0.0569152	0.170746	0	6.21531	8.76494
5	Nor	2019-09-28	1	5	2	Player 17	Def	2	1	2	12.8	473.587	1.65456	0	0	0	0	0	15.768	42.9204	4	2	6	0	121.957	171		36.9989	0.129262	0	0	0	0	0	1.23188	3.35315	0.3125	0.15625	0.46875	0	9.52792	13.3594
5	Nor	2019-09-28	1	5	2	Player 17	Def	6	1	2	17.03	942.418	122.362	5.97961	0	2	0	1	20.88	54.0672	18	6	19	11	123.832	165		55.3387	7.18508	0.351122	0	0.11744	0	0.0587199	1.22607	3.17482	1.05696	0.352319	1.11568	0.645919	7.27139	9.68878
5	Nor	2019-09-28	1	5	2	Player 17	Def	4	1	1	25.6	2182.93	185.49	22.1229	3.48431	4	1	1	25.884	165.556	57	10	42	11	156.711	183		85.2706	7.24571	0.864176	0.136106	0.15625	0.0390625	0.0390625	1.01109	6.46703	2.22656	0.390625	1.64062	0.429688	6.12152	7.14844
5	Nor	2019-09-28	1	5	2	Player 18	Fw	1	2	13	12.8	662.448	10.6675	0	0	0	0	0	16.776	42.6334	0	0	0	0	98.3661	133		51.7538	0.833395	0	0	0	0	0	1.31062	3.33073	0	0	0	0	7.68486	10.3906
5	Nor	2019-09-28	1	5	2	Player 18	Fw	1	2	13	17.57	450.78	29.0449	29.3079	0	2	0	1	24.372	35.264	4	1	4	0	114.882	168		25.6562	1.6531	1.66807	0	0.11383	0	0.0569152	1.38714	2.00706	0.227661	0.0569152	0.227661	0	6.53854	9.56175
5	Nor	2019-09-28	1	5	2	Player 18	Fw	2	1	2	12.8	499.599	18.4181	0	0	0	0	0	18.252	24.3619	9	4	9	2	116.414	160		39.0312	1.43891	0	0	0	0	0	1.42594	1.90327	0.703125	0.3125	0.703125	0.15625	9.09486	12.5
5	Nor	2019-09-28	1	5	2	Player 18	Fw	6	1	2	17.03	694.906	84.3718	12.4055	0	2	0	0	22.932	32.7763	8	0	10	3	116.623	144		40.8048	4.95431	0.728447	0	0.11744	0	0	1.34656	1.92462	0.469759	0	0.587199	0.17616	6.84811	8.45567
5	Nor	2019-09-28	1	5	2	Player 18	Fw	4	1	1	25.6	1892.83	204.521	32.5852	0	8	0	5	23.364	109.676	43	16	39	15	160.004	187		73.9386	7.98912	1.27286	0	0.3125	0	0.195312	0.912656	4.2842	1.67969	0.625	1.52344	0.585938	6.25017	7.30469
5	Nor	2019-09-28	1	5	2	Player 20	Def	1	2	13	12.8	658.125	29.9393	1.04851	0	1	0	0	20.592	51.3833	0	0	2	0	119.799	143		51.416	2.33901	0.081915	0	0.078125	0	0	1.60875	4.01432	0	0	0.15625	0	9.35933	11.1719
5	Nor	2019-09-28	1	5	2	Player 20	Def	1	2	13	17.57	471.451	26.6748	25.7289	0	2	0	1	24.156	34.6424	4	2	3	0	124.694	160		26.8327	1.5182	1.46437	0	0.11383	0	0.0569152	1.37484	1.97168	0.227661	0.11383	0.170746	0	7.09696	9.10643
5	Nor	2019-09-28	1	5	2	Player 20	Def	2	1	2	12.8	516.877	11.2691	0	0	0	0	0	17.532	28.6552	10	5	8	2	130.18	167		40.381	0.880402	0	0	0	0	0	1.36969	2.23868	0.78125	0.390625	0.625	0.15625	10.1703	13.0469
5	Nor	2019-09-28	1	5	2	Player 20	Def	6	1	2	17.03	786.546	37.2136	0	0	0	0	0	17.64	45.8747	11	2	9	0	135.095	153		46.1859	2.18518	0	0	0	0	0	1.03582	2.69376	0.645919	0.11744	0.528479	0	7.93278	8.98415
5	Nor	2019-09-28	1	5	2	Player 20	Def	4	1	1	25.6	2198.96	263.397	27.4462	0	4	0	0	24.66	146.234	55	10	48	13	166.283	184		85.8967	10.2889	1.07212	0	0.15625	0	0	0.963281	5.71225	2.14844	0.390625	1.875	0.507812	6.49543	7.1875
5	Nor	2019-09-28	1	5	2	Player 21	Def	1	2	13	12.8	696.433	3.97919	0	0	0	0	0	15.084	52.9865	0	0	0	0	106.782	131		54.4088	0.310874	0	0	0	0	0	1.17844	4.13957	0	0	0	0	8.34236	10.2344
5	Nor	2019-09-28	1	5	2	Player 21	Def	1	2	13	17.57	353.564	28.48	8.34809	0	1	0	0	21.6	25.0125	4	1	3	0	92.004	138		20.1232	1.62094	0.475133	0	0.0569152	0	0	1.22937	1.42359	0.227661	0.0569152	0.170746	0	5.23642	7.8543
5	Nor	2019-09-28	1	5	2	Player 21	Def	2	1	2	12.8	453.644	15.3755	0	0	0	0	0	17.964	18.3455	5	2	6	3	87.4919	139		35.441	1.20121	0	0	0	0	0	1.40344	1.43324	0.390625	0.15625	0.46875	0.234375	6.83531	10.8594
5	Nor	2019-09-28	1	5	2	Player 21	Def	6	1	2	17.03	730.21	67.8126	10.5926	0	2	0	1	22.896	32.2666	13	1	9	2	90.632	128		42.8779	3.98195	0.621994	0	0.11744	0	0.0587199	1.34445	1.89469	0.763359	0.0587199	0.528479	0.11744	5.3219	7.51615
5	Nor	2019-09-28	1	5	2	Player 21	Def	4	1	1	25.6	1771.84	194.031	26.4468	0	4	0	2	24.696	111.541	50	15	43	9	141.3	176		69.2124	7.57932	1.03308	0	0.15625	0	0.078125	0.964688	4.35707	1.95312	0.585938	1.67969	0.351562	5.51953	6.875
5	Nor	2019-09-28	1	5	2	Player 22	Fw	1	2	13	12.8	711.934	6.70678	0	0	0	0	0	16.992	53.3008	1	0	1	0	111.829	138		55.6198	0.523967	0	0	0	0	0	1.3275	4.16413	0.078125	0	0.078125	0	8.73661	10.7812
5	Nor	2019-09-28	1	5	2	Player 22	Fw	1	2	13	17.57	462.243	18.1327	0	0	0	0	0	18.648	40.055	4	1	3	0	115.847	158		26.3087	1.03203	0	0	0	0	0	1.06135	2.27974	0.227661	0.0569152	0.170746	0	6.59347	8.9926
5	Nor	2019-09-28	1	5	2	Player 22	Fw	2	1	2	12.8	546.505	25.571	0	0	0	0	0	18.504	31.5978	11	7	11	3	122.942	174		42.6957	1.99774	0	0	0	0	0	1.44562	2.46858	0.859375	0.546875	0.859375	0.234375	9.60487	13.5938
5	Nor	2019-09-28	1	5	2	Player 22	Fw	6	1	2	17.03	727.486	123.429	5.59144	0	2	0	1	22.284	30.6447	11	2	10	2	106.756	152		42.7179	7.24776	0.328329	0	0.11744	0	0.0587199	1.30851	1.79945	0.645919	0.11744	0.587199	0.11744	6.26868	8.92543
5	Nor	2019-09-28	1	5	2	Player 22	Fw	4	1	1	25.6	1968.27	193.123	21.3096	0	6	0	2	23.796	101.89	59	17	48	13	153.695	187		76.8857	7.54385	0.832406	0	0.234375	0	0.078125	0.929531	3.98008	2.30469	0.664062	1.875	0.507812	6.00371	7.30469
5	Nor	2019-09-28	1	5	2	Player 23	Midf	1	2	13	12.8	637.964	3.39825	0	0	0	0	0	15.264	42.493	0	0	1	0	0	0		49.8409	0.265489	0	0	0	0	0	1.1925	3.31977	0	0	0.078125	0	0	0
5	Nor	2019-09-28	1	5	2	Player 23	Midf	1	2	13	17.57	583.003	41.145	1.82399	0	1	0	0	20.592	37.6867	6	3	5	0	0	0		33.1818	2.34177	0.103813	0	0.0569152	0	0	1.172	2.14495	0.341491	0.170746	0.284576	0	0	0
5	Nor	2019-09-28	1	5	2	Player 23	Midf	2	1	2	12.8	564.518	10.8468	0	0	0	0	0	17.388	33.7706	14	3	13	0	0	0		44.103	0.847408	0	0	0	0	0	1.35844	2.63833	1.09375	0.234375	1.01562	0	0	0
5	Nor	2019-09-28	1	5	2	Player 23	Midf	6	1	2	17.03	701.015	77.3109	0	0	0	0	0	17.748	28.8597	2	0	6	0	0	0		41.1635	4.53969	0	0	0	0	0	1.04216	1.69464	0.11744	0	0.352319	0	0	0
5	Nor	2019-09-28	1	5	2	Player 23	Midf	4	1	1	25.6	2260.96	254.3	27.3509	0	6	0	2	23.148	124.657	36	7	46	9	0	0		88.3186	9.93359	1.06839	0	0.234375	0	0.078125	0.904219	4.86941	1.40625	0.273438	1.79688	0.351562	0	0
5	Nor	2019-09-28	1	5	2	Player 24	Midf	1	2	13	12.8	615.059	6.5674	0	0	0	0	0	15.516	47.4027	0	0	0	0	102.726	126		48.0515	0.513078	0	0	0	0	0	1.21219	3.70333	0	0	0	0	8.0255	9.84375
5	Nor	2019-09-28	1	5	2	Player 24	Midf	1	2	13	17.57	428.157	17.9298	0	0	0	0	0	19.764	32.1102	4	0	9	1	112.296	150		24.3686	1.02048	0	0	0	0	0	1.12487	1.82756	0.227661	0	0.512237	0.0569152	6.39136	8.53728
5	Nor	2019-09-28	1	5	2	Player 24	Midf	2	1	2	12.8	530.938	16.9365	0.491853	0	1	0	0	20.556	29.6362	16	5	10	3	114.545	154		41.4795	1.32316	0.038426	0	0.078125	0	0	1.60594	2.31532	1.25	0.390625	0.78125	0.234375	8.94881	12.0312
5	Nor	2019-09-28	1	5	2	Player 24	Midf	6	1	2	17.03	674.644	82.2248	2.32134	0	1	0	0	21.816	29.2566	6	0	4	1	100.298	137		39.615	4.82823	0.136309	0	0.0587199	0	0	1.28103	1.71794	0.352319	0	0.23488	0.0587199	5.88949	8.04463
5	Nor	2019-09-28	1	5	2	Player 24	Midf	4	1	1	25.6	1922.65	246.356	46.6828	1.15317	11	1	9	25.56	117.813	51	14	49	17	151.576	172		75.1037	9.62328	1.82355	0.0450456	0.429688	0.0390625	0.351562	0.998437	4.60209	1.99219	0.546875	1.91406	0.664062	5.92092	6.71875
5	Nor	2019-09-28	1	5	2	Player 25	Midf	1	2	13	12.8	609.735	1.87754	0	0	0	0	0	14.58	45.0004	0	0	0	0	91.8051	124		47.6355	0.146683	0	0	0	0	0	1.13906	3.51566	0	0	0	0	7.17227	9.6875
5	Nor	2019-09-28	1	5	2	Player 25	Midf	1	2	13	17.57	468.989	45.7597	0.490688	0	1	0	0	20.16	33.4711	7	2	10	1	104.53	159		26.6926	2.60442	0.0279276	0	0.0569152	0	0	1.14741	1.90501	0.398406	0.11383	0.569152	0.0569152	5.94936	9.04952
5	Nor	2019-09-28	1	5	2	Player 25	Midf	2	1	2	12.8	504.238	9.50324	0	0	0	0	0	16.38	25.2922	9	3	11	3	111.292	159		39.3936	0.742441	0	0	0	0	0	1.27969	1.97595	0.703125	0.234375	0.859375	0.234375	8.69467	12.4219
5	Nor	2019-09-28	1	5	2	Player 25	Midf	6	1	2	17.03	725.078	50.2842	0	0	0	0	0	19.26	34.6783	8	2	9	1	104.149	128		42.5765	2.95268	0	0	0	0	0	1.13095	2.03631	0.469759	0.11744	0.528479	0.0587199	6.11562	7.51615
5	Nor	2019-09-28	1	5	2	Player 25	Midf	4	1	1	25.6	2167.82	308.325	33.905	0	8	0	6	23.472	124.751	57	14	48	16	153.601	183		84.6805	12.0439	1.32441	0	0.3125	0	0.234375	0.916875	4.87309	2.22656	0.546875	1.875	0.625	6.00003	7.14844
5	Nor	2019-09-28	1	5	2	Player 26	Def	1	2	13	12.8	675.161	26.241	0	0	0	0	0	17.316	50.1951	2	0	1	0	126.213	155		52.747	2.05008	0	0	0	0	0	1.35281	3.92149	0.15625	0	0.078125	0	9.86035	12.1094
5	Nor	2019-09-28	1	5	2	Player 26	Def	1	2	13	17.57	551.117	46.6158	6.83414	0	2	0	1	21.528	48.7305	5	2	8	1	141.414	174		31.3669	2.65315	0.388967	0	0.11383	0	0.0569152	1.22527	2.7735	0.284576	0.11383	0.455322	0.0569152	8.0486	9.90324
5	Nor	2019-09-28	1	5	2	Player 26	Def	2	1	2	12.8	531.834	13.3248	0	0	0	0	0	18.216	28.2558	9	3	6	0	131.338	174		41.5496	1.041	0	0	0	0	0	1.42312	2.20748	0.703125	0.234375	0.46875	0	10.2607	13.5938
5	Nor	2019-09-28	1	5	2	Player 26	Def	6	1	2	17.03	730.634	61.6347	5.25611	0	1	0	0	23.22	35.5919	23	3	21	11	135.538	161		42.9028	3.61919	0.308638	0	0.0587199	0	0	1.36348	2.08995	1.35056	0.17616	1.23312	0.645919	7.95879	9.4539
5	Nor	2019-09-28	1	5	2	Player 26	Def	4	1	1	25.6	1976.94	190.024	49.3245	0	8	0	5	24.408	108.514	38	8	37	8	161.361	195		77.2243	7.42281	1.92674	0	0.3125	0	0.195312	0.953438	4.23881	1.48438	0.3125	1.44531	0.3125	6.30318	7.61719
5	Nor	2019-09-28	1	5	2	Player 27	Fw	1	2	13	12.8	567.342	0.236492	0	0	0	0	0	14.22	59.0609	2	0	0	0	121.714	151		44.3236	0.0184759	0	0	0	0	0	1.11094	4.61414	0.15625	0	0	0	9.50887	11.7969
5	Nor	2019-09-28	1	5	2	Player 27	Fw	1	2	13	17.57	502.239	22.5212	0	0	0	0	0	18.108	43.9207	6	0	3	0	117.224	159		28.585	1.2818	0	0	0	0	0	1.03062	2.49976	0.341491	0	0.170746	0	6.67183	9.04952
5	Nor	2019-09-28	1	5	2	Player 27	Fw	2	1	2	12.8	497.114	11.0557	0	0	0	0	0	17.424	30.8396	13	8	12	5	119.007	155		38.837	0.863729	0	0	0	0	0	1.36125	2.40935	1.01562	0.625	0.9375	0.390625	9.2974	12.1094
5	Nor	2019-09-28	1	5	2	Player 27	Fw	6	1	2	17.03	854.131	75.0033	1.0776	0	2	0	1	20.628	46.6382	18	4	8	4	116.992	146		50.1545	4.40418	0.0632765	0	0.11744	0	0.0587199	1.21127	2.73859	1.05696	0.23488	0.469759	0.23488	6.86976	8.57311
5	Nor	2019-09-28	1	5	2	Player 27	Fw	4	1	1	25.6	1755.2	219.982	22.7653	2.03696	8	1	4	25.812	106.876	44	13	35	8	129.556	167		68.5627	8.59305	0.88927	0.0795687	0.3125	0.0390625	0.15625	1.00828	4.17485	1.71875	0.507812	1.36719	0.3125	5.06078	6.52344
5	Nor	2019-09-29	1	6	1	Player 1	Def	1	2	13	17.12	1019.5	12.5643	17.8695	0	1	0	0	23.904	71.2948	6	1	2	1	110.536	149		59.5504	0.733894	1.04378	0	0.0584112	0	0	1.39626	4.16441	0.350467	0.0584112	0.116822	0.0584112	6.45656	8.70327
5	Nor	2019-09-29	1	6	1	Player 1	Def	1	2	13	17.82	401.793	2.66441	0	0	0	0	0	17.604	27.7941	5	1	7	1	117.332	158		22.5473	0.149518	0	0	0	0	0	0.987879	1.55972	0.280584	0.0561167	0.392817	0.0561167	6.58426	8.86644
5	Nor	2019-09-29	1	6	1	Player 1	Def	5	2	13	16.77	373.259	0	0	0	0	0	0	8.1	17.6526	1	0	0	0	103.3	137		22.2575	0	0	0	0	0	0	0.483005	1.05263	0.0596303	0	0	0	6.15982	8.16935
5	Nor	2019-09-29	1	6	1	Player 1	Def	6	1	2	13.47	388.265	24.6132	5.17673	0	1	0	0	22.104	21.0503	7	3	7	3	104.513	140		28.8244	1.82726	0.384315	0	0.074239	0	0	1.64098	1.56276	0.519673	0.222717	0.519673	0.222717	7.75896	10.3935
5	Nor	2019-09-29	1	6	1	Player 1	Def	4	1	1	14.77	1049.22	85.0178	19.1423	1.98194	4	1	2	26.316	59.3684	18	6	17	4	150.337	181		71.0371	5.75611	1.29602	0.134187	0.270819	0.0677048	0.13541	1.78172	4.01952	1.21869	0.406229	1.15098	0.270819	10.1785	12.2546
5	Nor	2019-09-29	1	6	1	Player 2	Fw	1	2	13	17.12	976.08	10.9709	0	0	0	0	0	18.9	65.3477	16	3	5	1	124.688	158		57.014	0.640826	0	0	0	0	0	1.10397	3.81704	0.934579	0.175234	0.292056	0.0584112	7.28318	9.22897
5	Nor	2019-09-29	1	6	1	Player 2	Fw	1	2	13	17.82	369.167	5.90342	0	0	0	0	0	17.208	27.6654	8	2	7	3	124.485	171		20.7164	0.33128	0	0	0	0	0	0.965657	1.55249	0.448934	0.112233	0.392817	0.16835	6.9857	9.59596
5	Nor	2019-09-29	1	6	1	Player 2	Fw	5	2	13	16.77	489.893	13.0218	6.00586	0	2	0	1	21.78	30.2167	3	2	3	1	120.622	156		29.2125	0.776496	0.358131	0	0.119261	0	0.0596303	1.29875	1.80183	0.178891	0.119261	0.178891	0.0596303	7.19272	9.30233
5	Nor	2019-09-29	1	6	1	Player 2	Fw	6	1	2	13.47	444.558	23.4685	2.32142	0	1	0	0	21.744	27.4232	7	4	6	2	119.181	144		33.0035	1.74228	0.17234	0	0.074239	0	0	1.61425	2.03587	0.519673	0.296956	0.445434	0.148478	8.84788	10.6904
5	Nor	2019-09-29	1	6	1	Player 2	Fw	4	1	1	14.77	1096.24	97.2193	23.4214	0.619004	5	1	3	25.164	65.354	22	9	18	4	141.363	178		74.2205	6.58221	1.58574	0.0419095	0.338524	0.0677048	0.203114	1.70372	4.42478	1.48951	0.609343	1.21869	0.270819	9.57096	12.0515
5	Nor	2019-09-29	1	6	1	Player 3	Fw	1	2	13	17.12	1113.04	122.989	0	0	0	0	0	19.008	70.8069	19	7	11	5	130.721	183		65.0142	7.18396	0	0	0	0	0	1.11028	4.13592	1.10981	0.408879	0.642523	0.292056	7.63556	10.6893
5	Nor	2019-09-29	1	6	1	Player 3	Fw	1	2	13	17.82	462.232	4.59071	0	0	0	0	0	16.056	32.5422	6	2	9	3	123.502	177		25.9389	0.257616	0	0	0	0	0	0.90101	1.82616	0.3367	0.112233	0.505051	0.16835	6.93054	9.93266
5	Nor	2019-09-29	1	6	1	Player 3	Fw	5	2	13	16.77	465.396	0	0	0	0	0	0	12.996	24.1303	3	0	2	0	112.72	165		27.7517	0	0	0	0	0	0	0.774955	1.43889	0.178891	0	0.119261	0	6.7215	9.839
5	Nor	2019-09-29	1	6	1	Player 3	Fw	6	1	2	13.47	409.166	33.9034	0	0	0	0	0	19.8	18.7601	7	4	3	2	102.421	155		30.3761	2.51696	0	0	0	0	0	1.46993	1.39273	0.519673	0.296956	0.222717	0.148478	7.60364	11.5071
5	Nor	2019-09-29	1	6	1	Player 3	Fw	4	1	1	14.77	920.092	61.3833	1.49173	0	2	0	0	20.7	50.9979	18	4	19	9	134.241	174		62.2947	4.15595	0.100998	0	0.13541	0	0	1.40149	3.45281	1.21869	0.270819	1.28639	0.609343	9.08876	11.7806
5	Nor	2019-09-29	1	6	1	Player 5	Midf	1	2	13	17.12	948.954	36.2832	0	0	0	0	0	17.784	60.0769	12	2	4	1	96.0808	147		55.4296	2.11934	0	0	0	0	0	1.03879	3.50916	0.700935	0.116822	0.233645	0.0584112	5.6122	8.58645
5	Nor	2019-09-29	1	6	1	Player 5	Midf	1	2	13	17.82	270.137	5.51753	0	0	0	0	0	16.056	20.3109	4	2	1	0	88.3564	139		15.1592	0.309626	0	0	0	0	0	0.90101	1.13978	0.224467	0.112233	0.0561167	0	4.95827	7.80022
5	Nor	2019-09-29	1	6	1	Player 5	Midf	5	2	13	16.77	414.673	0	0	0	0	0	0	10.728	19.592	3	0	1	0	80.4972	124		24.7271	0	0	0	0	0	0	0.639714	1.16828	0.178891	0	0.0596303	0	4.80007	7.39416
5	Nor	2019-09-29	1	6	1	Player 5	Midf	6	1	2	13.47	408.617	19.9336	1.06926	0	2	0	0	20.484	21.2578	3	2	3	1	83.3308	126		30.3354	1.47985	0.079381	0	0.148478	0	0	1.52071	1.57816	0.222717	0.148478	0.222717	0.074239	6.1864	9.35412
5	Nor	2019-09-29	1	6	1	Player 5	Midf	4	1	1	14.77	959.985	69.8238	19.6228	0.582038	2	1	1	26.1	55.3701	16	3	12	5	113.092	159		64.9956	4.72741	1.32856	0.0394068	0.13541	0.0677048	0.0677048	1.7671	3.74882	1.08328	0.203114	0.812458	0.338524	7.65686	10.7651
5	Nor	2019-09-29	1	6	1	Player 7	Def	1	2	13	17.12	979.394	12.5785	0	0	0	0	0	16.416	60.2902	8	1	8	1	0	0		57.2076	0.734723	0	0	0	0	0	0.958879	3.52162	0.46729	0.0584112	0.46729	0.0584112	0	0
5	Nor	2019-09-29	1	6	1	Player 7	Def	1	2	13	17.82	286.853	0	0	0	0	0	0	12.528	13.7708	1	0	1	0	0	0		16.0972	0	0	0	0	0	0	0.70303	0.77277	0.0561167	0	0.0561167	0	0	0
5	Nor	2019-09-29	1	6	1	Player 7	Def	5	2	13	16.77	447.609	0	0	0	0	0	0	9.144	22.4241	0	0	0	0	0	0		26.691	0	0	0	0	0	0	0.545259	1.33716	0	0	0	0	0	0
5	Nor	2019-09-29	1	6	1	Player 7	Def	6	1	2	13.47	407.365	32.1548	0	0	0	0	0	19.692	18.986	6	5	5	3	0	0		30.2424	2.38714	0	0	0	0	0	1.46192	1.4095	0.445434	0.371195	0.371195	0.222717	0	0
5	Nor	2019-09-29	1	6	1	Player 7	Def	4	1	1	14.77	1057.67	127.005	12.7178	5.40785	4	1	3	27.18	53.5432	31	8	27	13	0	0		71.609	8.59883	0.861057	0.366137	0.270819	0.0677048	0.203114	1.84022	3.62513	2.09885	0.541638	1.82803	0.880162	0	0
5	Nor	2019-09-29	1	6	1	Player 9	Def	1	2	13	17.12	1298.19	24.5081	3.28924	0	2	0	1	21.132	80.4894	5	0	5	1	104.763	137		75.829	1.43155	0.192129	0	0.116822	0	0.0584112	1.23435	4.70149	0.292056	0	0.292056	0.0584112	6.11935	8.00234
5	Nor	2019-09-29	1	6	1	Player 9	Def	1	2	13	17.82	530.991	14.6806	0	0	0	0	0	18.504	29.7117	13	4	8	2	99.4103	160		29.7975	0.823826	0	0	0	0	0	1.03838	1.66732	0.729517	0.224467	0.448934	0.112233	5.57858	8.97868
5	Nor	2019-09-29	1	6	1	Player 9	Def	5	2	13	16.77	452.775	5.69168	0	0	0	0	0	16.668	20.3568	4	2	2	0	91.4907	133		26.9991	0.339396	0	0	0	0	0	0.993918	1.21388	0.238521	0.119261	0.119261	0	5.45561	7.93083
5	Nor	2019-09-29	1	6	1	Player 9	Def	6	1	2	13.47	516.545	46.0587	3.12198	0	2	0	0	20.952	23.3701	6	5	5	0	90.3412	134		38.3478	3.41936	0.231773	0	0.148478	0	0	1.55546	1.73497	0.445434	0.371195	0.371195	0	6.70685	9.94803
5	Nor	2019-09-29	1	6	1	Player 9	Def	4	1	1	14.77	1387.87	211.524	7.11592	0	1	0	0	21.024	61.602	16	4	8	1	116.369	145		93.9658	14.3212	0.481782	0	0.0677048	0	0	1.42343	4.17075	1.08328	0.270819	0.541638	0.0677048	7.87874	9.8172
5	Nor	2019-09-29	1	6	1	Player 12	Fw	1	2	13	17.12	1004.14	3.55331	0	0	0	0	0	15.948	62.5126	5	0	2	1	114.186	146		58.6528	0.207553	0	0	0	0	0	0.931542	3.65144	0.292056	0	0.116822	0.0584112	6.66976	8.52804
5	Nor	2019-09-29	1	6	1	Player 12	Fw	1	2	13	17.82	321.87	0	0	0	0	0	0	13.968	20.7801	4	1	2	1	103.095	155		18.0623	0	0	0	0	0	0	0.783838	1.16611	0.224467	0.0561167	0.112233	0.0561167	5.78535	8.69809
5	Nor	2019-09-29	1	6	1	Player 12	Fw	5	2	13	16.77	476.512	8.11884	0	0	0	0	0	16.128	25.3676	7	1	5	0	106.301	151		28.4146	0.484129	0	0	0	0	0	0.961717	1.51268	0.417412	0.0596303	0.298151	0	6.33877	9.00417
5	Nor	2019-09-29	1	6	1	Player 12	Fw	6	1	2	13.47	417.047	12.934	0	0	0	0	0	17.352	18.7292	8	3	9	2	107.08	154		30.9612	0.960205	0	0	0	0	0	1.2882	1.39044	0.593912	0.222717	0.668151	0.148478	7.94949	11.4328
5	Nor	2019-09-29	1	6	1	Player 12	Fw	4	1	1	14.77	1139.32	146.194	18.8196	0	5	0	3	22.536	58.0358	22	6	19	7	157.969	184		77.1372	9.89803	1.27418	0	0.338524	0	0.203114	1.5258	3.9293	1.48951	0.406229	1.28639	0.473934	10.6953	12.4577
5	Nor	2019-09-29	1	6	1	Player 13	Midf	1	2	13	17.12	1100.96	5.0437	0	0	0	0	0	15.48	68.6141	8	0	5	0	88.0462	140		64.3083	0.294609	0	0	0	0	0	0.904206	4.00783	0.46729	0	0.292056	0	5.14289	8.17757
5	Nor	2019-09-29	1	6	1	Player 13	Midf	1	2	13	17.82	317.19	0	0	0	0	0	0	12.312	17.5183	2	0	3	0	0	0		17.7996	0	0	0	0	0	0	0.690909	0.983072	0.112233	0	0.16835	0	0	0
5	Nor	2019-09-29	1	6	1	Player 13	Midf	5	2	13	16.77	367.159	3.90447	0	0	0	0	0	18.18	18.0701	2	1	1	0	35.9574	44		21.8938	0.232825	0	0	0	0	0	1.08408	1.07753	0.119261	0.0596303	0.0596303	0	2.14415	2.62373
5	Nor	2019-09-29	1	6	1	Player 13	Midf	6	1	2	13.47	392.473	14.0301	0	0	0	0	0	16.92	23.301	7	4	5	1	0	0		29.1369	1.04158	0	0	0	0	0	1.25612	1.72984	0.519673	0.296956	0.371195	0.074239	0	0
5	Nor	2019-09-29	1	6	1	Player 13	Midf	4	1	1	14.77	1563.59	249.441	23.3765	0	7	0	6	24.408	82.5911	43	10	34	11	60.2889	71		105.862	16.8884	1.5827	0	0.473934	0	0.406229	1.65254	5.59181	2.91131	0.677048	2.30196	0.744753	4.08185	4.80704
5	Nor	2019-09-29	1	6	1	Player 14	Midf	1	2	13	17.12	997.908	7.66352	0	0	0	0	0	16.56	68.7127	5	0	5	0	109.669	139		58.289	0.447635	0	0	0	0	0	0.96729	4.01359	0.292056	0	0.292056	0	6.40592	8.11916
5	Nor	2019-09-29	1	6	1	Player 14	Midf	1	2	13	17.82	258.445	0	0	0	0	0	0	11.232	16.2432	4	0	4	0	90.0283	149		14.5031	0	0	0	0	0	0	0.630303	0.911513	0.224467	0	0.224467	0	5.05209	8.36139
5	Nor	2019-09-29	1	6	1	Player 14	Midf	5	2	13	16.77	455.111	12.5049	0	0	0	0	0	19.26	16.5915	3	1	2	0	89.214	134		27.1384	0.745669	0	0	0	0	0	1.14848	0.989358	0.178891	0.0596303	0.119261	0	5.31986	7.99046
5	Nor	2019-09-29	1	6	1	Player 14	Midf	6	1	2	13.47	402.231	23.3219	0	0	0	0	0	19.908	19.8865	7	4	6	3	89.2353	136		29.8613	1.73139	0	0	0	0	0	1.47795	1.47635	0.519673	0.296956	0.445434	0.222717	6.62474	10.0965
5	Nor	2019-09-29	1	6	1	Player 14	Midf	4	1	1	14.77	1167.56	157.233	8.56636	0	6	0	5	21.96	69.3592	30	7	33	10	136.914	168		79.0494	10.6455	0.579983	0	0.406229	0	0.338524	1.4868	4.69595	2.03114	0.473934	2.23426	0.677048	9.26977	11.3744
5	Nor	2019-09-29	1	6	1	Player 15	Def	1	2	13	17.12	1202.91	30.8565	0	0	0	0	0	18.756	90.7278	15	5	9	1	131.487	163		70.2635	1.80236	0	0	0	0	0	1.09556	5.29952	0.876168	0.292056	0.525701	0.0584112	7.68033	9.52103
5	Nor	2019-09-29	1	6	1	Player 15	Def	1	2	13	17.82	369.47	7.83664	0	0	0	0	0	17.316	22.9516	6	2	9	2	120.487	164		20.7335	0.439766	0	0	0	0	0	0.971717	1.28797	0.3367	0.112233	0.505051	0.112233	6.76131	9.20314
5	Nor	2019-09-29	1	6	1	Player 15	Def	5	2	13	16.77	447.236	5.88604	0	0	0	0	0	18.252	18.98	3	1	1	0	104.321	142		26.6688	0.350986	0	0	0	0	0	1.08837	1.13179	0.178891	0.0596303	0.0596303	0	6.22067	8.4675
5	Nor	2019-09-29	1	6	1	Player 15	Def	6	1	2	13.47	489.19	38.4185	6.66708	0	2	0	0	24.192	28.1236	9	5	9	2	112.149	141		36.317	2.85215	0.494957	0	0.148478	0	0	1.79599	2.08787	0.668151	0.371195	0.668151	0.148478	8.32581	10.4677
5	Nor	2019-09-29	1	6	1	Player 15	Def	4	1	1	14.77	963.965	96.8841	48.5146	7.15009	6	1	3	27.9	58.5608	27	8	20	11	149.654	173		65.2651	6.55952	3.28467	0.484095	0.406229	0.0677048	0.203114	1.88896	3.96485	1.82803	0.541638	1.3541	0.744753	10.1323	11.7129
5	Nor	2019-09-29	1	6	1	Player 17	Def	1	2	13	17.12	1111.79	13.6027	0	0	0	0	0	17.388	94.7817	12	0	8	1	116.544	155		64.941	0.794553	0	0	0	0	0	1.01565	5.53632	0.700935	0	0.46729	0.0584112	6.80747	9.05374
5	Nor	2019-09-29	1	6	1	Player 17	Def	1	2	13	17.82	346.661	0	0	0	0	0	0	12.528	29.8888	4	0	6	0	92.3058	151		19.4535	0	0	0	0	0	0	0.70303	1.67726	0.224467	0	0.3367	0	5.1799	8.47363
5	Nor	2019-09-29	1	6	1	Player 17	Def	5	2	13	16.77	529.539	7.99362	0	0	0	0	0	18.396	32.4474	4	0	2	1	91.7234	150		31.5765	0.476662	0	0	0	0	0	1.09696	1.93485	0.238521	0	0.119261	0.0596303	5.46949	8.94454
5	Nor	2019-09-29	1	6	1	Player 17	Def	6	1	2	13.47	385.686	16.0892	0.528086	0	1	0	0	20.052	23.64	4	3	3	1	91.3879	143		28.6329	1.19445	0.0392046	0	0.074239	0	0	1.48864	1.75501	0.296956	0.222717	0.222717	0.074239	6.78455	10.6162
5	Nor	2019-09-29	1	6	1	Player 17	Def	4	1	1	14.77	1270.39	160.732	23.5471	4.05119	5	1	2	27.144	89.6246	27	8	28	9	134.532	180		86.0113	10.8823	1.59425	0.274285	0.338524	0.0677048	0.13541	1.83778	6.06802	1.82803	0.541638	1.89573	0.609343	9.10849	12.1869
5	Nor	2019-09-29	1	6	1	Player 18	Fw	1	2	13	17.12	1087.61	17.7608	0	0	0	0	0	16.956	65.4113	14	5	11	1	113.914	158		63.5289	1.03743	0	0	0	0	0	0.990421	3.82076	0.817757	0.292056	0.642523	0.0584112	6.65383	9.22897
5	Nor	2019-09-29	1	6	1	Player 18	Fw	1	2	13	17.82	412.181	0.938312	0	0	0	0	0	14.76	24.7525	11	2	6	2	101.431	166		23.1303	0.052655	0	0	0	0	0	0.828283	1.38903	0.617284	0.112233	0.3367	0.112233	5.69199	9.31538
5	Nor	2019-09-29	1	6	1	Player 18	Fw	5	2	13	16.77	495.889	14.8939	0	0	0	0	0	19.656	23.5336	7	2	3	0	104.347	141		29.57	0.888125	0	0	0	0	0	1.17209	1.40332	0.417412	0.119261	0.178891	0	6.22226	8.40787
5	Nor	2019-09-29	1	6	1	Player 18	Fw	6	1	2	13.47	370.635	18.1105	0	0	0	0	0	18.756	16.437	4	3	3	2	92.5733	123		27.5156	1.34451	0	0	0	0	0	1.39243	1.22027	0.296956	0.222717	0.222717	0.148478	6.87255	9.1314
5	Nor	2019-09-29	1	6	1	Player 18	Fw	4	1	1	14.77	925.454	28.4244	9.4334	0	2	0	1	23.652	45.1982	11	4	11	2	114.069	150		62.6577	1.92447	0.638687	0	0.13541	0	0.0677048	1.60135	3.06013	0.744753	0.270819	0.744753	0.13541	7.72301	10.1557
5	Nor	2019-09-29	1	6	1	Player 20	Def	1	2	13	17.12	1133.93	13.639	0	0	0	0	0	17.244	70.2254	8	2	7	0	108.833	140		66.2345	0.796668	0	0	0	0	0	1.00724	4.10195	0.46729	0.116822	0.408879	0	6.3571	8.17757
5	Nor	2019-09-29	1	6	1	Player 20	Def	1	2	13	17.82	241.09	0	0	0	0	0	0	13.5	13.5839	1	1	0	0	80.2664	117		13.5292	0	0	0	0	0	0	0.757576	0.762283	0.0561167	0.0561167	0	0	4.50429	6.56566
5	Nor	2019-09-29	1	6	1	Player 20	Def	5	2	13	16.77	449.673	5.51738	8.28919	0	1	0	0	23.58	19.5545	3	1	2	1	80.6923	129		26.8141	0.329003	0.494287	0	0.0596303	0	0	1.40608	1.16604	0.178891	0.0596303	0.119261	0.0596303	4.81171	7.69231
5	Nor	2019-09-29	1	6	1	Player 20	Def	6	1	2	13.47	473.364	22.405	0	0	0	0	0	17.424	24.3089	3	2	0	0	90.5661	132		35.1421	1.66332	0	0	0	0	0	1.29354	1.80467	0.222717	0.148478	0	0	6.72354	9.79955
5	Nor	2019-09-29	1	6	1	Player 20	Def	4	1	1	14.77	1256.08	203.516	8.43035	0	4	0	3	21.42	59.0791	20	10	21	8	124.462	154		85.0428	13.779	0.570775	0	0.270819	0	0.203114	1.45024	3.99994	1.3541	0.677048	1.4218	0.541638	8.42668	10.4265
5	Nor	2019-09-29	1	6	1	Player 21	Def	1	2	13	17.12	954.238	17.9264	0	0	0	0	0	19.8	66.502	11	1	5	1	89.8347	123		55.7382	1.0471	0	0	0	0	0	1.15654	3.88446	0.642523	0.0584112	0.292056	0.0584112	5.24735	7.18458
5	Nor	2019-09-29	1	6	1	Player 21	Def	1	2	13	17.82	190.52	0	0	0	0	0	0	5.184	12.4525	0	0	0	0	71.902	103		10.6914	0	0	0	0	0	0	0.290909	0.698795	0	0	0	0	4.0349	5.78002
5	Nor	2019-09-29	1	6	1	Player 21	Def	5	2	13	16.77	454.262	9.58921	3.95294	0	1	0	0	21.42	20.2487	3	2	4	1	80.5133	132		27.0878	0.571807	0.235715	0	0.0596303	0	0	1.27728	1.20744	0.178891	0.119261	0.238521	0.0596303	4.80103	7.8712
5	Nor	2019-09-29	1	6	1	Player 21	Def	6	1	2	13.47	395.871	26.2176	0	0	0	0	0	19.836	18.7853	3	3	4	2	80.671	115		29.3891	1.94637	0	0	0	0	0	1.47261	1.3946	0.222717	0.222717	0.296956	0.148478	5.98894	8.53749
5	Nor	2019-09-29	1	6	1	Player 21	Def	4	1	1	14.77	1021.24	131.369	37.5629	0	5	0	4	24.804	55.2111	29	11	21	7	115.153	175		69.1428	8.8943	2.54319	0	0.338524	0	0.270819	1.67935	3.73806	1.96344	0.744753	1.4218	0.473934	7.79642	11.8483
5	Nor	2019-09-29	1	6	1	Player 22	Fw	1	2	13	17.12	1195.98	136.132	6.35393	0	4	0	3	21.456	80.1932	15	7	11	3	109.68	162		69.8585	7.95163	0.371141	0	0.233645	0	0.175234	1.25327	4.68418	0.876168	0.408879	0.642523	0.175234	6.40653	9.46262
5	Nor	2019-09-29	1	6	1	Player 22	Fw	1	2	13	17.82	549.169	12.6847	0	0	0	0	0	16.488	33.9176	21	1	21	6	111.284	168		30.8176	0.711825	0	0	0	0	0	0.925253	1.90334	1.17845	0.0561167	1.17845	0.3367	6.24489	9.42761
5	Nor	2019-09-29	1	6	1	Player 22	Fw	5	2	13	16.77	427.631	0.374408	0	0	0	0	0	14.112	21.138	2	1	3	1	88.2244	136		25.4998	0.022326	0	0	0	0	0	0.841503	1.26047	0.119261	0.0596303	0.178891	0.0596303	5.26084	8.10972
5	Nor	2019-09-29	1	6	1	Player 22	Fw	6	1	2	13.47	429.094	29.8638	0.503451	0	1	0	0	20.448	23.3907	8	7	8	3	86.8973	130		31.8556	2.21706	0.0373757	0	0.074239	0	0	1.51804	1.73651	0.593912	0.519673	0.593912	0.222717	6.45117	9.65108
5	Nor	2019-09-29	1	6	1	Player 22	Fw	4	1	1	14.77	915.149	86.517	6.4814	0	2	0	0	22.428	41.9016	21	7	18	5	106.932	166		61.96	5.85762	0.438822	0	0.13541	0	0	1.51848	2.83694	1.4218	0.473934	1.21869	0.338524	7.23981	11.239
5	Nor	2019-09-29	1	6	1	Player 23	Midf	1	2	13	17.12	1029.19	26.8951	0	0	0	0	0	17.856	59.5032	14	2	7	0	0	0		60.1165	1.57097	0	0	0	0	0	1.04299	3.47566	0.817757	0.116822	0.408879	0	0	0
5	Nor	2019-09-29	1	6	1	Player 23	Midf	1	2	13	17.82	314.355	0	0	0	0	0	0	13.788	18.0261	2	1	1	0	0	0		17.6406	0	0	0	0	0	0	0.773737	1.01157	0.112233	0.0561167	0.0561167	0	0	0
5	Nor	2019-09-29	1	6	1	Player 23	Midf	5	2	13	16.77	486.132	3.76555	0	0	0	0	0	16.56	25.8065	2	0	2	0	0	0		28.9882	0.224541	0	0	0	0	0	0.987478	1.53885	0.119261	0	0.119261	0	0	0
5	Nor	2019-09-29	1	6	1	Player 23	Midf	6	1	2	13.47	410.506	24.3887	8.6589	0	2	0	1	22.392	18.1862	5	3	4	1	0	0		30.4756	1.8106	0.642828	0	0.148478	0	0.074239	1.66236	1.35013	0.371195	0.222717	0.296956	0.074239	0	0
5	Nor	2019-09-29	1	6	1	Player 23	Midf	4	1	1	14.77	1296.18	138.984	22.6442	0	4	0	2	24.804	66.7862	22	4	31	6	0	0		87.7579	9.4099	1.53312	0	0.270819	0	0.13541	1.67935	4.52174	1.48951	0.270819	2.09885	0.406229	0	0
5	Nor	2019-09-29	1	6	1	Player 24	Midf	1	2	13	17.12	982.085	17.035	0	0	0	0	0	16.2	62.9712	7	0	4	0	98.1239	132		57.3648	0.995037	0	0	0	0	0	0.946262	3.67822	0.408879	0	0.233645	0	5.73153	7.71028
5	Nor	2019-09-29	1	6	1	Player 24	Midf	1	2	13	17.82	405.349	0	0	0	0	0	0	13.716	35.1998	6	0	7	2	99.4922	149		22.7469	0	0	0	0	0	0	0.769697	1.9753	0.3367	0	0.392817	0.112233	5.58318	8.36139
5	Nor	2019-09-29	1	6	1	Player 24	Midf	5	2	13	16.77	469.344	1.36815	0	0	0	0	0	15.12	21.9919	4	1	1	1	94.0974	134		27.9871	0.0815832	0	0	0	0	0	0.90161	1.31139	0.238521	0.0596303	0.0596303	0.0596303	5.61106	7.99046
5	Nor	2019-09-29	1	6	1	Player 24	Midf	6	1	2	13.47	375.993	27.1092	0.516979	0	1	0	0	20.304	19.972	6	5	4	2	86.8054	117		27.9134	2.01256	0.03838	0	0.074239	0	0	1.50735	1.4827	0.445434	0.371195	0.296956	0.148478	6.44435	8.68597
5	Nor	2019-09-29	1	6	1	Player 24	Midf	4	1	1	14.77	1041.51	64.9869	32.4804	0	5	0	4	24.876	58.1532	28	9	27	8	109.461	156		70.5154	4.39993	2.19908	0	0.338524	0	0.270819	1.68422	3.93725	1.89573	0.609343	1.82803	0.541638	7.41105	10.5619
5	Nor	2019-09-29	1	6	1	Player 25	Midf	1	2	13	17.12	1007.21	12.6248	0	0	0	0	0	18.684	67.9485	9	2	4	0	87.4963	120		58.8326	0.73743	0	0	0	0	0	1.09136	3.96896	0.525701	0.116822	0.233645	0	5.11077	7.00935
5	Nor	2019-09-29	1	6	1	Player 25	Midf	1	2	13	17.82	357.441	0	0	0	0	0	0	13.14	21.6092	4	0	3	1	92.7688	149		20.0584	0	0	0	0	0	0	0.737374	1.21264	0.224467	0	0.16835	0.0561167	5.20588	8.36139
5	Nor	2019-09-29	1	6	1	Player 25	Midf	5	2	13	16.77	444.943	0.828726	0	0	0	0	0	15.156	22.3692	1	1	1	0	88.1579	132		26.5321	0.0494172	0	0	0	0	0	0.903757	1.33388	0.0596303	0.0596303	0.0596303	0	5.25688	7.8712
5	Nor	2019-09-29	1	6	1	Player 25	Midf	6	1	2	13.47	443.099	18.4834	0	0	0	0	0	19.332	22.9885	6	3	5	2	84.7547	116		32.8952	1.37219	0	0	0	0	0	1.43519	1.70664	0.445434	0.222717	0.371195	0.148478	6.29211	8.61173
5	Nor	2019-09-29	1	6	1	Player 25	Midf	4	1	1	14.77	1109.37	155.952	23.4015	0	6	0	5	23.832	64.7171	37	13	38	12	130.234	171		75.1095	10.5587	1.58439	0	0.406229	0	0.338524	1.61354	4.38166	2.50508	0.880162	2.57278	0.812458	8.81744	11.5775
5	Nor	2019-09-29	1	6	1	Player 26	Def	1	2	13	17.12	969.857	4.92714	0	0	0	0	0	15.768	68.3147	3	0	4	0	125.535	161		56.6506	0.2878	0	0	0	0	0	0.921028	3.99035	0.175234	0	0.233645	0	7.33268	9.40421
5	Nor	2019-09-29	1	6	1	Player 26	Def	1	2	13	17.82	574.635	2.18409	0	0	0	0	0	14.688	41.2686	17	1	22	7	135.946	184		32.2466	0.122564	0	0	0	0	0	0.824242	2.31586	0.953984	0.0561167	1.23457	0.392817	7.62886	10.3255
5	Nor	2019-09-29	1	6	1	Player 26	Def	5	2	13	16.77	378.682	0	0	0	0	0	0	11.376	15.9551	2	0	0	0	111.538	162		22.5809	0	0	0	0	0	0	0.678354	0.951409	0.119261	0	0	0	6.65107	9.66011
5	Nor	2019-09-29	1	6	1	Player 26	Def	6	1	2	13.47	326.936	19.1658	0	0	0	0	0	18.216	16.6936	6	3	7	4	108.03	155		24.2714	1.42285	0	0	0	0	0	1.35234	1.23932	0.445434	0.222717	0.519673	0.296956	8.02006	11.5071
5	Nor	2019-09-29	1	6	1	Player 26	Def	4	1	1	14.77	1214.83	152.745	28.6119	2.95374	7	1	4	26.64	65.4066	30	13	24	13	152.914	188		82.2497	10.3416	1.93716	0.199983	0.473934	0.0677048	0.270819	1.80366	4.42834	2.03114	0.880162	1.62492	0.880162	10.353	12.7285
5	Nor	2019-09-29	1	6	1	Player 27	Fw	1	2	13	17.12	1026.9	67.9455	0	0	0	0	0	19.512	77.537	15	9	9	0	113.245	155		59.9827	3.96878	0	0	0	0	0	1.13972	4.52903	0.876168	0.525701	0.525701	0	6.61475	9.05374
5	Nor	2019-09-29	1	6	1	Player 27	Fw	1	2	13	17.82	269.356	0	0	0	0	0	0	7.74	13.5443	0	0	0	0	85.0036	112		15.1154	0	0	0	0	0	0	0.434343	0.760063	0	0	0	0	4.77013	6.28507
5	Nor	2019-09-29	1	6	1	Player 27	Fw	5	2	13	16.77	372.108	0.371143	0	0	0	0	0	14.364	22.0595	4	1	2	0	85.4921	130		22.1889	0.0221314	0	0	0	0	0	0.85653	1.31541	0.238521	0.0596303	0.119261	0	5.09792	7.75194
5	Nor	2019-09-29	1	6	1	Player 27	Fw	6	1	2	13.47	471.999	46.009	0.414528	0	1	0	0	20.52	31.6375	5	3	5	3	95.1744	147		35.0408	3.41566	0.0307742	0	0.074239	0	0	1.52339	2.34874	0.371195	0.222717	0.371195	0.222717	7.06566	10.9131
5	Nor	2019-09-29	1	6	1	Player 27	Fw	4	1	1	14.77	976.677	146.127	15.7973	5.84024	4	1	3	27.216	59.9441	26	8	25	4	133.236	172		66.1257	9.89352	1.06955	0.395412	0.270819	0.0677048	0.203114	1.84265	4.05851	1.76032	0.541638	1.69262	0.270819	9.02073	11.6452
6	Nor	2019-10-01	2	1	4	Player 1	Def	1	2	13	10.1	1058.37	7.12305	0	0	0	0	0	15.12	67.4267	8	0	13	3	128.505	170		104.789	0.705252	0	0	0	0	0	1.49703	6.67591	0.792079	0	1.28713	0.29703	12.7232	16.8317
6	Nor	2019-10-01	2	1	4	Player 1	Def	7	1	5	8.57	504.004	8.28886	0	0	0	0	0	16.92	32.6886	13	2	1	0	145.998	166		58.8102	0.967195	0	0	0	0	0	1.97433	3.81431	1.51692	0.233372	0.116686	0	17.036	19.3699
6	Nor	2019-10-01	2	1	4	Player 1	Def	2	1	2	11.63	672.972	18.3774	1.02311	0	1	0	0	20.808	47.8534	13	3	14	2	154.598	189		57.8652	1.58017	0.0879713	0	0.0859845	0	0	1.78917	4.11465	1.1178	0.257954	1.20378	0.171969	13.293	16.2511
6	Nor	2019-10-01	2	1	4	Player 1	Def	2	1	2	9.05	498.109	14.5972	0	0	0	0	0	19.8	34.7307	13	1	10	4	163.797	187		55.0396	1.61295	0	0	0	0	0	2.18785	3.83765	1.43646	0.110497	1.10497	0.441989	18.0991	20.663
6	Nor	2019-10-01	2	1	4	Player 1	Def	6	1	2	13.97	989.624	29.6518	2.16096	0	1	0	0	21.096	60.2261	13	2	19	6	164.656	182		70.8392	2.12253	0.154686	0	0.071582	0	0	1.51009	4.3111	0.930565	0.143164	1.36006	0.429492	11.7864	13.0279
6	Nor	2019-10-01	2	1	4	Player 2	Fw	1	2	13	10.1	1071.24	36.4829	0	0	0	0	0	18.972	63.1452	7	1	14	4	131.319	158		106.063	3.61217	0	0	0	0	0	1.87842	6.252	0.693069	0.0990099	1.38614	0.39604	13.0019	15.6436
6	Nor	2019-10-01	2	1	4	Player 2	Fw	7	1	5	8.57	559.87	53.5792	0	0	0	0	0	19.404	35.3252	28	6	11	0	143.665	162		65.3291	6.25195	0	0	0	0	0	2.26418	4.12196	3.26721	0.700117	1.28355	0	16.7637	18.9032
6	Nor	2019-10-01	2	1	4	Player 2	Fw	2	1	2	11.63	684.955	26.6951	9.55506	0	1	0	0	23.652	52.5004	29	5	26	7	144.99	179		58.8956	2.29536	0.821587	0	0.0859845	0	0	2.03371	4.51422	2.49355	0.429923	2.2356	0.601892	12.4669	15.3912
6	Nor	2019-10-01	2	1	4	Player 2	Fw	2	1	2	9.05	576.512	66.0785	10.3388	0	2	0	1	24.732	43.3214	22	7	23	6	158.36	188		63.703	7.30149	1.14241	0	0.220994	0	0.110497	2.73282	4.7869	2.43094	0.773481	2.54144	0.662983	17.4984	20.7735
6	Nor	2019-10-01	2	1	4	Player 2	Fw	6	1	2	13.97	1131.82	93.2387	33.2199	11.9071	7	2	5	28.656	77.476	37	11	29	15	167.309	182		81.0178	6.67421	2.37794	0.852333	0.501074	0.143164	0.35791	2.05125	5.54589	2.64853	0.787402	2.07588	1.07373	11.9763	13.0279
6	Nor	2019-10-01	2	1	4	Player 4	Fw	1	2	13	10.1	1234.57	109.134	0	0	0	0	0	17.928	74.1495	12	2	20	4	156.174	177		122.235	10.8054	0	0	0	0	0	1.77505	7.34153	1.18812	0.19802	1.9802	0.39604	15.4628	17.5248
6	Nor	2019-10-01	2	1	4	Player 4	Fw	7	1	5	8.57	607.671	28.0617	0	0	0	0	0	16.992	35.1536	25	8	5	0	156.137	178		70.9068	3.27441	0	0	0	0	0	1.98273	4.10194	2.91715	0.933489	0.583431	0	18.219	20.7701
6	Nor	2019-10-01	2	1	4	Player 4	Fw	2	1	2	11.63	879.495	27.646	0.459684	0	1	0	0	20.16	54.9775	23	2	14	1	170.045	189		75.623	2.37713	0.0395257	0	0.0859845	0	0	1.73345	4.72722	1.97764	0.171969	1.20378	0.0859845	14.6212	16.2511
6	Nor	2019-10-01	2	1	4	Player 4	Fw	2	1	2	9.05	551.738	26.6499	3.07251	0	1	0	0	21.06	34.7556	18	4	12	2	158.811	188		60.9656	2.94474	0.339504	0	0.110497	0	0	2.32707	3.84039	1.98895	0.441989	1.32597	0.220994	17.5481	20.7735
6	Nor	2019-10-01	2	1	4	Player 4	Fw	6	1	2	13.97	1349.27	163.42	27.0087	0	5	0	3	24.444	74.217	31	11	35	10	174.443	190		96.5835	11.6979	1.93334	0	0.35791	0	0.214746	1.74975	5.3126	2.21904	0.787402	2.50537	0.71582	12.487	13.6006
6	Nor	2019-10-01	2	1	4	Player 5	Midf	1	2	13	10.1	1209.77	37.6929	0	0	0	0	0	16.524	69.3867	15	1	15	2	83.2838	101		119.779	3.73197	0	0	0	0	0	1.63604	6.86997	1.48515	0.0990099	1.48515	0.19802	8.24592	10
6	Nor	2019-10-01	2	1	4	Player 5	Midf	7	1	5	8.57	536.97	51.6863	0	0	0	0	0	19.296	28.3233	24	7	9	0	87.1868	104		62.6569	6.03107	0	0	0	0	0	2.25158	3.30494	2.80047	0.816803	1.05018	0	10.1735	12.1354
6	Nor	2019-10-01	2	1	4	Player 5	Midf	2	1	2	11.63	861.506	29.466	0	0	0	0	0	17.568	54.0686	18	0	24	5	89.7647	100		74.0762	2.53362	0	0	0	0	0	1.51058	4.64906	1.54772	0	2.06363	0.429923	7.71838	8.59845
6	Nor	2019-10-01	2	1	4	Player 5	Midf	2	1	2	9.05	548.506	26.6723	0	0	0	0	0	17.784	34.7129	14	3	12	1	85.7856	94		60.6084	2.94722	0	0	0	0	0	1.96508	3.83568	1.54696	0.331492	1.32597	0.110497	9.47907	10.3867
6	Nor	2019-10-01	2	1	4	Player 5	Midf	6	1	2	13.97	1492.57	151.641	2.73126	0	1	0	0	21.6	85.9965	35	9	34	13	101.76	163		106.841	10.8548	0.195509	0	0.071582	0	0	1.54617	6.1558	2.50537	0.644238	2.43379	0.930565	7.28415	11.6679
6	Nor	2019-10-01	2	1	4	Player 7	Def	1	2	13	10.1	1126.64	27.582	0	0	0	0	0	17.82	69.5462	11	1	22	8	105.688	169		111.549	2.73089	0	0	0	0	0	1.76436	6.88576	1.08911	0.0990099	2.17822	0.792079	10.4642	16.7327
6	Nor	2019-10-01	2	1	4	Player 7	Def	7	1	5	8.57	561.992	11.8518	0	0	0	0	0	17.568	31.6895	19	1	8	0	135.897	156		65.5766	1.38294	0	0	0	0	0	2.04994	3.69773	2.21704	0.116686	0.933489	0	15.8573	18.203
6	Nor	2019-10-01	2	1	4	Player 7	Def	2	1	2	11.63	666.722	24.0329	0	0	0	0	0	18.72	40.8053	18	7	25	5	143.645	179		57.3278	2.06645	0	0	0	0	0	1.60963	3.50863	1.54772	0.601892	2.14961	0.429923	12.3512	15.3912
6	Nor	2019-10-01	2	1	4	Player 7	Def	2	1	2	9.05	608.571	77.9486	2.52333	0	3	0	1	20.88	37.0845	25	6	22	9	158.498	190		67.2454	8.61311	0.278821	0	0.331492	0	0.110497	2.30718	4.09773	2.76243	0.662983	2.43094	0.994475	17.5136	20.9945
6	Nor	2019-10-01	2	1	4	Player 7	Def	6	1	2	13.97	1113.84	96.616	2.98036	0	2	0	1	21.24	73.5835	39	14	42	14	175.945	191		79.7308	6.91596	0.21334	0	0.143164	0	0.071582	1.5204	5.26725	2.7917	1.00215	3.00644	1.00215	12.5945	13.6722
6	Nor	2019-10-01	2	1	4	Player 8	Def	1	2	13	10.1	1212.62	15.8221	0	0	0	0	0	16.848	68.4229	13	2	16	0	97.0399	154		120.061	1.56654	0	0	0	0	0	1.66812	6.77455	1.28713	0.19802	1.58416	0	9.60791	15.2475
6	Nor	2019-10-01	2	1	4	Player 8	Def	7	1	5	8.57	545.742	35.1913	0	0	0	0	0	18.108	30.9553	25	9	7	2	131.567	154		63.6805	4.10634	0	0	0	0	0	2.11295	3.61205	2.91715	1.05018	0.816803	0.233372	15.352	17.9697
6	Nor	2019-10-01	2	1	4	Player 8	Def	2	1	2	11.63	773.891	51.7733	0	0	0	0	0	19.044	42.728	23	5	22	6	139.781	166		66.5426	4.4517	0	0	0	0	0	1.63749	3.67395	1.97764	0.429923	1.89166	0.515907	12.019	14.2734
6	Nor	2019-10-01	2	1	4	Player 8	Def	2	1	2	9.05	651.88	77.4646	5.11824	0	1	0	0	22.248	36.8841	18	11	21	7	152.908	172		72.0309	8.55962	0.565552	0	0.110497	0	0	2.45834	4.07559	1.98895	1.21547	2.32044	0.773481	16.896	19.0055
6	Nor	2019-10-01	2	1	4	Player 8	Def	6	1	2	13.97	1218.69	109.442	7.15401	0	2	0	0	22.356	59.9834	31	9	30	9	154.676	172		87.2363	7.8341	0.512098	0	0.143164	0	0	1.60029	4.29373	2.21904	0.644238	2.14746	0.644238	11.072	12.3121
6	Nor	2019-10-01	2	1	4	Player 12	Fw	1	2	13	10.1	1240.79	139.718	0	0	0	0	0	19.656	76.5431	10	1	18	1	148.661	170		122.851	13.8335	0	0	0	0	0	1.94614	7.57853	0.990099	0.0990099	1.78218	0.0990099	14.7189	16.8317
6	Nor	2019-10-01	2	1	4	Player 12	Fw	7	1	5	8.57	521.613	18.8582	0	0	0	0	0	17.856	29.6547	17	2	2	0	132.727	155		60.8649	2.20049	0	0	0	0	0	2.08355	3.46029	1.98366	0.233372	0.233372	0	15.4874	18.0863
6	Nor	2019-10-01	2	1	4	Player 12	Fw	2	1	2	11.63	710.713	18.9049	0	0	0	0	0	19.764	48.8576	19	7	20	2	153.483	184		61.1103	1.62553	0	0	0	0	0	1.6994	4.201	1.63371	0.601892	1.71969	0.171969	13.1972	15.8212
6	Nor	2019-10-01	2	1	4	Player 12	Fw	2	1	2	9.05	465.272	60.3239	3.34716	0	2	0	1	21.312	31.5118	11	5	13	6	153.319	182		51.4113	6.66563	0.369851	0	0.220994	0	0.110497	2.35492	3.48196	1.21547	0.552486	1.43646	0.662983	16.9413	20.1105
6	Nor	2019-10-01	2	1	4	Player 12	Fw	6	1	2	13.97	1123.94	80.1908	12.5759	0	2	0	0	24.768	64.296	25	10	23	6	168.806	187		80.4542	5.74022	0.90021	0	0.143164	0	0	1.77294	4.60243	1.78955	0.71582	1.64639	0.429492	12.0835	13.3858
6	Nor	2019-10-01	2	1	4	Player 13	Midf	1	2	13	10.1	2231.91	199.615	150.825	33.2138	3	3	3	29.16	58.4437	15	3	20	3	94.42	140		220.981	19.7639	14.9332	3.2885	0.29703	0.29703	0.29703	2.88713	5.7865	1.48515	0.29703	1.9802	0.29703	9.34851	13.8614
6	Nor	2019-10-01	2	1	4	Player 13	Midf	7	1	5	8.57	531.14	23.9982	0	0	0	0	0	17.388	30.4848	16	2	6	1	124.249	149		61.9767	2.80026	0	0	0	0	0	2.02894	3.55715	1.86698	0.233372	0.700117	0.116686	14.4981	17.3862
6	Nor	2019-10-01	2	1	4	Player 13	Midf	2	1	2	11.63	676.079	14.6771	0	0	0	0	0	17.604	49.3054	21	4	20	3	140.185	178		58.1323	1.262	0	0	0	0	0	1.51367	4.2395	1.80567	0.343938	1.71969	0.257954	12.0537	15.3052
6	Nor	2019-10-01	2	1	4	Player 13	Midf	2	1	2	9.05	504.412	20.4258	0	0	0	0	0	19.908	32.5919	10	2	13	2	147.768	172		55.7361	2.25699	0	0	0	0	0	2.19978	3.60131	1.10497	0.220994	1.43646	0.220994	16.328	19.0055
6	Nor	2019-10-01	2	1	4	Player 13	Midf	6	1	2	13.97	1182.79	83.7924	15.229	0	4	0	2	23.4	84.6791	29	8	25	7	167.266	180		84.6663	5.99802	1.09012	0	0.286328	0	0.143164	1.67502	6.06149	2.07588	0.572656	1.78955	0.501074	11.9733	12.8848
6	Nor	2019-10-01	2	1	4	Player 20	Def	1	2	13	10.1	1185.32	22.4873	0	0	0	0	0	17.244	66.7583	18	3	21	5	0	0		117.358	2.22647	0	0	0	0	0	1.70733	6.60974	1.78218	0.29703	2.07921	0.49505	0	0
6	Nor	2019-10-01	2	1	4	Player 20	Def	7	1	5	8.57	603.541	137.906	3.13828	0	3	0	1	20.808	32.1976	26	14	14	5	0	0		70.4249	16.0918	0.366194	0	0.350058	0	0.116686	2.428	3.75701	3.03384	1.63361	1.63361	0.583431	0	0
6	Nor	2019-10-01	2	1	4	Player 20	Def	2	1	2	11.63	799.48	42.9526	0	0	0	0	0	17.64	51.7112	22	8	22	7	0	0		68.7429	3.69326	0	0	0	0	0	1.51677	4.44636	1.89166	0.687876	1.89166	0.601892	0	0
6	Nor	2019-10-01	2	1	4	Player 20	Def	2	1	2	9.05	621.135	73.689	25.3853	0	3	0	1	23.832	35.8651	22	8	19	6	0	0		68.6337	8.14243	2.805	0	0.331492	0	0.110497	2.63337	3.96299	2.43094	0.883978	2.09945	0.662983	0	0
6	Nor	2019-10-01	2	1	4	Player 20	Def	6	1	2	13.97	1594.32	262.546	47.077	0	8	0	6	24.264	84.4858	42	17	36	7	0	0		114.124	18.7936	3.36987	0	0.572656	0	0.429492	1.73686	6.04766	3.00644	1.21689	2.57695	0.501074	0	0
6	Nor	2019-10-01	2	1	4	Player 22	Fw	1	2	13	10.1	1110.8	22.0308	0	0	0	0	0	17.64	66.4989	5	1	13	1	123.1	147		109.98	2.18127	0	0	0	0	0	1.74653	6.58405	0.49505	0.0990099	1.28713	0.0990099	12.1881	14.5545
6	Nor	2019-10-01	2	1	4	Player 22	Fw	7	1	5	8.57	519.746	18.2235	0	0	0	0	0	16.956	29.0366	16	1	2	1	114.207	142		60.6472	2.12643	0	0	0	0	0	1.97853	3.38816	1.86698	0.116686	0.233372	0.116686	13.3264	16.5694
6	Nor	2019-10-01	2	1	4	Player 22	Fw	2	1	2	11.63	678.681	40.918	0	0	0	0	0	19.98	40.7999	25	7	29	11	137.443	179		58.3561	3.51832	0	0	0	0	0	1.71797	3.50816	2.14961	0.601892	2.49355	0.94583	11.818	15.3912
6	Nor	2019-10-01	2	1	4	Player 22	Fw	2	1	2	9.05	603.55	62.1091	0	0	0	0	0	18.684	30.9294	18	7	14	7	135.095	176		66.6906	6.86288	0	0	0	0	0	2.06453	3.41761	1.98895	0.773481	1.54696	0.773481	14.9276	19.4475
6	Nor	2019-10-01	2	1	4	Player 22	Fw	6	1	2	13.97	0	0	0	0	0	0	0		0					0	0		0	0	0	0	0	0	0		0					0	0
6	Nor	2019-10-01	2	1	4	Player 24	Midf	1	2	13	10.1	1117.76	25.5531	0	0	0	0	0	17.424	75.9097	11	1	19	7	139.137	169		110.669	2.53001	0	0	0	0	0	1.72515	7.51581	1.08911	0.0990099	1.88119	0.693069	13.7759	16.7327
6	Nor	2019-10-01	2	1	4	Player 24	Midf	7	1	5	8.57	554.362	22.7023	0	0	0	0	0	19.98	33.7639	6	1	0	0	134.449	161		64.6863	2.64904	0	0	0	0	0	2.33139	3.93978	0.700117	0.116686	0	0	15.6884	18.7865
6	Nor	2019-10-01	2	1	4	Player 24	Midf	2	1	2	11.63	707.967	79.8799	1.93413	0	2	0	1	21.024	46.6548	26	6	29	9	158.487	181		60.8742	6.86843	0.166305	0	0.171969	0	0.0859845	1.80774	4.01159	2.2356	0.515907	2.49355	0.773861	13.6274	15.5632
6	Nor	2019-10-01	2	1	4	Player 24	Midf	2	1	2	9.05	491.108	41.1436	3.97998	0	1	0	0	21.816	33.2919	20	9	14	5	154.861	178		54.2661	4.54625	0.439777	0	0.110497	0	0	2.41061	3.67867	2.20994	0.994475	1.54696	0.552486	17.1117	19.6685
6	Nor	2019-10-01	2	1	4	Player 24	Midf	6	1	2	13.97	1432.47	203.585	34.7487	2.60818	7	1	5	25.884	81.6825	27	6	31	10	168.57	180		102.539	14.573	2.48738	0.186699	0.501074	0.071582	0.35791	1.85283	5.847	1.93271	0.429492	2.21904	0.71582	12.0666	12.8848
6	Nor	2019-10-01	2	1	4	Player 10	Midf	1	2	13	10.1	1191	43.6789	0	0	0	0	0	16.848	81.0424	17	1	23	5	111.74	160		117.921	4.32465	0	0	0	0	0	1.66812	8.024	1.68317	0.0990099	2.27723	0.49505	11.0633	15.8416
6	Nor	2019-10-01	2	1	4	Player 10	Midf	7	1	5	8.57	579.595	60.0541	0	0	0	0	0	17.748	37.8132	29	3	12	1	143.185	168		67.6307	7.00748	0	0	0	0	0	2.07095	4.41227	3.3839	0.350058	1.40023	0.116686	16.7077	19.6033
6	Nor	2019-10-01	2	1	4	Player 10	Midf	2	1	2	11.63	735.158	38.5491	0.473313	0	1	0	0	20.52	55.1319	20	5	24	10	145.723	180		63.2122	3.31462	0.0406976	0	0.0859845	0	0	1.7644	4.74049	1.71969	0.429923	2.06363	0.859845	12.53	15.4772
6	Nor	2019-10-01	2	1	4	Player 10	Midf	2	1	2	9.05	516.014	9.98287	0	0	0	0	0	19.044	41.0949	16	8	20	6	155.271	176		57.0181	1.10308	0	0	0	0	0	2.10431	4.54087	1.76796	0.883978	2.20994	0.662983	17.157	19.4475
6	Nor	2019-10-01	2	1	4	Player 10	Midf	6	1	2	13.97	1282.8	131.502	2.66898	0	2	0	0	21.456	96.1042	27	6	34	10	168.319	179		91.8254	9.41318	0.191051	0	0.143164	0	0	1.53586	6.87933	1.93271	0.429492	2.43379	0.71582	12.0486	12.8132
6	Nor	2019-10-01	2	1	4	Player 26	Def	1	2	13	10.1	1188.97	35.5883	0	0	0	0	0	16.164	74.8201	19	1	19	3	148.786	182		117.72	3.5236	0	0	0	0	0	1.6004	7.40793	1.88119	0.0990099	1.88119	0.29703	14.7313	18.0198
6	Nor	2019-10-01	2	1	4	Player 26	Def	7	1	5	8.57	511.586	55.9696	0	0	0	0	0	19.224	30.4756	22	9	12	1	162.35	185		59.695	6.53088	0	0	0	0	0	2.24317	3.55607	2.56709	1.05018	1.40023	0.116686	18.944	21.5869
6	Nor	2019-10-01	2	1	4	Player 26	Def	2	1	2	11.63	727.409	7.1524	0	0	0	0	0	14.904	51.448	18	1	20	1	161.133	197		62.5459	0.614996	0	0	0	0	0	1.28151	4.42373	1.54772	0.0859845	1.71969	0.0859845	13.855	16.939
6	Nor	2019-10-01	2	1	4	Player 26	Def	2	1	2	9.05	594.495	25.6675	0	0	0	0	0	17.1	39.2358	22	7	22	7	168.547	198		65.69	2.83619	0	0	0	0	0	1.8895	4.33544	2.43094	0.773481	2.43094	0.773481	18.624	21.8785
6	Nor	2019-10-01	2	1	4	Player 26	Def	6	1	2	13.97	1193.49	90.822	4.94629	0	2	0	0	21.888	70.5392	26	9	26	10	175.156	194		85.4325	6.50121	0.354065	0	0.143164	0	0	1.56679	5.04933	1.86113	0.644238	1.86113	0.71582	12.538	13.8869
6	Nor	2019-10-02	2	2	3	Player 1	Def	1	2	13	4.5	755.017	23.274	33.5112	42.6979	1	1	0	32.436	34.5764	3	0	2	0	103.666	155		167.782	5.17201	7.44694	9.48843	0.222222	0.222222	0	7.208	7.68365	0.666667	0	0.444444	0	23.0368	34.4444
6	Nor	2019-10-02	2	2	3	Player 1	Def	1	2	13	5.18	335.472	0	0	0	0	0	0	9.18	38.7462	0	0	1	0	140.349	160		64.7629	0	0	0	0	0	0	1.7722	7.47996	0	0	0.19305	0	27.0944	30.888
6	Nor	2019-10-02	2	2	3	Player 1	Def	7	1	5	12.42	687.532	37.8983	8.61985	0	2	0	1	23.976	44.686	16	9	12	6	145.112	180		55.3569	3.05139	0.69403	0	0.161031	0	0.0805153	1.93043	3.5979	1.28824	0.724638	0.966184	0.483092	11.6837	14.4928
6	Nor	2019-10-02	2	2	3	Player 1	Def	2	1	2	19.62	1075.15	82.0157	38.453	5.36767	5	3	3	26.136	57.8235	19	6	23	8	155.184	188		54.7989	4.18021	1.95989	0.273581	0.254842	0.152905	0.152905	1.33211	2.94717	0.9684	0.30581	1.17227	0.407747	7.90947	9.58206
6	Nor	2019-10-02	2	2	3	Player 1	Def	6	1	2	17.33	622.592	45.0974	41.2533	0	5	0	4	24.516	33.5877	11	3	9	3	136.236	176		35.9257	2.60227	2.38045	0	0.288517	0	0.230814	1.41466	1.93812	0.634737	0.17311	0.519331	0.17311	7.8613	10.1558
6	Nor	2019-10-02	2	2	3	Player 1	Def	6	1	2	13.52	910.746	38.5937	3.66592	0	3	0	1	21.24	54.8749	21	5	24	5	168.051	187		67.3629	2.85456	0.271148	0	0.221893	0	0.0739645	1.57101	4.05879	1.55325	0.369822	1.77515	0.369822	12.4298	13.8314
6	Nor	2019-10-02	2	2	3	Player 2	Fw	1	2	13	4.5	655.414	7.38223	0	0	0	0	0	17.604	34.3641	0	0	0	0	116.226	153		145.648	1.6405	0	0	0	0	0	3.912	7.63646	0	0	0	0	25.828	34
6	Nor	2019-10-02	2	2	3	Player 2	Fw	1	2	13	5.18	334.199	0	0	0	0	0	0	11.376	29.5556	0	0	0	0	131.186	147		64.5172	0	0	0	0	0	0	2.19614	5.70572	0	0	0	0	25.3256	28.3784
6	Nor	2019-10-02	2	2	3	Player 2	Fw	7	1	5	12.42	713.198	48.9305	8.39505	0	2	0	1	22.32	44.6324	17	7	9	4	132.69	159		57.4234	3.93966	0.67593	0	0.161031	0	0.0805153	1.7971	3.59359	1.36876	0.563607	0.724638	0.322061	10.6836	12.8019
6	Nor	2019-10-02	2	2	3	Player 2	Fw	2	1	2	19.62	1443.37	277.304	90.0559	20.9608	14	3	12	30.96	77.2206	32	12	33	12	148.942	192		73.5665	14.1337	4.59	1.06834	0.713558	0.152905	0.611621	1.57798	3.93581	1.63099	0.611621	1.68196	0.611621	7.59135	9.78593
6	Nor	2019-10-02	2	2	3	Player 2	Fw	6	1	2	17.33	795.255	105.297	33.5561	0	9	0	7	23.436	40.3475	19	9	20	11	128.098	170		45.8889	6.076	1.9363	0	0.519331	0	0.403924	1.35234	2.32819	1.09636	0.519331	1.15407	0.634737	7.39168	9.80958
6	Nor	2019-10-02	2	2	3	Player 2	Fw	6	1	2	13.52	1051.41	94.2753	6.63255	0	1	0	0	22.788	67.6567	34	8	29	5	158.168	181		77.7673	6.97303	0.490573	0	0.0739645	0	0	1.6855	5.00419	2.51479	0.591716	2.14497	0.369822	11.6988	13.3876
6	Nor	2019-10-02	2	2	3	Player 3	Fw	1	2	13	4.5	659.636	23.8767	0	0	0	0	0	15.48	33.3964	0	0	0	0	95.9267	163		146.586	5.30593	0	0	0	0	0	3.44	7.42141	0	0	0	0	21.317	36.2222
6	Nor	2019-10-02	2	2	3	Player 3	Fw	1	2	13	5.18	365.426	0	0	0	0	0	0	8.856	34.5592	0	0	0	0	139.562	161		70.5456	0	0	0	0	0	0	1.70965	6.67167	0	0	0	0	26.9425	31.0811
6	Nor	2019-10-02	2	2	3	Player 3	Fw	7	1	5	12.42	769.171	9.53996	24.958	0	1	0	0	24.408	45.964	9	2	6	1	141.458	179		61.93	0.768113	2.0095	0	0.0805153	0	0	1.96522	3.7008	0.724638	0.161031	0.483092	0.0805153	11.3895	14.4122
6	Nor	2019-10-02	2	2	3	Player 3	Fw	2	1	2	19.62	1212.64	103.918	22.0789	1.26663	5	1	2	25.776	63.0179	25	9	30	12	140.484	186		61.8065	5.29655	1.12532	0.0645582	0.254842	0.0509684	0.101937	1.31376	3.21192	1.27421	0.458716	1.52905	0.611621	7.16025	9.48012
6	Nor	2019-10-02	2	2	3	Player 3	Fw	6	1	2	17.33	192.427	0	0	0	0	0	0	6.048	6.64842	0	0	0	0	93.3968	114		11.1037	0	0	0	0	0	0	0.34899	0.383637	0	0	0	0	5.38931	6.57819
6	Nor	2019-10-02	2	2	3	Player 3	Fw	6	1	2	13.52	140.064	0	0	0	0	0	0	7.344	4.08128	0	0	0	0	80.4528	115		10.3598	0	0	0	0	0	0	0.543195	0.30187	0	0	0	0	5.95065	8.50592
6	Nor	2019-10-02	2	2	3	Player 4	Fw	1	2	13	4.5	788.828	85.2136	0	0	0	0	0	17.568	38.0247	0	0	0	0	0	0		175.295	18.9364	0	0	0	0	0	3.904	8.44992	0	0	0	0	0	0
6	Nor	2019-10-02	2	2	3	Player 4	Fw	1	2	13	5.18	429.859	1.53776	0	0	0	0	0	14.544	35.3578	3	1	2	0	0	0		82.9844	0.296865	0	0	0	0	0	2.80772	6.82582	0.579151	0.19305	0.3861	0	0	0
6	Nor	2019-10-02	2	2	3	Player 4	Fw	7	1	5	12.42	732.835	85.5457	1.79718	0	2	0	1	21.78	49.5598	18	8	16	4	0	0		59.0044	6.88774	0.1447	0	0.161031	0	0.0805153	1.75362	3.99032	1.44928	0.644122	1.28824	0.322061	0	0
6	Nor	2019-10-02	2	2	3	Player 4	Fw	2	1	2	19.62	983.499	52.3791	3.75632	0	2	0	1	21.168	51.7531	19	6	16	6	0	0		50.1274	2.66968	0.191454	0	0.101937	0	0.0509684	1.0789	2.63777	0.9684	0.30581	0.815494	0.30581	0	0
6	Nor	2019-10-02	2	2	3	Player 4	Fw	6	1	2	17.33	1229.96	133.467	46.2503	3.30851	9	2	7	25.452	72.7694	21	9	16	7	0	0		70.973	7.70152	2.6688	0.190912	0.519331	0.115407	0.403924	1.46867	4.19905	1.21177	0.519331	0.923254	0.403924	0	0
6	Nor	2019-10-02	2	2	3	Player 4	Fw	6	1	2	13.52	889.908	45.9489	4.57421	0	2	0	0	21.456	55.7599	26	8	23	7	0	0		65.8216	3.39858	0.338329	0	0.147929	0	0	1.58698	4.12425	1.92308	0.591716	1.70118	0.517751	0	0
6	Nor	2019-10-02	2	2	3	Player 7	Def	1	2	13	4.5	606.674	3.87618	0	0	0	0	0	14.472	33.8769	0	0	0	0	0	0		134.816	0.861372	0	0	0	0	0	3.216	7.5282	0	0	0	0	0	0
6	Nor	2019-10-02	2	2	3	Player 7	Def	1	2	13	5.18	340.07	0	0	0	0	0	0	12.852	29.3628	1	0	0	0	0	0		65.6506	0	0	0	0	0	0	2.48108	5.66849	0.19305	0	0	0	0	0
6	Nor	2019-10-02	2	2	3	Player 7	Def	7	1	5	12.42	724.592	84.1897	9.67795	0	5	0	4	22.392	40.3517	24	9	20	8	0	0		58.3408	6.77856	0.779223	0	0.402576	0	0.322061	1.8029	3.24893	1.93237	0.724638	1.61031	0.644122	0	0
6	Nor	2019-10-02	2	2	3	Player 7	Def	2	1	2	19.62	1055.71	145.139	16.8607	0	5	0	3	22.14	54.5951	26	8	32	10	0	0		53.8078	7.3975	0.859364	0	0.254842	0	0.152905	1.12844	2.78262	1.32518	0.407747	1.63099	0.509684	0	0
6	Nor	2019-10-02	2	2	3	Player 7	Def	6	1	2	17.33	647.605	90.8182	8.11205	0	3	0	2	22.32	31.2205	16	4	16	7	0	0		37.369	5.24052	0.468093	0	0.17311	0	0.115407	1.28794	1.80153	0.923254	0.230814	0.923254	0.403924	0	0
6	Nor	2019-10-02	2	2	3	Player 7	Def	6	1	2	13.52	1005.2	41.1038	0	0	0	0	0	18.648	61.7579	27	6	29	8	0	0		74.3495	3.04022	0	0	0	0	0	1.37929	4.56789	1.99704	0.443787	2.14497	0.591716	0	0
6	Nor	2019-10-02	2	2	3	Player 9	Def	1	2	13	4.5	754.451	34.2522	0	0	0	0	0	16.416	35.1301	2	1	2	0	97.8481	143		167.656	7.61161	0	0	0	0	0	3.648	7.80669	0.444444	0.222222	0.444444	0	21.744	31.7778
6	Nor	2019-10-02	2	2	3	Player 9	Def	1	2	13	5.18	417.04	9.18785	0	0	0	0	0	18.18	38.5875	0	0	2	0	126.399	151		80.5097	1.77372	0	0	0	0	0	3.50965	7.44932	0	0	0.3861	0	24.4014	29.1506
6	Nor	2019-10-02	2	2	3	Player 9	Def	7	1	5	12.42	749.898	0.66012	0	0	0	0	0	15.012	46.064	11	4	6	0	121.241	145		60.3782	0.0531497	0	0	0	0	0	1.2087	3.70886	0.885668	0.322061	0.483092	0	9.76176	11.6747
6	Nor	2019-10-02	2	2	3	Player 9	Def	2	1	2	19.62	1195.33	83.7895	12.964	0	3	0	0	24.048	83.4308	32	4	18	3	136.324	164		60.9239	4.27062	0.660756	0	0.152905	0	0	1.22569	4.25233	1.63099	0.203874	0.917431	0.152905	6.94822	8.35882
6	Nor	2019-10-02	2	2	3	Player 9	Def	6	1	2	17.33	134.398	6.7328	10.3958	44.667	0	0	0	26.28	2.53529	2	0	0	0	90.6112	98		7.75523	0.388506	0.599872	2.57744	0	0	0	1.51645	0.146295	0.115407	0	0	0	5.22858	5.65493
6	Nor	2019-10-02	2	2	3	Player 9	Def	6	1	2	13.52	0	0	0	0	0	0	0		0					0	0		0	0	0	0	0	0	0		0					0	0
6	Nor	2019-10-02	2	2	3	Player 12	Fw	1	2	13	4.5	647.75	26.4468	0	0	0	0	0	16.92	35.1671	0	0	1	0	140.635	169		143.944	5.87707	0	0	0	0	0	3.76	7.8149	0	0	0.222222	0	31.2523	37.5556
6	Nor	2019-10-02	2	2	3	Player 12	Fw	1	2	13	5.18	352.971	0	0	0	0	0	0	10.008	28.3235	0	0	0	0	156.844	176		68.1411	0	0	0	0	0	0	1.93205	5.46786	0	0	0	0	30.2788	33.9768
6	Nor	2019-10-02	2	2	3	Player 12	Fw	7	1	5	12.42	661.39	39.7224	0	0	0	0	0	19.98	39.6951	13	5	10	4	149.526	178		53.252	3.19826	0	0	0	0	0	1.6087	3.19606	1.0467	0.402576	0.805153	0.322061	12.0391	14.3317
6	Nor	2019-10-02	2	2	3	Player 12	Fw	2	1	2	19.62	695.894	18.1126	0	0	0	0	0	18.936	36.7948	9	3	9	0	129.498	183		35.4686	0.923173	0	0	0	0	0	0.965138	1.87537	0.458716	0.152905	0.458716	0	6.60029	9.32722
6	Nor	2019-10-02	2	2	3	Player 12	Fw	6	1	2	17.33	1199.31	112.481	35.5893	0.671551	7	1	5	25.02	61.4413	19	9	14	7	155.118	191		69.2044	6.49054	2.05363	0.0387508	0.403924	0.0577034	0.288517	1.44374	3.54537	1.09636	0.519331	0.807848	0.403924	8.95081	11.0214
6	Nor	2019-10-02	2	2	3	Player 12	Fw	6	1	2	13.52	807.248	18.7171	9.70742	0	1	0	0	24.408	47.1035	12	2	18	2	161.246	189		59.7077	1.3844	0.718005	0	0.0739645	0	0	1.80533	3.48398	0.887574	0.147929	1.33136	0.147929	11.9265	13.9793
6	Nor	2019-10-02	2	2	3	Player 13	Midf	1	2	13	4.5	631.172	1.57614	0	0	0	0	0	15.372	32.3882	1	1	1	0	113.934	167		4.5	631.172	1.57614	0	0	0	0	0	15.372	32.3882	1	1	1	0	113.934
6	Nor	2019-10-02	2	2	3	Player 13	Midf	1	2	13	5.18	339.528	0.752597	0	0	0	0	0	15.12	33.1264	2	0	1	0	114.251	140		5.18	339.528	0.752597	0	0	0	0	0	15.12	33.1264	2	0	1	0	114.251
6	Nor	2019-10-02	2	2	3	Player 13	Midf	7	1	5	12.42	613.538	50.7412	0	0	0	0	0	19.8	39.2867	13	7	17	4	111.274	148		12.42	613.538	50.7412	0	0	0	0	0	19.8	39.2867	13	7	17	4	111.274
6	Nor	2019-10-02	2	2	3	Player 13	Midf	2	1	2	19.62	1247.03	204.094	22.8438	0	6	0	4	22.464	64.258	22	6	26	9	118.606	171		19.62	1247.03	204.094	22.8438	0	6	0	4	22.464	64.258	22	6	26	9	118.606
6	Nor	2019-10-02	2	2	3	Player 13	Midf	6	1	2	17.33	918.698	101.422	12.8809	0	1	0	0	23.436	43.7982	18	4	14	3	113.509	154		17.33	918.698	101.422	12.8809	0	1	0	0	23.436	43.7982	18	4	14	3	113.509
6	Nor	2019-10-02	2	2	3	Player 13	Midf	6	1	2	13.52	1157.41	92.7721	0	0	0	0	0	19.044	71.69	47	9	37	6	158.188	181		13.52	1157.41	92.7721	0	0	0	0	0	19.044	71.69	47	9	37	6	158.188
6	Nor	2019-10-02	2	2	3	Player 14	Midf	1	2	13	4.5	631.963	0	0	0	0	0	0	12.888	36.6262	0	0	0	0	132.585	171		140.436	0	0	0	0	0	0	2.864	8.13915	0	0	0	0	29.4633	38
6	Nor	2019-10-02	2	2	3	Player 14	Midf	1	2	13	5.18	460.196	0	0	0	0	0	0	12.276	40.6852	0	0	0	0	133.087	154		88.8409	0	0	0	0	0	0	2.36988	7.85428	0	0	0	0	25.6924	29.7297
6	Nor	2019-10-02	2	2	3	Player 14	Midf	7	1	5	12.42	691.46	18.4726	0	0	0	0	0	16.56	42.7844	10	3	6	0	121.196	158		55.6731	1.48732	0	0	0	0	0	1.33333	3.4448	0.805153	0.241546	0.483092	0	9.75814	12.7214
6	Nor	2019-10-02	2	2	3	Player 14	Midf	2	1	2	19.62	1611.36	147.407	7.05257	0	4	0	2	21.564	87.3646	29	4	24	9	138.251	174		82.1286	7.51309	0.359458	0	0.203874	0	0.101937	1.09908	4.45283	1.47808	0.203874	1.22324	0.458716	7.04643	8.8685
6	Nor	2019-10-02	2	2	3	Player 14	Midf	6	1	2	17.33	83.5955	0	0	0	0	0	0	6.408	2.55855	0	0	0	0	92.4811	102		4.82374	0	0	0	0	0	0	0.369763	0.147637	0	0	0	0	5.33648	5.88575
6	Nor	2019-10-02	2	2	3	Player 14	Midf	6	1	2	13.52	0	0	0	0	0	0	0		0					0	0		0	0	0	0	0	0	0		0					0	0
6	Nor	2019-10-02	2	2	3	Player 15	Def	1	2	13	4.5	646.743	12.6684	0	0	0	0	0	17.244	34.6475	0	0	1	0	144.963	166		143.721	2.81519	0	0	0	0	0	3.832	7.69945	0	0	0.222222	0	32.214	36.8889
6	Nor	2019-10-02	2	2	3	Player 15	Def	1	2	13	5.18	422.588	0	0	0	0	0	0	12.132	43.2241	0	0	1	0	160.304	171		81.5808	0	0	0	0	0	0	2.34208	8.34442	0	0	0.19305	0	30.9468	33.0116
6	Nor	2019-10-02	2	2	3	Player 15	Def	7	1	5	12.42	698.524	0	0	0	0	0	0	13.644	50.7261	8	1	8	0	154.38	174		56.2418	0	0	0	0	0	0	1.09855	4.08422	0.644122	0.0805153	0.644122	0	12.4299	14.0097
6	Nor	2019-10-02	2	2	3	Player 15	Def	2	1	2	19.62	1204.56	47.698	7.36079	0	2	0	0	23.976	77.0744	27	6	25	10	166.459	184		61.3944	2.43109	0.375168	0	0.101937	0	0	1.22202	3.92836	1.37615	0.30581	1.27421	0.509684	8.48416	9.37819
6	Nor	2019-10-02	2	2	3	Player 15	Def	6	1	2	17.33	111.793	0	0	0	0	0	0	5.256	3.13654	0	0	0	0	114.269	118		6.45082	0	0	0	0	0	0	0.303289	0.180989	0	0	0	0	6.59373	6.809
6	Nor	2019-10-02	2	2	3	Player 15	Def	6	1	2	13.52	0	0	0	0	0	0	0		0					0	0		0	0	0	0	0	0	0		0					0	0
6	Nor	2019-10-02	2	2	3	Player 17	Def	1	2	13	4.5	609.345	2.58099	0	0	0	0	0	16.2	39.7305	0	0	1	0	80.5281	118		135.41	0.573553	0	0	0	0	0	3.6	8.829	0	0	0.222222	0	17.8951	26.2222
6	Nor	2019-10-02	2	2	3	Player 17	Def	1	2	13	5.18	378.663	0.360229	0	0	0	0	0	14.076	42.6523	2	0	0	0	131.329	159		73.1011	0.0695422	0	0	0	0	0	2.71737	8.23404	0.3861	0	0	0	25.353	30.695
6	Nor	2019-10-02	2	2	3	Player 17	Def	7	1	5	12.42	684.04	0.982679	0	0	0	0	0	14.904	56.1737	7	2	6	0	125.834	162		55.0757	0.0791207	0	0	0	0	0	1.2	4.52284	0.563607	0.161031	0.483092	0	10.1316	13.0435
6	Nor	2019-10-02	2	2	3	Player 17	Def	2	1	2	19.62	1418.47	151.024	11.6772	0	6	0	3	22.356	115.228	40	13	35	8	149.73	181		72.297	7.69747	0.595166	0	0.30581	0	0.152905	1.13945	5.87299	2.03874	0.662589	1.78389	0.407747	7.63149	9.22528
6	Nor	2019-10-02	2	2	3	Player 17	Def	6	1	2	17.33	55.0736	0	0	0	0	0	0	9.504	3.12164	0	0	0	0	106.498	119		3.17794	0	0	0	0	0	0	0.548413	0.180129	0	0	0	0	6.14529	6.86671
6	Nor	2019-10-02	2	2	3	Player 17	Def	6	1	2	13.52	0	0	0	0	0	0	0		0					0	0		0	0	0	0	0	0	0		0					0	0
6	Nor	2019-10-02	2	2	3	Player 18	Fw	1	2	13	4.5	651.074	8.71721	0	0	0	0	0	18.792	37.8575	0	0	1	0	135.707	159		144.683	1.93716	0	0	0	0	0	4.176	8.41277	0	0	0.222222	0	30.1572	35.3333
6	Nor	2019-10-02	2	2	3	Player 18	Fw	1	2	13	5.18	383.712	13.4928	0.559822	0	1	0	0	20.592	37.2239	2	0	1	0	147.992	174		74.0757	2.60479	0.108074	0	0.19305	0	0	3.97529	7.18608	0.3861	0	0.19305	0	28.5698	33.5907
6	Nor	2019-10-02	2	2	3	Player 18	Fw	7	1	5	12.42	586.764	5.73657	0	0	0	0	0	17.172	34.0607	7	2	6	0	132.572	165		47.2434	0.461882	0	0	0	0	0	1.38261	2.74241	0.563607	0.161031	0.483092	0	10.6741	13.285
6	Nor	2019-10-02	2	2	3	Player 18	Fw	2	1	2	19.62	1162.67	61.4625	9.8932	0	4	0	2	23.364	71.5667	34	12	26	9	153.644	187		59.2596	3.13264	0.50424	0	0.203874	0	0.101937	1.19083	3.64764	1.73293	0.611621	1.32518	0.458716	7.83098	9.53109
6	Nor	2019-10-02	2	2	3	Player 18	Fw	6	1	2	17.33	278.921	85.783	0	0	0	0	0	18.648	5.83088	2	0	1	0	91.1014	115		16.0947	4.94997	0	0	0	0	0	1.07605	0.336462	0.115407	0	0.0577034	0	5.25686	6.63589
6	Nor	2019-10-02	2	2	3	Player 18	Fw	6	1	2	13.52	0	0	0	0	0	0	0		0					0	0		0	0	0	0	0	0	0		0					0	0
6	Nor	2019-10-02	2	2	3	Player 20	Def	1	2	13	4.5	676.012	33.0474	0	0	0	0	0	15.588	33.122	0	0	0	0	135.246	153		150.225	7.34388	0	0	0	0	0	3.464	7.36044	0	0	0	0	30.0546	34
6	Nor	2019-10-02	2	2	3	Player 20	Def	1	2	13	5.18	451.554	0	0	0	0	0	0	11.772	33.1729	0	0	0	0	147.104	163		87.1726	0	0	0	0	0	0	2.27259	6.40403	0	0	0	0	28.3984	31.4672
6	Nor	2019-10-02	2	2	3	Player 20	Def	7	1	5	12.42	772.129	79.6993	37.7718	0	7	0	6	24.804	43.0494	20	9	16	3	144.448	168		62.1682	6.41701	3.04121	0	0.563607	0	0.483092	1.9971	3.46614	1.61031	0.724638	1.28824	0.241546	11.6303	13.5266
6	Nor	2019-10-02	2	2	3	Player 20	Def	2	1	2	19.62	1246.05	133.127	4.43143	0	2	0	1	21.96	60.032	20	5	20	6	139.994	179		63.5094	6.78525	0.225863	0	0.101937	0	0.0509684	1.11927	3.05974	1.01937	0.254842	1.01937	0.30581	7.13525	9.12334
6	Nor	2019-10-02	2	2	3	Player 20	Def	6	1	2	17.33	885.107	120.405	35.3976	0	3	0	1	24.948	42.019	13	3	7	2	126.52	158		51.0737	6.94775	2.04256	0	0.17311	0	0.0577034	1.43958	2.42464	0.750144	0.17311	0.403924	0.115407	7.30061	9.11714
6	Nor	2019-10-02	2	2	3	Player 20	Def	6	1	2	13.52	1350.51	168.687	6.03212	0	3	0	0	22.176	70.1083	32	9	37	5	160.837	175		99.8894	12.4769	0.446162	0	0.221893	0	0	1.64024	5.18552	2.36686	0.66568	2.73669	0.369822	11.8962	12.9438
6	Nor	2019-10-02	2	2	3	Player 21	Def	1	2	13	4.5	665.436	18.4698	0	0	0	0	0	16.128	37.2642	0	0	0	0	110.968	146		147.875	4.1044	0	0	0	0	0	3.584	8.28094	0	0	0	0	24.6596	32.4444
6	Nor	2019-10-02	2	2	3	Player 21	Def	1	2	13	5.18	454.702	2.87693	0	0	0	0	0	15.732	44.1144	3	0	0	0	126.626	152		87.7803	0.555392	0	0	0	0	0	3.03707	8.51629	0.579151	0	0	0	24.4451	29.3436
6	Nor	2019-10-02	2	2	3	Player 21	Def	7	1	5	12.42	635.309	29.1692	1.06346	0	1	0	0	20.484	42.3347	11	5	5	1	108.258	156		51.1521	2.34857	0.0856246	0	0.0805153	0	0	1.64928	3.40859	0.885668	0.402576	0.402576	0.0805153	8.71642	12.5604
6	Nor	2019-10-02	2	2	3	Player 21	Def	2	1	2	19.62	1228.53	125.629	29.7118	0.59636	7	1	4	25.2	74.9521	40	15	33	14	129.407	178		62.6163	6.40312	1.51436	0.0303955	0.356779	0.0509684	0.203874	1.2844	3.82019	2.03874	0.764526	1.68196	0.713558	6.59569	9.07238
6	Nor	2019-10-02	2	2	3	Player 21	Def	6	1	2	17.33	133.813	40.3567	0	0	0	0	0	15.696	3.07318	1	1	0	0	94.8769	101		7.72149	2.32872	0	0	0	0	0	0.905713	0.177333	0.0577034	0.0577034	0	0	5.47472	5.82804
6	Nor	2019-10-02	2	2	3	Player 21	Def	6	1	2	13.52	0	0	0	0	0	0	0		0					0	0		0	0	0	0	0	0	0		0					0	0
6	Nor	2019-10-02	2	2	3	Player 23	Midf	1	2	13	4.5	548.481	0	0	0	0	0	0	13.716	32.1926	0	0	0	0	126.375	171		121.885	0	0	0	0	0	0	3.048	7.15392	0	0	0	0	28.0834	38
6	Nor	2019-10-02	2	2	3	Player 23	Midf	1	2	13	5.18	419.437	0	0	0	0	0	0	13.356	38.1932	1	0	0	0	101.933	136		80.9724	0	0	0	0	0	0	2.57838	7.3732	0.19305	0	0	0	19.6783	26.2548
6	Nor	2019-10-02	2	2	3	Player 23	Midf	7	1	5	12.42	635.967	0	0	0	0	0	0	12.852	41.4572	5	0	5	0	112.945	137		51.2051	0	0	0	0	0	0	1.03478	3.33794	0.402576	0	0.402576	0	9.09382	11.0306
6	Nor	2019-10-02	2	2	3	Player 23	Midf	2	1	2	19.62	1817.17	265.997	4.65407	0	4	0	2	21.744	99.9756	40	7	39	13	149.957	172		92.6182	13.5574	0.237211	0	0.203874	0	0.101937	1.10826	5.09559	2.03874	0.356779	1.98777	0.662589	7.64306	8.76656
6	Nor	2019-10-02	2	2	3	Player 23	Midf	6	1	2	17.33	159.398	0	0	0	0	0	0	10.332	5.45955	0	0	0	0	91.9453	109		9.19779	0	0	0	0	0	0	0.596192	0.315035	0	0	0	0	5.30556	6.28967
6	Nor	2019-10-02	2	2	3	Player 23	Midf	6	1	2	13.52	0	0	0	0	0	0	0		0					0	0		0	0	0	0	0	0	0		0					0	0
6	Nor	2019-10-02	2	2	3	Player 24	Midf	1	2	13	4.5	578.498	27.9874	0	0	0	0	0	18.72	36.2359	2	1	1	0	128.723	163		128.555	6.21943	0	0	0	0	0	4.16	8.05242	0.444444	0.222222	0.222222	0	28.6051	36.2222
6	Nor	2019-10-02	2	2	3	Player 24	Midf	1	2	13	5.18	438.673	10.3327	0	0	0	0	0	18.972	40.7491	1	0	4	0	145.226	162		84.6858	1.99473	0	0	0	0	0	3.66255	7.86663	0.19305	0	0.772201	0	28.0359	31.2741
6	Nor	2019-10-02	2	2	3	Player 24	Midf	7	1	5	12.42	752.72	26.123	10.1381	0	3	0	2	21.456	50.7167	9	3	9	1	148.661	170		60.6055	2.1033	0.816271	0	0.241546	0	0.161031	1.72754	4.08347	0.724638	0.241546	0.724638	0.0805153	11.9695	13.6876
6	Nor	2019-10-02	2	2	3	Player 24	Midf	2	1	2	19.62	1126.92	122.029	17.2885	0	3	0	2	22.752	64.4473	19	7	22	5	141.428	179		57.4373	6.21963	0.881167	0	0.152905	0	0.101937	1.15963	3.28478	0.9684	0.356779	1.1213	0.254842	7.20835	9.12334
6	Nor	2019-10-02	2	2	3	Player 10	Midf	6	1	2	17.33	994.554	63.8135	53.5022	27.2478	6	3	4	28.728	50.1023	15	10	17	2	133.227	175		57.3891	3.68226	3.08726	1.57229	0.34622	0.17311	0.230814	1.6577	2.89107	0.865551	0.577034	0.980958	0.115407	7.68768	10.0981
6	Nor	2019-10-02	2	2	3	Player 10	Midf	6	1	2	13.52	1033.63	106.994	3.43468	0	4	0	3	20.664	66.4734	31	11	37	11	160.427	180		76.452	7.91377	0.254044	0	0.295858	0	0.221893	1.5284	4.91667	2.2929	0.813609	2.73669	0.813609	11.8659	13.3136
6	Nor	2019-10-02	2	2	3	Player 10	Midf	1	2	13	4.5	621.338	0	0	0	0	0	0	13.788	37.6738	0	0	0	0	129.334	151		138.075	0	0	0	0	0	0	3.064	8.37195	0	0	0	0	28.7409	33.5556
6	Nor	2019-10-02	2	2	3	Player 10	Midf	1	2	13	5.18	489.484	0	0	0	0	0	0	11.772	45.1271	1	0	1	0	139.268	159		94.495	0	0	0	0	0	0	2.27259	8.7118	0.19305	0	0.19305	0	26.8857	30.695
6	Nor	2019-10-02	2	2	3	Player 10	Midf	7	1	5	12.42	745.878	32.1141	6.09441	0	2	0	1	21.744	51.1091	17	3	6	2	144.136	167		60.0546	2.58568	0.490693	0	0.161031	0	0.0805153	1.75072	4.11506	1.36876	0.241546	0.483092	0.161031	11.6051	13.4461
6	Nor	2019-10-02	2	2	3	Player 10	Midf	2	1	2	19.62	1208.54	119.24	11.0813	0	2	0	1	22.824	71.5055	26	3	29	8	141.89	177		61.5975	6.07746	0.564797	0	0.101937	0	0.0509684	1.1633	3.64452	1.32518	0.152905	1.47808	0.407747	7.2319	9.02141
6	Nor	2019-10-02	2	2	3	Player 10	Midf	6	1	2	17.33	765.696	15.2416	0	0	0	0	0	15.66	44.6453	12	0	4	0	121.3	162		44.1832	0.87949	0	0	0	0	0	0.903635	2.57619	0.692441	0	0.230814	0	6.99942	9.34795
6	Nor	2019-10-02	2	2	3	Player 10	Midf	6	1	2	13.52	1051.35	53.2359	0	0	0	0	0	19.152	78.9931	23	3	22	7	156.518	180		77.7629	3.93757	0	0	0	0	0	1.41657	5.84268	1.70118	0.221893	1.62722	0.517751	11.5768	13.3136
6	Nor	2019-10-02	2	2	3	Player 25	Midf	1	2	13	4.5	699.492	13.1017	0	0	0	0	0	15.48	33.8627	0	0	0	0	85.4093	134		155.443	2.91149	0	0	0	0	0	3.44	7.52505	0	0	0	0	18.9798	29.7778
6	Nor	2019-10-02	2	2	3	Player 25	Midf	1	2	13	5.18	364.924	0	0	0	0	0	0	9.9	32.2306	0	0	0	0	128.273	147		70.4486	0	0	0	0	0	0	1.9112	6.22213	0	0	0	0	24.7632	28.3784
6	Nor	2019-10-02	2	2	3	Player 25	Midf	7	1	5	12.42	714.132	12.8719	0	0	0	0	0	18.396	45.2754	10	2	5	0	121.887	148		57.4985	1.03638	0	0	0	0	0	1.48116	3.64536	0.805153	0.161031	0.402576	0	9.81379	11.9163
6	Nor	2019-10-02	2	2	3	Player 25	Midf	2	1	2	19.62	1786.11	249.726	33.5185	0	7	0	5	24.192	85.6103	34	10	33	12	147.138	177		91.035	12.7282	1.70838	0	0.356779	0	0.254842	1.23303	4.36342	1.73293	0.509684	1.68196	0.611621	7.49938	9.02141
6	Nor	2019-10-02	2	2	3	Player 25	Midf	6	1	2	17.33	75.8263	0	0	0	0	0	0	6.12	2.65836	0	0	0	0	101.819	110		4.37544	0	0	0	0	0	0	0.353145	0.153396	0	0	0	0	5.87529	6.34737
6	Nor	2019-10-02	2	2	3	Player 25	Midf	6	1	2	13.52	0	0	0	0	0	0	0		0					0	0		0	0	0	0	0	0	0		0					0	0
6	Nor	2019-10-02	2	2	3	Player 26	Def	1	2	13	4.5	615.49	1.1371	0	0	0	0	0	14.472	34.4209	0	0	0	0	133.743	163		136.775	0.252689	0	0	0	0	0	3.216	7.64909	0	0	0	0	29.7207	36.2222
6	Nor	2019-10-02	2	2	3	Player 26	Def	1	2	13	5.18	457.813	0	0	0	0	0	0	13.536	41.3392	1	0	0	0	116.771	157		88.3809	0	0	0	0	0	0	2.61313	7.98054	0.19305	0	0	0	22.5426	30.3089
6	Nor	2019-10-02	2	2	3	Player 26	Def	7	1	5	12.42	756.06	98.5579	16.7975	0	5	0	4	22.104	51.1057	29	10	17	4	147.442	175		60.8744	7.93542	1.35245	0	0.402576	0	0.322061	1.77971	4.11479	2.33494	0.805153	1.36876	0.322061	11.8713	14.0902
6	Nor	2019-10-02	2	2	3	Player 26	Def	2	1	2	19.62	1020.14	103.277	16.0007	0	4	0	1	22.824	51.1834	19	5	23	11	131.068	188		51.9947	5.26384	0.815528	0	0.203874	0	0.0509684	1.1633	2.60873	0.9684	0.254842	1.17227	0.560652	6.68032	9.58206
6	Nor	2019-10-02	2	2	3	Player 26	Def	6	1	2	17.33	842.052	76.3489	33.0531	0	4	0	3	24.876	40.4179	17	4	17	7	134.577	181		48.5893	4.40559	1.90728	0	0.230814	0	0.17311	1.43543	2.33225	0.980958	0.230814	0.980958	0.403924	7.76555	10.4443
6	Nor	2019-10-02	2	2	3	Player 26	Def	6	1	2	13.52	1094.29	66.7349	0.963129	0	1	0	0	20.412	65.1698	35	8	29	8	163.898	194		80.9386	4.93601	0.0712374	0	0.0739645	0	0	1.50976	4.82025	2.58876	0.591716	2.14497	0.591716	12.1227	14.3491
6	Nor	2019-10-02	2	2	3	Player 27	Fw	1	2	13	4.5	575.037	0.468344	0	0	0	0	0	15.048	34.5522	0	0	0	0	92.5856	121		127.786	0.104076	0	0	0	0	0	3.344	7.67826	0	0	0	0	20.5746	26.8889
6	Nor	2019-10-02	2	2	3	Player 27	Fw	1	2	13	5.18	389.241	0	0	0	0	0	0	10.98	45.3254	0	0	0	0	123.272	155		75.143	0	0	0	0	0	0	2.11969	8.75007	0	0	0	0	23.7978	29.9228
6	Nor	2019-10-02	2	2	3	Player 27	Fw	7	1	5	12.42	673.098	3.86007	0	0	0	0	0	16.92	54.4855	10	1	7	0	123.319	150		54.1947	0.310794	0	0	0	0	0	1.36232	4.38691	0.805153	0.0805153	0.563607	0	9.92903	12.0773
6	Nor	2019-10-02	2	2	3	Player 27	Fw	2	1	2	19.62	1283.68	131.908	18.7899	0	6	0	4	22.608	93.018	41	12	40	15	136.967	179		65.4273	6.72316	0.95769	0	0.30581	0	0.203874	1.15229	4.74098	2.0897	0.611621	2.03874	0.764526	6.98096	9.12334
6	Nor	2019-10-02	2	2	3	Player 27	Fw	6	1	2	17.33	65.5266	0	0	0	0	0	0	7.74	3.32538	0	0	0	0	100.622	108		3.78111	0	0	0	0	0	0	0.446624	0.191886	0	0	0	0	5.80625	6.23197
6	Nor	2019-10-02	2	2	3	Player 27	Fw	6	1	2	13.52	0	0	0	0	0	0	0		0					0	0		0	0	0	0	0	0	0		0					0	0
6	Nor	2019-10-03	2	3	2	Player 1	Def	1	2	13	12.9	846.355	2.54835	0	0	0	0	0	16.344	74.8864	7	0	3	1	138.275	172		65.6089	0.197546	0	0	0	0	0	1.26698	5.80515	0.542636	0	0.232558	0.0775194	10.719	13.3333
6	Nor	2019-10-03	2	3	2	Player 1	Def	3	1	3	19.85	991.659	14.9804	0	0	0	0	0	19.836	39.093	8	4	7	3	124.83	156		49.9576	0.754682	0	0	0	0	0	0.999295	1.96942	0.403023	0.201511	0.352645	0.151134	6.28865	7.85894
6	Nor	2019-10-03	2	3	2	Player 1	Def	2	1	2	17.92	951.317	52.9501	20.5871	0	4	0	3	23.94	48.3418	24	5	18	7	145.182	171		53.0869	2.9548	1.14884	0	0.223214	0	0.167411	1.33594	2.69765	1.33929	0.279018	1.00446	0.390625	8.10169	9.54241
6	Nor	2019-10-03	2	3	2	Player 1	Def	4	1	1	33.43	2659.7	264.679	30.7436	0	6	0	2	23.94	136.423	39	10	27	9	160.725	189		79.5602	7.91741	0.919642	0	0.17948	0	0.0598265	0.716123	4.08086	1.16662	0.299133	0.807658	0.269219	4.80781	5.6536
6	Nor	2019-10-03	2	3	2	Player 2	Fw	1	2	13	12.9	868.367	19.5129	0	0	0	0	0	16.704	64.8276	6	0	6	1	125.681	163		67.3153	1.51263	0	0	0	0	0	1.29488	5.02539	0.465116	0	0.465116	0.0775194	9.74271	12.6357
6	Nor	2019-10-03	2	3	2	Player 2	Fw	3	1	3	19.85	1125.02	154.802	85.2103	27.365	13	2	12	32.688	51.0416	17	4	19	10	126.913	171		56.6759	7.79861	4.29271	1.37859	0.654912	0.100756	0.604534	1.64675	2.57136	0.856423	0.201511	0.957179	0.503778	6.39359	8.61461
6	Nor	2019-10-03	2	3	2	Player 2	Fw	2	1	2	17.92	1189.03	103.253	50.982	23.9373	10	4	9	30.132	66.4065	34	9	28	8	149.077	186		66.3523	5.76191	2.84498	1.33579	0.558036	0.223214	0.502232	1.68147	3.70572	1.89732	0.502232	1.5625	0.446429	8.31902	10.3795
6	Nor	2019-10-03	2	3	2	Player 2	Fw	4	1	1	33.43	3124.45	423.25	129.54	120.882	20	8	15	31.896	162.931	59	15	45	17	160.837	194		93.4624	12.6608	3.87496	3.61598	0.598265	0.239306	0.448699	0.954113	4.87379	1.76488	0.448699	1.3461	0.508525	4.81116	5.80317
6	Nor	2019-10-03	2	3	2	Player 3	Fw	1	2	13	12.9	886.873	5.24686	0	0	0	0	0	15.66	72.5379	3	0	5	0	124.717	177		68.7499	0.406733	0	0	0	0	0	1.21395	5.62309	0.232558	0	0.387597	0	9.66801	13.7209
6	Nor	2019-10-03	2	3	2	Player 3	Fw	3	1	3	19.85	1055.81	148.08	46.6698	12.21	8	2	6	27.864	39.7554	15	7	16	8	115.262	157		53.1893	7.45995	2.35112	0.615114	0.403023	0.100756	0.302267	1.40373	2.00279	0.755668	0.352645	0.806045	0.403023	5.80667	7.90932
6	Nor	2019-10-03	2	3	2	Player 3	Fw	2	1	2	17.92	1031.13	86.7624	13.7693	0	5	0	3	23.76	51.122	23	5	18	7	134.044	181		57.541	4.84165	0.768378	0	0.279018	0	0.167411	1.32589	2.85279	1.28348	0.279018	1.00446	0.390625	7.48013	10.1004
6	Nor	2019-10-03	2	3	2	Player 3	Fw	4	1	1	33.43	2814.05	386.59	100.054	26.265	17	5	13	27.18	140.05	58	10	60	21	154.806	188		84.1775	11.5642	2.99295	0.785671	0.508525	0.149566	0.388872	0.813042	4.18934	1.73497	0.299133	1.7948	0.628178	4.63075	5.62369
6	Nor	2019-10-03	2	3	2	Player 4	Fw	1	2	13	12.9	912.007	27.7912	0	0	0	0	0	17.496	63.0259	11	2	5	0	0	0		70.6982	2.15436	0	0	0	0	0	1.35628	4.88573	0.852713	0.155039	0.387597	0	0	0
6	Nor	2019-10-03	2	3	2	Player 4	Fw	3	1	3	19.85	1315.3	245.237	70.4173	3.37452	15	1	14	25.524	54.6009	17	9	7	4	0	0		66.2619	12.3545	3.54747	0.170001	0.755668	0.0503778	0.70529	1.28584	2.75067	0.856423	0.453401	0.352645	0.201511	0	0
6	Nor	2019-10-03	2	3	2	Player 4	Fw	2	1	2	17.92	878.319	24.6173	8.3929	0	1	0	0	24.048	42.7849	18	5	17	7	0	0		49.0134	1.37373	0.468354	0	0.0558036	0	0	1.34196	2.38755	1.00446	0.279018	0.948661	0.390625	0	0
6	Nor	2019-10-03	2	3	2	Player 4	Fw	4	1	1	33.43	2751.21	323.435	116.21	48.5547	15	5	11	30.204	126.08	56	21	44	8	0	0		82.2976	9.67498	3.47621	1.45243	0.448699	0.149566	0.329046	0.9035	3.77146	1.67514	0.628178	1.31618	0.239306	0	0
6	Nor	2019-10-03	2	3	2	Player 5	Midf	1	2	13	12.9	927.465	0	0	0	0	0	0	13.104	64.1281	8	0	0	0	73.5399	96		71.8965	0	0	0	0	0	0	1.01581	4.97117	0.620155	0	0	0	5.70076	7.44186
6	Nor	2019-10-03	2	3	2	Player 5	Midf	3	1	3	19.85	129.394	0	0	0	0	0	0	7.236	3.26067	0	0	0	0	81.1059	85		6.51859	0	0	0	0	0	0	0.364534	0.164266	0	0	0	0	4.08594	4.28212
6	Nor	2019-10-03	2	3	2	Player 5	Midf	2	1	2	17.92	0	0	0	0	0	0	0		0					0	0		0	0	0	0	0	0	0		0					0	0
6	Nor	2019-10-03	2	3	2	Player 5	Midf	4	1	1	33.43	0	0	0	0	0	0	0		0					0	0		0	0	0	0	0	0	0		0					0	0
6	Nor	2019-10-03	2	3	2	Player 7	Def	1	2	13	12.9	882.841	5.49676	0	0	0	0	0	15.876	70.8702	11	3	5	0	0	0		68.4373	0.426106	0	0	0	0	0	1.2307	5.49381	0.852713	0.232558	0.387597	0	0	0
6	Nor	2019-10-03	2	3	2	Player 7	Def	3	1	3	19.85	983.961	25.7423	0	0	0	0	0	19.548	33.2087	10	3	7	3	0	0		49.5698	1.29684	0	0	0	0	0	0.984786	1.67298	0.503778	0.151134	0.352645	0.151134	0	0
6	Nor	2019-10-03	2	3	2	Player 7	Def	2	1	2	17.92	881.823	66.9538	24.5801	0.682339	5	1	4	25.164	45.1597	28	6	21	12	0	0		49.2088	3.73626	1.37166	0.0380769	0.279018	0.0558036	0.223214	1.40424	2.52007	1.5625	0.334821	1.17188	0.669643	0	0
6	Nor	2019-10-03	2	3	2	Player 7	Def	4	1	1	33.43	2763.48	301.404	99.1793	63.0179	11	6	5	28.764	140.939	56	8	54	21	0	0		82.6647	9.01598	2.96678	1.88507	0.329046	0.17948	0.149566	0.860425	4.21595	1.67514	0.239306	1.61532	0.628178	0	0
6	Nor	2019-10-03	2	3	2	Player 9	Def	1	2	13	12.9	994.22	10.5938	0	0	0	0	0	15.444	71.3291	6	0	1	0	127.28	154		77.0713	0.821222	0	0	0	0	0	1.19721	5.52939	0.465116	0	0.0775194	0	9.86663	11.938
6	Nor	2019-10-03	2	3	2	Player 9	Def	3	1	3	19.85	909.047	19.5651	0	0	0	0	0	17.928	31.8366	8	4	4	2	92.3878	134		45.7958	0.985646	0	0	0	0	0	0.903174	1.60386	0.403023	0.201511	0.201511	0.100756	4.6543	6.75063
6	Nor	2019-10-03	2	3	2	Player 9	Def	2	1	2	17.92	1074.3	72.4162	61.983	14.2067	5	3	4	27.108	45.0913	20	7	17	5	115.321	157		59.9496	4.04108	3.45887	0.792782	0.279018	0.167411	0.223214	1.51272	2.51626	1.11607	0.390625	0.948661	0.279018	6.43532	8.76116
6	Nor	2019-10-03	2	3	2	Player 9	Def	4	1	1	33.43	3133.56	381.455	95.1951	38.4383	15	4	11	29.232	137.662	47	14	35	7	135.413	167		93.7351	11.4105	2.8476	1.14981	0.448699	0.119653	0.329046	0.874424	4.11793	1.40592	0.418786	1.04696	0.209393	4.05065	4.99551
6	Nor	2019-10-03	2	3	2	Player 12	Fw	1	2	13	12.9	837.928	8.12189	0	0	0	0	0	15.912	63.7966	5	0	5	0	136.597	173		64.9557	0.629604	0	0	0	0	0	1.23349	4.94547	0.387597	0	0.387597	0	10.5889	13.4109
6	Nor	2019-10-03	2	3	2	Player 12	Fw	3	1	3	19.85	1028.99	90.9535	49.1978	0.656958	4	1	3	25.344	42.8426	10	2	11	3	121.378	158		51.8385	4.58204	2.47848	0.0330961	0.201511	0.0503778	0.151134	1.27678	2.15832	0.503778	0.100756	0.554156	0.151134	6.11475	7.9597
6	Nor	2019-10-03	2	3	2	Player 12	Fw	2	1	2	17.92	872.135	69.4405	31.2465	0.592306	2	1	0	25.056	48.2179	22	9	18	7	139.887	175		48.6682	3.87503	1.74367	0.0330528	0.111607	0.0558036	0	1.39821	2.69073	1.22768	0.502232	1.00446	0.390625	7.80622	9.76562
6	Nor	2019-10-03	2	3	2	Player 12	Fw	4	1	1	33.43	2569.05	286.989	72.9823	12.6517	10	3	5	26.568	136.09	52	16	41	14	164.99	192		76.8487	8.58476	2.18314	0.378453	0.299133	0.0897398	0.149566	0.794735	4.0709	1.55549	0.478612	1.22644	0.418786	4.93539	5.74334
6	Nor	2019-10-03	2	3	2	Player 13	Midf	1	2	13	12.9	832.783	19.1665	0	0	0	0	0	17.028	68.0459	4	1	6	0	119.338	157		64.5568	1.48577	0	0	0	0	0	1.32	5.27488	0.310078	0.0775194	0.465116	0	9.25104	12.1705
6	Nor	2019-10-03	2	3	2	Player 13	Midf	3	1	3	19.85	1105.62	97.888	22.772	21.6568	3	1	1	29.772	47.0625	7	2	12	6	101.336	140		55.6988	4.93139	1.14721	1.09102	0.151134	0.0503778	0.0503778	1.49985	2.37091	0.352645	0.100756	0.604534	0.302267	5.10507	7.0529
6	Nor	2019-10-03	2	3	2	Player 13	Midf	2	1	2	17.92	984.01	34.107	7.10894	0	1	0	0	21.888	57.3243	31	7	24	5	135.474	175		54.9113	1.90329	0.396704	0	0.0558036	0	0	1.22143	3.1989	1.72991	0.390625	1.33929	0.279018	7.55995	9.76562
6	Nor	2019-10-03	2	3	2	Player 13	Midf	4	1	1	33.43	3184.92	404.747	129.501	5.49329	15	2	12	28.512	160.198	66	15	52	19	148.99	179		95.2714	12.1073	3.87378	0.164322	0.448699	0.0598265	0.358959	0.852887	4.79204	1.97427	0.448699	1.55549	0.568352	4.45679	5.35447
6	Nor	2019-10-03	2	3	2	Player 14	Midf	1	2	13	12.9	974.892	104.416	0.506347	0	1	0	0	20.772	63.6224	16	2	5	1	102.081	156		75.573	8.09428	0.0392517	0	0.0775194	0	0	1.61023	4.93197	1.24031	0.155039	0.387597	0.0775194	7.91329	12.093
6	Nor	2019-10-03	2	3	2	Player 14	Midf	3	1	3	19.85	976.8	72.9881	34.4644	13.4656	4	2	1	28.08	39.6776	6	1	10	6	92.268	142		49.209	3.67698	1.73624	0.678366	0.201511	0.100756	0.0503778	1.41461	1.99887	0.302267	0.0503778	0.503778	0.302267	4.64826	7.15365
6	Nor	2019-10-03	2	3	2	Player 14	Midf	2	1	2	17.92	975.881	62.0534	10.9829	0	3	0	1	23.292	50.7126	24	12	20	9	120.915	163		54.4576	3.4628	0.612885	0	0.167411	0	0.0558036	1.29978	2.82994	1.33929	0.669643	1.11607	0.502232	6.74747	9.09598
6	Nor	2019-10-03	2	3	2	Player 14	Midf	4	1	1	33.43	3163.18	409.209	181.085	83.3124	18	8	14	29.52	149.374	34	11	34	17	133.939	172		94.6211	12.2408	5.41684	2.49215	0.538439	0.239306	0.418786	0.883039	4.46828	1.01705	0.329046	1.01705	0.508525	4.00655	5.14508
6	Nor	2019-10-03	2	3	2	Player 15	Def	1	2	13	12.9	848.432	19.17	0	0	0	0	0	17.388	70.7542	8	3	3	0	141.3	166		65.77	1.48604	0	0	0	0	0	1.34791	5.48482	0.620155	0.232558	0.232558	0	10.9535	12.8682
6	Nor	2019-10-03	2	3	2	Player 15	Def	3	1	3	19.85	1129.67	33.1902	0.486279	0	1	0	0	20.16	48.1774	14	5	8	1	127.726	154		56.9104	1.67205	0.0244977	0	0.0503778	0	0	1.01562	2.42707	0.70529	0.251889	0.403023	0.0503778	6.43458	7.75819
6	Nor	2019-10-03	2	3	2	Player 15	Def	2	1	2	17.92	822.876	22.2681	0	0	0	0	0	19.08	39.2467	18	6	12	3	137.661	165		45.9194	1.24264	0	0	0	0	0	1.06473	2.1901	1.00446	0.334821	0.669643	0.167411	7.68196	9.20759
6	Nor	2019-10-03	2	3	2	Player 15	Def	4	1	1	33.43	2747.63	294.366	68.8095	23.0365	14	3	11	30.276	140.462	40	13	42	13	166.835	184		82.1905	8.80543	2.05832	0.689096	0.418786	0.0897398	0.329046	0.905654	4.20166	1.19653	0.388872	1.25636	0.388872	4.99057	5.50404
6	Nor	2019-10-03	2	3	2	Player 17	Def	1	2	13	12.9	919.632	7.17685	0	0	0	0	0	15.66	90.7725	8	0	6	0	137.199	167		71.2893	0.556345	0	0	0	0	0	1.21395	7.03663	0.620155	0	0.465116	0	10.6356	12.9457
6	Nor	2019-10-03	2	3	2	Player 17	Def	3	1	3	19.85	1032.36	37.3043	22.9156	24.7747	2	2	0	28.26	63.1228	9	4	8	2	114.449	161		52.008	1.87931	1.15444	1.24809	0.100756	0.100756	0	1.42368	3.17999	0.453401	0.201511	0.403023	0.100756	5.7657	8.11083
6	Nor	2019-10-03	2	3	2	Player 17	Def	2	1	2	17.92	1064.14	24.7391	5.17604	0	1	0	0	23.22	72.7278	24	2	19	4	135.22	176		59.3829	1.38053	0.288842	0	0.0558036	0	0	1.29576	4.05847	1.33929	0.111607	1.06027	0.223214	7.54575	9.82143
6	Nor	2019-10-03	2	3	2	Player 17	Def	4	1	1	33.43	3118.07	420.438	178.098	19.1539	19	4	16	32.256	196.201	57	17	58	15	149.552	181		93.2716	12.5767	5.32748	0.572955	0.568352	0.119653	0.478612	0.964882	5.86902	1.70506	0.508525	1.73497	0.448699	4.47357	5.4143
6	Nor	2019-10-03	2	3	2	Player 18	Fw	1	2	13	12.9	848.114	45.7309	0	0	0	0	0	18.936	63.2539	8	5	5	1	100.412	160		65.7453	3.54503	0	0	0	0	0	1.46791	4.90341	0.620155	0.387597	0.387597	0.0775194	7.78386	12.4031
6	Nor	2019-10-03	2	3	2	Player 18	Fw	3	1	3	19.85	1028	106.72	1.76524	0	1	0	0	20.448	41.9641	10	7	12	5	110.393	141		51.7883	5.37631	0.088929	0	0.0503778	0	0	1.03013	2.11406	0.503778	0.352645	0.604534	0.251889	5.56135	7.10327
6	Nor	2019-10-03	2	3	2	Player 18	Fw	2	1	2	17.92	1019.32	81.2458	42.5401	3.32878	4	1	2	26.568	55.9239	31	9	32	10	145.775	188		56.8815	4.5338	2.37389	0.185758	0.223214	0.0558036	0.111607	1.48259	3.12076	1.72991	0.502232	1.78571	0.558036	8.13474	10.4911
6	Nor	2019-10-03	2	3	2	Player 18	Fw	4	1	1	33.43	2547.23	296.434	60.5706	19.4144	11	3	7	28.332	127.323	38	13	31	13	153.648	192		76.1958	8.86731	1.81186	0.580749	0.329046	0.0897398	0.209393	0.847502	3.80866	1.1367	0.388872	0.927311	0.388872	4.59612	5.74334
6	Nor	2019-10-03	2	3	2	Player 20	Def	1	2	13	12.9	1020.74	42.6928	0	0	0	0	0	18.612	71.2323	9	2	6	0	130.488	165		79.1269	3.30952	0	0	0	0	0	1.44279	5.52188	0.697674	0.155039	0.465116	0	10.1154	12.7907
6	Nor	2019-10-03	2	3	2	Player 20	Def	3	1	3	19.85	1089.59	135.631	32.568	30.0521	4	2	2	27.936	47.9371	9	3	4	1	124.52	157		54.8914	6.83279	1.64071	1.51396	0.201511	0.100756	0.100756	1.40736	2.41497	0.453401	0.151134	0.201511	0.0503778	6.27307	7.90932
6	Nor	2019-10-03	2	3	2	Player 20	Def	2	1	2	17.92	1029.81	40.5284	0	0	0	0	0	19.044	53.1521	30	5	26	8	141.84	169		57.4673	2.26163	0	0	0	0	0	1.06272	2.96608	1.67411	0.279018	1.45089	0.446429	7.9152	9.4308
6	Nor	2019-10-03	2	3	2	Player 20	Def	4	1	1	33.43	3318.29	477.741	194.499	55.9366	19	6	14	29.268	151.892	47	11	42	18	157.41	179		99.261	14.2908	5.81809	1.67325	0.568352	0.17948	0.418786	0.875501	4.54358	1.40592	0.329046	1.25636	0.538439	4.70865	5.35447
6	Nor	2019-10-03	2	3	2	Player 21	Def	1	2	13	12.9	873.873	18.0381	0	0	0	0	0	16.2	71.4287	10	0	3	0	110.499	157		67.7421	1.3983	0	0	0	0	0	1.25581	5.53711	0.775194	0	0.232558	0	8.56578	12.1705
6	Nor	2019-10-03	2	3	2	Player 21	Def	3	1	3	19.85	1010.61	42.9474	47.8484	21.4503	2	2	1	27.396	46.3443	7	0	8	4	100.906	158		50.9124	2.1636	2.4105	1.08062	0.100756	0.100756	0.0503778	1.38015	2.33473	0.352645	0	0.403023	0.201511	5.08345	7.9597
6	Nor	2019-10-03	2	3	2	Player 21	Def	2	1	2	17.92	876.682	37.5268	0	0	0	0	0	19.62	46.6304	31	14	28	9	109.94	163		48.922	2.09413	0	0	0	0	0	1.09487	2.60214	1.72991	0.78125	1.5625	0.502232	6.13507	9.09598
6	Nor	2019-10-03	2	3	2	Player 21	Def	4	1	1	33.43	3000.3	425.202	208.126	93.5104	21	11	18	30.312	152.22	59	18	57	19	142.768	181		89.7486	12.7192	6.22573	2.7972	0.628178	0.329046	0.538439	0.90673	4.55341	1.76488	0.538439	1.70506	0.568352	4.27066	5.4143
6	Nor	2019-10-03	2	3	2	Player 23	Midf	1	2	13	12.9	918.391	10.2859	0	0	0	0	0	16.776	70.3956	7	2	6	0	129.871	159		71.1931	0.79736	0	0	0	0	0	1.30047	5.45702	0.542636	0.155039	0.465116	0	10.0676	12.3256
6	Nor	2019-10-03	2	3	2	Player 23	Midf	3	1	3	19.85	1238.31	117.489	23.3432	0	4	0	2	24.516	48.3826	5	0	13	1	118.316	145		62.3834	5.91883	1.17598	0	0.201511	0	0.100756	1.23506	2.43741	0.251889	0	0.654912	0.0503778	5.96053	7.30479
6	Nor	2019-10-03	2	3	2	Player 23	Midf	2	1	2	17.92	1113.16	40.4018	14.4894	0	1	0	0	23.328	54.6365	27	6	18	0	136.723	168		62.1181	2.25456	0.80856	0	0.0558036	0	0	1.30179	3.04891	1.5067	0.334821	1.00446	0	7.62966	9.375
6	Nor	2019-10-03	2	3	2	Player 23	Midf	4	1	1	33.43	3367.15	594.511	101.081	23.5455	14	2	11	28.368	161.716	54	11	52	19	154.321	178		100.722	17.7838	3.02365	0.704323	0.418786	0.0598265	0.329046	0.848579	4.83746	1.61532	0.329046	1.55549	0.568352	4.61626	5.32456
6	Nor	2019-10-03	2	3	2	Player 24	Midf	1	2	13	12.9	928.562	25.0322	0	0	0	0	0	17.928	82.7051	10	1	7	2	135.991	171		71.9816	1.94048	0	0	0	0	0	1.38977	6.41124	0.775194	0.0775194	0.542636	0.155039	10.5419	13.2558
6	Nor	2019-10-03	2	3	2	Player 24	Midf	3	1	3	19.85	1070.55	9.5588	0	0	0	0	0	16.092	49.2508	10	2	5	0	121.062	153		53.9319	0.481551	0	0	0	0	0	0.81068	2.48115	0.503778	0.100756	0.251889	0	6.09886	7.70781
6	Nor	2019-10-03	2	3	2	Player 24	Midf	2	1	2	17.92	807.086	12.2911	0.444669	0	1	0	0	20.448	38.8624	14	4	16	5	122.742	157		45.0383	0.685889	0.0248141	0	0.0558036	0	0	1.14107	2.16866	0.78125	0.223214	0.892857	0.279018	6.84947	8.76116
6	Nor	2019-10-03	2	3	2	Player 24	Midf	4	1	1	33.43	2922.94	347.813	55.1685	5.0347	12	1	7	27.792	155.967	52	16	56	9	154.1	182		87.4348	10.4042	1.65027	0.150604	0.358959	0.0299133	0.209393	0.831349	4.66547	1.55549	0.478612	1.67514	0.269219	4.60964	5.44421
6	Nor	2019-10-03	2	3	2	Player 10	Midf	1	2	13	12.9	959.795	24.5519	0	0	0	0	0	17.856	88.5081	14	2	5	0	130.641	168		74.4027	1.90325	0	0	0	0	0	1.38419	6.8611	1.08527	0.155039	0.387597	0	10.1272	13.0233
6	Nor	2019-10-03	2	3	2	Player 10	Midf	3	1	3	19.85	1238.69	17.5069	0	0	0	0	0	16.812	62.7546	15	3	11	0	130.534	156		62.4025	0.88196	0	0	0	0	0	0.846952	3.16144	0.755668	0.151134	0.554156	0	6.576	7.85894
6	Nor	2019-10-03	2	3	2	Player 10	Midf	2	1	2	17.92	858.225	23.4017	0	0	0	0	0	18.648	48.4524	18	4	19	4	132.562	168		47.892	1.3059	0	0	0	0	0	1.04062	2.70382	1.00446	0.223214	1.06027	0.223214	7.39743	9.375
6	Nor	2019-10-03	2	3	2	Player 10	Midf	4	1	1	33.43	3111.94	448.624	82.9538	4.50975	12	2	7	26.28	175.111	52	9	49	19	156.37	181		93.0881	13.4198	2.48142	0.134901	0.358959	0.0598265	0.209393	0.78612	5.23813	1.55549	0.269219	1.46575	0.568352	4.67754	5.4143
6	Nor	2019-10-03	2	3	2	Player 25	Midf	1	2	13	12.9	959.187	17.2717	0	0	0	0	0	16.38	69.8824	7	0	1	0	82.2342	151		74.3556	1.33889	0	0	0	0	0	1.26977	5.41724	0.542636	0	0.0775194	0	6.37475	11.7054
6	Nor	2019-10-03	2	3	2	Player 25	Midf	3	1	3	19.85	1087.37	73.2312	22.3241	1.37844	1	1	0	25.956	45.2223	6	3	6	2	103.751	138		54.7796	3.68923	1.12464	0.0694426	0.0503778	0.0503778	0	1.30761	2.2782	0.302267	0.151134	0.302267	0.100756	5.22677	6.95214
6	Nor	2019-10-03	2	3	2	Player 25	Midf	2	1	2	17.92	1057.53	29.9038	0	0	0	0	0	18.864	57.3042	21	4	22	4	135.524	172		59.0142	1.66874	0	0	0	0	0	1.05268	3.19778	1.17188	0.223214	1.22768	0.223214	7.56275	9.59821
6	Nor	2019-10-03	2	3	2	Player 25	Midf	4	1	1	33.43	3466.02	651.674	160.798	19.8465	16	3	14	27.648	160.913	44	10	46	11	149.362	181		103.68	19.4937	4.80998	0.593675	0.478612	0.0897398	0.418786	0.827042	4.81343	1.31618	0.299133	1.37601	0.329046	4.46791	5.4143
6	Nor	2019-10-03	2	3	2	Player 27	Fw	1	2	13	12.9	896.275	24.8019	0	0	0	0	0	17.136	84.5528	12	3	4	0	120.476	166		69.4787	1.92263	0	0	0	0	0	1.32837	6.55448	0.930233	0.232558	0.310078	0	9.33923	12.8682
6	Nor	2019-10-03	2	3	2	Player 27	Fw	3	1	3	19.85	1114.56	120.692	49.5378	11.7853	7	1	5	28.116	65.4786	11	4	14	4	111.512	137		56.1491	6.08022	2.49561	0.593717	0.352645	0.0503778	0.251889	1.41642	3.29867	0.554156	0.201511	0.70529	0.201511	5.61775	6.90176
6	Nor	2019-10-03	2	3	2	Player 27	Fw	2	1	2	17.92	1044.11	46.6502	0	0	0	0	0	19.764	66.8305	36	10	30	10	132.21	176		58.2649	2.60325	0	0	0	0	0	1.1029	3.72938	2.00893	0.558036	1.67411	0.558036	7.3778	9.82143
6	Nor	2019-10-03	2	3	2	Player 27	Fw	4	1	1	33.43	2935.02	464.894	197.778	65.5885	27	7	23	32.292	173.378	64	22	62	27	144.844	184		87.7959	13.9065	5.91619	1.96196	0.807658	0.209393	0.688005	0.965959	5.18631	1.91445	0.658092	1.85462	0.807658	4.33276	5.50404
7	Nor	2019-10-08	2	1		Player 2	Fw	1	2	13	6.72	955.765	1.98108	0	0	0	0	0	14.94	39.9833	0	0	0	0	130.024	155		142.227	0.294804	0	0	0	0	0	2.22321	5.94989	0	0	0	0	19.3488	23.0655
7	Nor	2019-10-08	2	1		Player 2	Fw	3	1	3	21.18	723.523	50.5851	1.96018	0	1	0	0	20.808	64.4435	10	4	13	1	143.101	177		34.1607	2.38835	0.0925486	0	0.0472144	0	0	0.982436	3.04266	0.472144	0.188857	0.613787	0.0472144	6.7564	8.35694
7	Nor	2019-10-08	2	1		Player 2	Fw	2	1	2	23.23	1900.07	193.981	11.3116	0	5	0	3	24.012	117.915	42	14	52	14	175.191	195		81.7939	8.35045	0.48694	0	0.215239	0	0.129143	1.03366	5.07596	1.80801	0.602669	2.23848	0.602669	7.5416	8.39432
7	Nor	2019-10-08	2	1		Player 2	Fw	4	1	1	20.78	1811.21	213.387	84.6353	34.6245	11	5	8	29.844	98.377	36	9	39	12	176.428	196		87.1615	10.2689	4.07292	1.66624	0.529355	0.240616	0.384986	1.43619	4.73421	1.73244	0.433109	1.8768	0.577478	8.49029	9.43215
7	Nor	2019-10-08	2	1		Player 3	Fw	1	2	13	6.72	835.45	21.7845	0	0	0	0	0	17.388	45.2345	0	0	2	0	56.072	64		124.323	3.24174	0	0	0	0	0	2.5875	6.73133	0	0	0.297619	0	8.34405	9.52381
7	Nor	2019-10-08	2	1		Player 3	Fw	3	1	3	21.18	613.859	33.1969	7.14626	0	1	0	0	21.312	45.5797	3	2	1	0	119.381	173		28.983	1.56737	0.337406	0	0.0472144	0	0	1.00623	2.15202	0.141643	0.0944287	0.0472144	0	5.63651	8.16808
7	Nor	2019-10-08	2	1		Player 3	Fw	2	1	2	23.23	1970.91	266.159	46.5602	0	10	0	7	23.904	111.454	42	10	41	15	168.398	192		84.8433	11.4575	2.00431	0	0.430478	0	0.301334	1.02901	4.79783	1.80801	0.430478	1.76496	0.645717	7.24915	8.26517
7	Nor	2019-10-08	2	1		Player 3	Fw	4	1	1	20.78	1527.78	132.89	38.3425	4.70009	4	2	1	27	74.4961	36	9	28	10	156.682	187		73.5216	6.39508	1.84516	0.226183	0.192493	0.0962464	0.0481232	1.29933	3.58499	1.73244	0.433109	1.34745	0.481232	7.54004	8.99904
7	Nor	2019-10-08	2	1		Player 4	Fw	1	2	13	6.72	789.954	18.5847	0	0	0	0	0	17.892	47.4413	0	0	0	0	142.41	163		117.553	2.76558	0	0	0	0	0	2.6625	7.05972	0	0	0	0	21.1919	24.256
7	Nor	2019-10-08	2	1		Player 4	Fw	3	1	3	21.18	702.836	33.6949	14.1697	0	1	0	0	23.472	50.2068	12	1	12	2	135.675	177		33.184	1.59088	0.669012	0	0.0472144	0	0	1.10822	2.37048	0.566572	0.0472144	0.566572	0.0944287	6.40578	8.35694
7	Nor	2019-10-08	2	1		Player 4	Fw	2	1	2	23.23	1929.21	263.996	27.7558	0	7	0	4	24.12	104.301	53	19	44	17	168.48	189		83.0482	11.3644	1.19482	0	0.301334	0	0.172191	1.03831	4.48992	2.28153	0.817908	1.8941	0.731812	7.25267	8.13603
7	Nor	2019-10-08	2	1		Player 4	Fw	4	1	1	20.78	1684.18	199.634	53.2267	21.3821	12	2	9	29.124	85.7875	38	14	33	12	163.373	191		81.0481	9.607	2.56144	1.02897	0.577478	0.0962464	0.433109	1.40154	4.12837	1.82868	0.673725	1.58807	0.577478	7.86204	9.19153
7	Nor	2019-10-08	2	1		Player 5	Midf	1	2	13	6.72	776.173	0.335776	0	0	0	0	0	14.112	41.3894	0	0	0	0	0	0		115.502	0.0499666	0	0	0	0	0	2.1	6.15913	0	0	0	0	0	0
7	Nor	2019-10-08	2	1		Player 5	Midf	3	1	3	21.18	749.946	44.0522	4.31616	0	1	0	0	20.952	55.8546	8	1	5	2	0	0		35.4082	2.0799	0.203785	0	0.0472144	0	0	0.989235	2.63714	0.377715	0.0472144	0.236072	0.0944287	0	0
7	Nor	2019-10-08	2	1		Player 5	Midf	2	1	2	23.23	2414.43	274.087	38.9588	3.23642	9	1	6	26.496	122.921	50	10	48	16	0	0		103.936	11.7988	1.67709	0.139321	0.38743	0.0430478	0.258287	1.14059	5.29148	2.15239	0.430478	2.06629	0.688765	0	0
7	Nor	2019-10-08	2	1		Player 5	Midf	4	1	1	20.78	2059.23	226.366	40.0633	1.27789	8	2	5	26.496	98.3875	40	11	47	13	0	0		99.0969	10.8935	1.92797	0.0614963	0.384986	0.0962464	0.240616	1.27507	4.73472	1.92493	0.529355	2.26179	0.625602	0	0
7	Nor	2019-10-08	2	1		Player 6	Midf	1	2	13	6.72	740.652	7.27612	0	0	0	0	0	16.488	43.5613	1	0	0	0	109.2	131		110.216	1.08276	0	0	0	0	0	2.45357	6.48233	0.14881	0	0	0	16.25	19.494
7	Nor	2019-10-08	2	1		Player 6	Midf	3	1	3	21.18	563.109	39.5808	0	0	0	0	0	18.612	44.3842	1	0	2	0	105.156	146		26.5868	1.86878	0	0	0	0	0	0.878754	2.09557	0.0472144	0	0.0944287	0	4.96485	6.8933
7	Nor	2019-10-08	2	1		Player 6	Midf	2	1	2	23.23	1718.82	178.409	0.52337	0	1	0	0	20.16	106.911	62	17	65	21	158.217	178		73.9915	7.6801	0.0225299	0	0.0430478	0	0	0.867843	4.60227	2.66896	0.731812	2.79811	0.904003	6.8109	7.66251
7	Nor	2019-10-08	2	1		Player 6	Midf	4	1	1	20.78	1556.01	236.225	17.3558	0	5	0	2	22.248	92.1833	39	13	37	9	157.109	176		74.8801	11.3679	0.835214	0	0.240616	0	0.0962464	1.07064	4.43615	1.8768	0.625602	1.78056	0.433109	7.56058	8.46968
7	Nor	2019-10-08	2	1		Player 7	Def	1	2	13	6.72	765.235	33.1506	0	0	0	0	0	19.512	41.0408	1	0	2	0	0	0		113.874	4.93312	0	0	0	0	0	2.90357	6.10726	0.14881	0	0.297619	0	0	0
7	Nor	2019-10-08	2	1		Player 7	Def	3	1	3	21.18	504.908	30.1804	0	0	0	0	0	19.656	42.9566	5	1	5	0	0	0		23.8389	1.42495	0	0	0	0	0	0.928045	2.02817	0.236072	0.0472144	0.236072	0	0	0
7	Nor	2019-10-08	2	1		Player 7	Def	2	1	2	23.23	1973.92	211.667	44.0887	2.59817	11	1	8	25.848	107.778	55	13	57	18	0	0		84.9727	9.11179	1.89792	0.111845	0.473526	0.0430478	0.344382	1.1127	4.6396	2.36763	0.559621	2.45372	0.77486	0	0
7	Nor	2019-10-08	2	1		Player 7	Def	4	1	1	20.78	1356.84	93.3841	18.2307	0	2	0	1	22.752	72.5279	25	7	17	7	0	0		65.2955	4.49394	0.877318	0	0.0962464	0	0.0481232	1.0949	3.49027	1.20308	0.336862	0.818094	0.336862	0	0
7	Nor	2019-10-08	2	1		Player 8	Def	1	2	13	6.72	741.469	3.85096	0	0	0	0	0	16.704	41.4249	0	0	0	0	121.611	146		110.338	0.573059	0	0	0	0	0	2.48571	6.16442	0	0	0	0	18.0969	21.7262
7	Nor	2019-10-08	2	1		Player 8	Def	3	1	3	21.18	800.798	30.1666	29.9484	5.39913	2	1	1	26.136	54.8912	17	4	18	2	121.983	163		37.8092	1.4243	1.414	0.254916	0.0944287	0.0472144	0.0472144	1.23399	2.59165	0.802644	0.188857	0.849858	0.0944287	5.75937	7.69594
7	Nor	2019-10-08	2	1		Player 8	Def	2	1	2	23.23	1740.68	164.108	20.3559	2.62586	5	1	2	26.244	83.524	40	9	33	13	149.506	177		74.9324	7.06449	0.876277	0.113038	0.215239	0.0430478	0.0860956	1.12975	3.59552	1.72191	0.38743	1.42058	0.559621	6.43588	7.61946
7	Nor	2019-10-08	2	1		Player 8	Def	4	1	1	20.78	1991.11	300.552	86.1578	11.8237	14	3	12	27.576	89.4841	37	13	45	10	155.554	175		95.8184	14.4635	4.14619	0.568996	0.673725	0.14437	0.577478	1.32705	4.30626	1.78056	0.625602	2.16554	0.481232	7.48577	8.42156
7	Nor	2019-10-08	2	1		Player 9	Def	1	2	13	6.72	782.526	9.20198	0	0	0	0	0	16.308	43.907	0	0	0	0	113.653	146		116.447	1.36934	0	0	0	0	0	2.42679	6.53379	0	0	0	0	16.9126	21.7262
7	Nor	2019-10-08	2	1		Player 9	Def	3	1	3	21.18	653.168	29.2698	35.9121	0.605827	2	1	1	25.056	46.308	12	2	12	2	104.606	152		30.8389	1.38196	1.69556	0.0286037	0.0944287	0.0472144	0.0472144	1.183	2.1864	0.566572	0.0944287	0.566572	0.0944287	4.93888	7.17658
7	Nor	2019-10-08	2	1		Player 9	Def	2	1	2	23.23	2306.15	221.925	18.9471	0	6	0	3	23.472	114.199	42	8	39	4	146.24	168		99.2744	9.55338	0.81563	0	0.258287	0	0.129143	1.01042	4.91603	1.80801	0.344382	1.67886	0.172191	6.29531	7.23203
7	Nor	2019-10-08	2	1		Player 9	Def	4	1	1	20.78	1926.41	167.143	21.1479	0	2	0	1	24.516	86.9045	34	9	25	4	136.376	161		92.7052	8.04347	1.0177	0	0.0962464	0	0.0481232	1.17979	4.18212	1.63619	0.433109	1.20308	0.192493	6.56285	7.74783
7	Nor	2019-10-08	2	1		Player 12	Fw	1	2	13	6.72	771.917	0.690862	0	0	0	0	0	14.544	47.8024	0	0	0	0	147.469	167		114.869	0.102807	0	0	0	0	0	2.16429	7.11346	0	0	0	0	21.9448	24.8512
7	Nor	2019-10-08	2	1		Player 12	Fw	3	1	3	21.18	606.965	34.4976	11.6213	0	1	0	0	21.528	58.764	5	2	2	0	147.208	179		28.6574	1.62878	0.548693	0	0.0472144	0	0	1.01643	2.7745	0.236072	0.0944287	0.0944287	0	6.95035	8.45137
7	Nor	2019-10-08	2	1		Player 12	Fw	2	1	2	23.23	1498.72	131.155	24.1769	0	5	0	2	24.48	99.4063	36	10	29	7	174.589	198		64.5164	5.64595	1.04076	0	0.215239	0	0.0860956	1.05381	4.27922	1.54972	0.430478	1.24839	0.301334	7.51568	8.52346
7	Nor	2019-10-08	2	1		Player 12	Fw	4	1	1	20.78	1586.39	147.767	29.2398	13.8527	6	1	3	28.188	88.9935	23	9	27	13	169.37	195		76.342	7.11101	1.40711	0.666634	0.288739	0.0481232	0.14437	1.3565	4.28265	1.10683	0.433109	1.29933	0.625602	8.15064	9.38402
7	Nor	2019-10-08	2	1		Player 13	Midf	1	2	13	6.72	817.95	3.18399	0	0	0	0	0	14.976	40.2764	0	0	0	0	79.512	111		121.719	0.473807	0	0	0	0	0	2.22857	5.9935	0	0	0	0	11.8321	16.5179
7	Nor	2019-10-08	2	1		Player 13	Midf	3	1	3	21.18	501.364	42.2166	4.62773	0	1	0	0	21.096	44.0034	3	1	2	0	106.607	157		23.6716	1.99323	0.218495	0	0.0472144	0	0	0.996034	2.07759	0.141643	0.0472144	0.0944287	0	5.03336	7.41265
7	Nor	2019-10-08	2	1		Player 13	Midf	2	1	2	23.23	2180.16	271.113	28.457	0	11	0	8	22.14	125.211	57	15	61	26	164.157	184		93.8511	11.6708	1.22501	0	0.473526	0	0.344382	0.953078	5.39005	2.45372	0.645717	2.62591	1.11924	7.06658	7.92079
7	Nor	2019-10-08	2	1		Player 13	Midf	4	1	1	20.78	2051.25	296.242	77.9206	0.638751	13	1	11	25.308	106.289	40	10	36	14	163.622	181		98.7127	14.2561	3.74979	0.0307387	0.625602	0.0481232	0.529355	1.2179	5.11498	1.92493	0.481232	1.73244	0.673725	7.87401	8.7103
7	Nor	2019-10-08	2	1		Player 14	Midf	1	2	13	6.72	713.17	0.263003	0	0	0	0	0	14.04	42.9108	0	0	0	0	114.004	145		106.127	0.0391373	0	0	0	0	0	2.08929	6.38554	0	0	0	0	16.9649	21.5774
7	Nor	2019-10-08	2	1		Player 14	Midf	3	1	3	21.18	630.649	41.2175	5.24005	0	1	0	0	20.952	49.4149	6	0	7	2	112.411	160		29.7757	1.94606	0.247406	0	0.0472144	0	0	0.989235	2.33309	0.283286	0	0.3305	0.0944287	5.30741	7.5543
7	Nor	2019-10-08	2	1		Player 14	Midf	2	1	2	23.23	2186.49	253.821	48.4792	0	9	0	6	24.732	122.366	47	15	48	21	149.932	181		94.1235	10.9264	2.08692	0	0.38743	0	0.258287	1.06466	5.2676	2.02325	0.645717	2.06629	0.904003	6.45424	7.79165
7	Nor	2019-10-08	2	1		Player 14	Midf	4	1	1	20.78	2027.22	277.239	68.6104	6.02195	7	3	5	26.532	103.101	42	7	32	10	144.027	178		97.5564	13.3416	3.30175	0.289796	0.336862	0.14437	0.240616	1.2768	4.96157	2.02117	0.336862	1.53994	0.481232	6.93102	8.56593
7	Nor	2019-10-08	2	1		Player 15	Def	1	2	13	6.72	750.796	8.19533	0	0	0	0	0	16.308	46.1123	1	0	1	1	141.289	164		111.726	1.21954	0	0	0	0	0	2.42679	6.86195	0.14881	0	0.14881	0.14881	21.0251	24.4048
7	Nor	2019-10-08	2	1		Player 15	Def	3	1	3	21.18	618.011	34.2945	0	0	0	0	0	18.468	50.5893	7	1	9	1	131.83	171		29.179	1.61919	0	0	0	0	0	0.871955	2.38854	0.3305	0.0472144	0.424929	0.0472144	6.22427	8.07365
7	Nor	2019-10-08	2	1		Player 15	Def	2	1	2	23.23	1437.74	74.1703	17.237	2.38889	3	2	0	26.1	102.038	40	13	35	10	168.579	183		61.8915	3.19287	0.742014	0.102836	0.129143	0.0860956	0	1.12355	4.39251	1.72191	0.559621	1.50667	0.430478	7.25697	7.87774
7	Nor	2019-10-08	2	1		Player 15	Def	4	1	1	20.78	1528.54	104.151	28.0399	6.37586	7	1	4	27.684	88.3014	30	8	22	6	165.588	186		73.5584	5.0121	1.34937	0.306827	0.336862	0.0481232	0.192493	1.33224	4.24934	1.4437	0.384986	1.05871	0.288739	7.96862	8.95091
7	Nor	2019-10-08	2	1		Player 17	Def	1	2	13	6.72	677.014	0.727412	0	0	0	0	0	14.4	49.3903	1	0	0	0	122.364	152		100.746	0.108246	0	0	0	0	0	2.14286	7.34974	0.14881	0	0	0	18.209	22.619
7	Nor	2019-10-08	2	1		Player 17	Def	3	1	3	21.18	665.809	24.3329	0.51999	0	1	0	0	20.484	59.9542	5	2	4	0	118.349	171		31.4357	1.14886	0.024551	0	0.0472144	0	0	0.967139	2.8307	0.236072	0.0944287	0.188857	0	5.58779	8.07365
7	Nor	2019-10-08	2	1		Player 17	Def	2	1	2	23.23	1981.51	181.571	34.3414	0.625593	7	1	3	25.272	149.207	57	17	64	16	164.061	185		85.2997	7.81621	1.47832	0.0269304	0.301334	0.0430478	0.129143	1.0879	6.42301	2.45372	0.731812	2.75506	0.688765	7.06248	7.96384
7	Nor	2019-10-08	2	1		Player 17	Def	4	1	1	20.78	1622.07	187.797	29.7061	6.84577	10	1	6	27.72	119.586	42	10	39	11	161.636	188		78.0592	9.03737	1.42955	0.32944	0.481232	0.0481232	0.288739	1.33397	5.75485	2.02117	0.481232	1.8768	0.529355	7.77843	9.04716
7	Nor	2019-10-08	2	1		Player 18	Fw	1	2	13	6.72	645.668	0.449842	0	0	0	0	0	14.256	40.7318	0	0	2	0	117.449	151		96.0816	0.0669408	0	0	0	0	0	2.12143	6.06128	0	0	0.297619	0	17.4775	22.4702
7	Nor	2019-10-08	2	1		Player 18	Fw	3	1	3	21.18	741.293	40.4295	16.7208	0	2	0	1	22.716	56.0875	12	0	16	1	128.842	179		34.9997	1.90885	0.789464	0	0.0944287	0	0.0472144	1.07252	2.64814	0.566572	0	0.75543	0.0472144	6.08321	8.45137
7	Nor	2019-10-08	2	1		Player 18	Fw	2	1	2	23.23	1530.44	199.426	19.7011	0	7	0	3	22.788	104.73	59	20	58	18	171.574	191		65.8822	8.58483	0.848087	0	0.301334	0	0.129143	0.980973	4.50841	2.53982	0.860956	2.49677	0.77486	7.38589	8.22213
7	Nor	2019-10-08	2	1		Player 18	Fw	4	1	1	20.78	1564.08	235.121	26.4647	0	9	0	7	23.436	85.3524	44	13	35	13	165.946	189		75.2685	11.3148	1.27357	0	0.433109	0	0.336862	1.12782	4.10743	2.11742	0.625602	1.68431	0.625602	7.98584	9.09528
7	Nor	2019-10-08	2	1		Player 21	Def	1	2	13	6.72	821.656	17.6758	0	0	0	0	0	16.452	47.0043	1	0	0	0	111.51	143		122.27	2.63033	0	0	0	0	0	2.44821	6.99469	0.14881	0	0	0	16.5937	21.2798
7	Nor	2019-10-08	2	1		Player 21	Def	3	1	3	21.18	587.496	32.0784	24.413	0	2	0	1	22.356	45.1429	8	3	7	1	97.5442	156		27.7382	1.51456	1.15264	0	0.0944287	0	0.0472144	1.05552	2.13139	0.377715	0.141643	0.3305	0.0472144	4.60549	7.36544
7	Nor	2019-10-08	2	1		Player 21	Def	2	1	2	23.23	1452.88	174.177	2.07415	0	2	0	0	21.096	97.0669	58	17	49	16	141.601	176		62.5434	7.49794	0.0892876	0	0.0860956	0	0	0.908136	4.17852	2.49677	0.731812	2.10934	0.688765	6.09563	7.57641
7	Nor	2019-10-08	2	1		Player 21	Def	4	1	1	20.78	1670.74	174.485	73.1572	8.35736	10	2	8	26.352	88.2418	40	13	31	13	149.398	183		80.4014	8.39679	3.52056	0.402183	0.481232	0.0962464	0.384986	1.26814	4.24648	1.92493	0.625602	1.49182	0.625602	7.18951	8.80654
7	Nor	2019-10-08	2	1		Player 23	Midf	1	2	13	6.72	713.092	1.04826	0	0	0	0	0	14.724	37.9676	1	0	0	0	0	0		106.115	0.155991	0	0	0	0	0	2.19107	5.64995	0.14881	0	0	0	0	0
7	Nor	2019-10-08	2	1		Player 23	Midf	3	1	3	21.18	660.056	39.9729	0	0	0	0	0	19.44	46.8416	5	0	4	0	0	0		31.1641	1.8873	0	0	0	0	0	0.917847	2.2116	0.236072	0	0.188857	0	0	0
7	Nor	2019-10-08	2	1		Player 23	Midf	2	1	2	23.23	2199.49	249.6	34.8697	0	7	0	6	23.832	126.141	41	12	45	9	0	0		94.6833	10.7447	1.50106	0	0.301334	0	0.258287	1.02591	5.43011	1.76496	0.516573	1.93715	0.38743	0	0
7	Nor	2019-10-08	2	1		Player 23	Midf	4	1	1	20.78	2080.28	285.115	26.2087	0	3	0	1	23.22	106.625	36	6	38	9	0	0		100.11	13.7206	1.26125	0	0.14437	0	0.0481232	1.11742	5.13115	1.73244	0.288739	1.82868	0.433109	0	0
7	Nor	2019-10-08	2	1		Player 24	Midf	1	2	13	6.72	710.891	13.1006	0	0	0	0	0	17.856	42.3727	0	0	0	0	127.47	150		105.787	1.9495	0	0	0	0	0	2.65714	6.30546	0	0	0	0	18.9688	22.3214
7	Nor	2019-10-08	2	1		Player 24	Midf	3	1	3	21.18	540.97	14.5299	0	0	0	0	0	17.316	47.4138	2	0	4	1	131.059	167		25.5416	0.686021	0	0	0	0	0	0.817564	2.23861	0.0944287	0	0.188857	0.0472144	6.18788	7.8848
7	Nor	2019-10-08	2	1		Player 24	Midf	2	1	2	23.23	2123.03	162.479	26.9025	0.66717	5	1	1	25.128	128.773	55	14	44	13	168.398	183		91.3917	6.99436	1.15809	0.0287202	0.215239	0.0430478	0.0430478	1.0817	5.54341	2.36763	0.602669	1.8941	0.559621	7.24915	7.87774
7	Nor	2019-10-08	2	1		Player 24	Midf	4	1	1	20.78	1753.43	155.022	27.8114	1.86133	6	1	1	26.172	94.7448	25	9	32	5	163.418	179		84.3809	7.46014	1.33837	0.089573	0.288739	0.0481232	0.0481232	1.25948	4.55942	1.20308	0.433109	1.53994	0.240616	7.86422	8.61405
7	Nor	2019-10-08	2	1		Player 10	Midf	1	2	13	6.72	745.395	0.695556	0	0	0	0	0	15.084	47.0042	0	0	1	0	77.6122	117		110.922	0.103505	0	0	0	0	0	2.24464	6.99468	0	0	0.14881	0	11.5494	17.4107
7	Nor	2019-10-08	2	1		Player 10	Midf	3	1	3	21.18	600.409	36.0213	0	0	0	0	0	19.62	56.3151	2	1	1	0	107.793	152		28.3479	1.70072	0	0	0	0	0	0.926346	2.65888	0.0944287	0.0472144	0.0472144	0	5.08938	7.17658
7	Nor	2019-10-08	2	1		Player 10	Midf	2	1	2	23.23	2168.52	173.594	13.7428	0.681446	2	1	1	25.308	155.642	56	5	47	15	159.718	181		93.3501	7.47286	0.591595	0.0293348	0.0860956	0.0430478	0.0430478	1.08945	6.70004	2.41068	0.215239	2.02325	0.645717	6.8755	7.79165
7	Nor	2019-10-08	2	1		Player 10	Midf	4	1	1	20.78	1826.77	228.245	10.8877	0	3	0	1	22.752	118.25	32	8	29	6	155.291	175		87.9099	10.9839	0.523951	0	0.14437	0	0.0481232	1.0949	5.69054	1.53994	0.384986	1.39557	0.288739	7.4731	8.42156
7	Nor	2019-10-08	2	1		Player 26	Def	1	2	13	6.72	757.823	1.50768	0	0	0	0	0	15.228	43.9695	2	0	0	0	134.035	159		112.771	0.224358	0	0	0	0	0	2.26607	6.54308	0.297619	0	0	0	19.9458	23.6607
7	Nor	2019-10-08	2	1		Player 26	Def	3	1	3	21.18	641.559	39.3267	2.64469	0	1	0	0	20.916	57.6639	4	0	2	0	134.166	177		30.2908	1.85679	0.124867	0	0.0472144	0	0	0.987535	2.72256	0.188857	0	0.0944287	0	6.33457	8.35694
7	Nor	2019-10-08	2	1		Player 26	Def	2	1	2	23.23	1576.2	143.882	6.45514	0	3	0	2	21.312	87.2119	35	9	44	15	170.308	196		67.852	6.19381	0.277879	0	0.129143	0	0.0860956	0.917434	3.75428	1.50667	0.38743	1.8941	0.645717	7.3314	8.43737
7	Nor	2019-10-08	2	1		Player 26	Def	4	1	1	20.78	1593.98	218.197	41.7927	0	5	0	3	24.516	86.7721	37	10	37	15	170.46	194		76.7075	10.5003	2.0112	0	0.240616	0	0.14437	1.17979	4.17575	1.78056	0.481232	1.78056	0.721848	8.20309	9.3359
7	Nor	2019-10-09	2	2		Player 2	Fw	5	2	13	4.3	278.761	0	0	0	0	0	0	12.6	18.6972	0	0	0	0	77.1141	83		64.8282	0	0	0	0	0	0	2.93023	4.3482	0	0	0	0	17.9335	19.3023
7	Nor	2019-10-09	2	2		Player 2	Fw	1	2	13	13.2	747.587	32.9557	3.86797	0	2	0	1	21.816	49.5759	11	5	9	5	107.581	152		56.6354	2.49665	0.293028	0	0.151515	0	0.0757576	1.65273	3.75575	0.833333	0.378788	0.681818	0.378788	8.15007	11.5152
7	Nor	2019-10-09	2	2		Player 2	Fw	7	1	5	18.2	1202.92	35.4433	0	0	0	0	0	18.288	75.0247	21	4	17	6	144.815	171		66.0947	1.94743	0	0	0	0	0	1.00484	4.12224	1.15385	0.21978	0.934066	0.32967	7.95688	9.3956
7	Nor	2019-10-09	2	2		Player 2	Fw	2	1	2	19.45	1236	183.518	134.228	111.383	13	9	11	30.708	66.9449	26	9	28	5	154.911	182		63.5476	9.43537	6.9012	5.72662	0.66838	0.462725	0.565553	1.57882	3.4419	1.33676	0.462725	1.43959	0.257069	7.96457	9.35733
7	Nor	2019-10-09	2	2		Player 2	Fw	4	1	1	22.37	2233.48	364.188	73.5248	15.6105	17	3	15	31.428	123.752	54	25	58	23	165.308	188		99.8428	16.2802	3.28676	0.697834	0.759946	0.134108	0.670541	1.40492	5.53204	2.41395	1.11757	2.59276	1.02816	7.38971	8.40411
7	Nor	2019-10-09	2	2		Player 4	Fw	5	2	13	4.3	302.513	22.991	0.445665	0	1	0	0	20.304	20.3314	2	1	0	0	126.33	146		70.3518	5.34675	0.103643	0	0.232558	0	0	4.72186	4.72824	0.465116	0.232558	0	0	29.3791	33.9535
7	Nor	2019-10-09	2	2		Player 4	Fw	1	2	13	13.2	862.309	18.8994	2.09688	0	1	0	0	22.32	39.6018	12	2	8	4	130.346	153		65.3264	1.43177	0.158855	0	0.0757576	0	0	1.69091	3.00014	0.909091	0.151515	0.606061	0.30303	9.87471	11.5909
7	Nor	2019-10-09	2	2		Player 4	Fw	7	1	5	18.2	1015.69	37.4338	4.75595	0	1	0	0	23.364	53.7811	25	9	20	6	146.129	178		55.8069	2.0568	0.261316	0	0.0549451	0	0	1.28374	2.95501	1.37363	0.494505	1.0989	0.32967	8.02906	9.78022
7	Nor	2019-10-09	2	2		Player 4	Fw	2	1	2	19.45	1217.36	280.634	142.27	30.9493	12	4	10	27.828	65.3457	25	5	15	4	157.505	180		62.5893	14.4285	7.31466	1.59122	0.616967	0.205656	0.514139	1.43075	3.35968	1.28535	0.257069	0.771208	0.205656	8.09794	9.2545
7	Nor	2019-10-09	2	2		Player 4	Fw	4	1	1	22.37	1768.81	239.543	74.0411	12.5837	15	4	12	28.008	94.9627	43	23	40	17	164.488	187		79.0705	10.7082	3.30984	0.562524	0.670541	0.178811	0.536433	1.25203	4.24509	1.92222	1.02816	1.78811	0.759946	7.35306	8.35941
7	Nor	2019-10-09	2	2		Player 5	Midf	5	2	13	4.3	396.38	1.47338	0	0	0	0	0	14.544	24.1063	0	0	0	0	86.9605	103		92.1815	0.342646	0	0	0	0	0	3.38233	5.60611	0	0	0	0	20.2234	23.9535
7	Nor	2019-10-09	2	2		Player 5	Midf	1	2	13	13.2	709.447	26.7904	0	0	0	0	0	18.72	38.6734	10	0	12	2	69.4287	100		53.746	2.02958	0	0	0	0	0	1.41818	2.9298	0.757576	0	0.909091	0.151515	5.25975	7.57576
7	Nor	2019-10-09	2	2		Player 5	Midf	7	1	5	18.2	1376.55	34.8143	0	0	0	0	0	18.396	79.7179	35	8	30	1	94.2149	141		75.6348	1.91287	0	0	0	0	0	1.01077	4.3801	1.92308	0.43956	1.64835	0.0549451	5.17664	7.74725
7	Nor	2019-10-09	2	2		Player 5	Midf	2	1	2	19.45	1212.47	321.51	228.796	24.4899	21	5	19	27.18	64.6448	31	5	14	3	130.02	163		62.3376	16.5301	11.7633	1.25912	1.07969	0.257069	0.976864	1.39743	3.32364	1.59383	0.257069	0.719794	0.154242	6.68483	8.38046
7	Nor	2019-10-09	2	2		Player 5	Midf	4	1	1	22.37	2324.59	308.404	48.0986	0	13	0	10	24.876	117.496	44	16	49	22	117.129	161		103.915	13.7865	2.15014	0	0.581135	0	0.447027	1.11203	5.2524	1.96692	0.715244	2.19043	0.98346	5.23599	7.19714
7	Nor	2019-10-09	2	2		Player 6	Midf	5	2	13	4.3	259.775	0	0	0	0	0	0	9.936	16.9034	0	0	0	0	88.6853	107		60.4128	0	0	0	0	0	0	2.3107	3.93102	0	0	0	0	20.6245	24.8837
7	Nor	2019-10-09	2	2		Player 6	Midf	1	2	13	13.2	696.673	0.448177	0	0	0	0	0	15.084	41.8964	3	0	3	0	107.303	128		52.7783	0.0339528	0	0	0	0	0	1.14273	3.17397	0.227273	0	0.227273	0	8.129	9.69697
7	Nor	2019-10-09	2	2		Player 6	Midf	7	1	5	18.2	1056.64	35.3417	0	0	0	0	0	16.956	60.054	29	9	31	11	130.382	161		58.0573	1.94185	0	0	0	0	0	0.931648	3.29967	1.59341	0.494505	1.7033	0.604396	7.16382	8.84615
7	Nor	2019-10-09	2	2		Player 6	Midf	2	1	2	19.45	806.636	143.24	106.028	2.03091	9	1	7	25.452	41.4153	14	8	12	3	120.738	160		41.4723	7.3645	5.4513	0.104417	0.462725	0.0514139	0.359897	1.30859	2.12932	0.719794	0.411311	0.616967	0.154242	6.2076	8.22622
7	Nor	2019-10-09	2	2		Player 6	Midf	4	1	1	22.37	1995.42	305.815	55.9968	0	10	0	8	24.948	113.699	48	21	47	19	154.315	178		89.2006	13.6708	2.50321	0	0.447027	0	0.357622	1.11524	5.08264	2.14573	0.938757	2.10103	0.849352	6.89828	7.95709
7	Nor	2019-10-09	2	2		Player 8	Def	5	2	13	4.3	324.15	0	0	0	0	0	0	11.808	21.8011	0	0	0	0	95.6244	137		75.3837	0	0	0	0	0	0	2.74605	5.07003	0	0	0	0	22.2382	31.8605
7	Nor	2019-10-09	2	2		Player 8	Def	1	2	13	13.2	709.394	35.6403	1.10801	0	2	0	1	20.196	36.475	8	5	10	5	117.26	141		53.742	2.70002	0.0839403	0	0.151515	0	0.0757576	1.53	2.76326	0.606061	0.378788	0.757576	0.378788	8.88332	10.6818
7	Nor	2019-10-09	2	2		Player 8	Def	7	1	5	18.2	803.486	14.8584	5.12205	0	1	0	0	21.744	36.359	13	2	7	2	114.477	155		44.1476	0.816396	0.281432	0	0.0549451	0	0	1.19473	1.99775	0.714286	0.10989	0.384615	0.10989	6.28997	8.51648
7	Nor	2019-10-09	2	2		Player 8	Def	2	1	2	19.45	1115.45	356.432	99.6491	48.6338	8	5	4	29.304	52.9531	19	4	12	5	124.886	165		57.3496	18.3255	5.12335	2.50045	0.411311	0.257069	0.205656	1.50663	2.72253	0.976864	0.205656	0.616967	0.257069	6.42088	8.48329
7	Nor	2019-10-09	2	2		Player 8	Def	4	1	1	22.37	2075.72	204.634	39.6771	4.75091	7	2	3	27.036	94.2658	29	10	32	10	141.688	165		92.7902	9.1477	1.77367	0.212379	0.312919	0.0894055	0.134108	1.20858	4.21394	1.29638	0.447027	1.43049	0.447027	6.33386	7.37595
7	Nor	2019-10-09	2	2		Player 9	Def	5	2	13	4.3	409.675	0	0	0	0	0	0	12.168	31.3319	1	0	0	0	90.4539	133		95.2731	0	0	0	0	0	0	2.82977	7.2865	0.232558	0	0	0	21.0358	30.9302
7	Nor	2019-10-09	2	2		Player 9	Def	1	2	13	13.2	721.601	5.38507	0	0	0	0	0	17.136	40.5698	7	3	7	2	117.887	145		54.6667	0.40796	0	0	0	0	0	1.29818	3.07347	0.530303	0.227273	0.530303	0.151515	8.93085	10.9848
7	Nor	2019-10-09	2	2		Player 9	Def	7	1	5	18.2	1093.81	36.2976	0	0	0	0	0	18.396	59.891	21	6	21	7	131.996	166		60.0996	1.99438	0	0	0	0	0	1.01077	3.29072	1.15385	0.32967	1.15385	0.384615	7.25252	9.12088
7	Nor	2019-10-09	2	2		Player 9	Def	2	1	2	19.45	1160.64	190.214	157.823	12.632	11	5	9	26.568	62.1968	24	5	18	3	141.99	165		59.673	9.77966	8.11432	0.649461	0.565553	0.257069	0.462725	1.36596	3.19778	1.23393	0.257069	0.92545	0.154242	7.30024	8.48329
7	Nor	2019-10-09	2	2		Player 9	Def	4	1	1	22.37	1961.16	151.813	24.248	0	6	0	2	24.84	100.094	29	9	34	5	142.378	166		87.6692	6.78643	1.08395	0	0.268216	0	0.0894055	1.11042	4.47449	1.29638	0.402325	1.51989	0.223514	6.36466	7.42065
7	Nor	2019-10-09	2	2		Player 12	Fw	5	2	13	4.3	283.419	4.49651	0	0	0	0	0	16.704	21.6419	1	0	0	0	59.2992	131		65.9113	1.0457	0	0	0	0	0	3.88465	5.03301	0.232558	0	0	0	13.7905	30.4651
7	Nor	2019-10-09	2	2		Player 12	Fw	1	2	13	13.2	863.243	21.4928	0	0	0	0	0	19.8	39.9111	8	5	10	3	129.957	155		65.3972	1.62824	0	0	0	0	0	1.5	3.02357	0.606061	0.378788	0.757576	0.227273	9.84522	11.7424
7	Nor	2019-10-09	2	2		Player 12	Fw	7	1	5	18.2	1069.54	37.6184	2.58548	0	2	0	0	21.06	60.8202	26	10	26	8	146.027	177		58.7658	2.06694	0.142059	0	0.10989	0	0	1.15714	3.34177	1.42857	0.549451	1.42857	0.43956	8.02347	9.72527
7	Nor	2019-10-09	2	2		Player 12	Fw	2	1	2	19.45	966.154	186.855	93.2789	0.65147	9	1	7	25.056	51.4904	18	5	8	2	141.431	172		49.6737	9.60694	4.79583	0.0334946	0.462725	0.0514139	0.359897	1.28823	2.64732	0.92545	0.257069	0.411311	0.102828	7.27153	8.84319
7	Nor	2019-10-09	2	2		Player 12	Fw	4	1	1	22.37	1980.59	232.469	58.2122	2.63361	8	2	5	25.38	107.917	37	14	36	10	169	191		88.5379	10.392	2.60224	0.117729	0.357622	0.0894055	0.223514	1.13456	4.82419	1.654	0.625838	1.6093	0.447027	7.55477	8.53822
7	Nor	2019-10-09	2	2		Player 13	Midf	5	2	13	4.3	290.092	3.68702	0	0	0	0	0	15.66	20.078	0	0	0	0	112.079	160		67.4632	0.857446	0	0	0	0	0	3.64186	4.66929	0	0	0	0	26.065	37.2093
7	Nor	2019-10-09	2	2		Player 13	Midf	1	2	13	13.2	848.248	12.3921	0	0	0	0	0	18.684	35.996	13	3	9	2	112.68	139		64.2612	0.938796	0	0	0	0	0	1.41545	2.72697	0.984848	0.227273	0.681818	0.151515	8.53637	10.5303
7	Nor	2019-10-09	2	2		Player 13	Midf	7	1	5	18.2	1231.05	66.0518	3.96272	0	2	0	0	22.608	71.2167	44	8	28	5	138.507	172		67.6401	3.62922	0.217732	0	0.10989	0	0	1.2422	3.91301	2.41758	0.43956	1.53846	0.274725	7.61029	9.45055
7	Nor	2019-10-09	2	2		Player 13	Midf	2	1	2	19.45	1001.81	177.133	166.249	14.873	13	3	12	26.712	50.559	20	3	17	6	127.056	161		51.5067	9.10707	8.54751	0.764677	0.66838	0.154242	0.616967	1.37337	2.59943	1.02828	0.154242	0.874036	0.308483	6.53245	8.27763
7	Nor	2019-10-09	2	2		Player 13	Midf	4	1	1	22.37	2367.99	368.477	42.6295	4.15749	13	1	11	26.784	123.405	48	14	50	21	155.502	178		105.855	16.4719	1.90565	0.185851	0.581135	0.0447027	0.49173	1.19732	5.51655	2.14573	0.625838	2.23514	0.938757	6.95136	7.95709
7	Nor	2019-10-09	2	2		Player 14	Midf	5	2	13	4.3	270.868	3.07821	0	0	0	0	0	16.128	20.6832	1	0	0	0	109.173	133		62.9925	0.715862	0	0	0	0	0	3.7507	4.81004	0.232558	0	0	0	25.3891	30.9302
7	Nor	2019-10-09	2	2		Player 14	Midf	1	2	13	13.2	849.428	6.39617	0	0	0	0	0	16.74	35.3226	6	2	6	1	110.375	131		64.3506	0.484559	0	0	0	0	0	1.26818	2.67596	0.454545	0.151515	0.454545	0.0757576	8.36177	9.92424
7	Nor	2019-10-09	2	2		Player 14	Midf	7	1	5	18.2	1089.71	39.5972	0	0	0	0	0	18.324	55.661	20	7	22	6	121.051	162		59.8744	2.17567	0	0	0	0	0	1.00681	3.05829	1.0989	0.384615	1.20879	0.32967	6.65115	8.9011
7	Nor	2019-10-09	2	2		Player 14	Midf	2	1	2	19.45	1158.39	273.867	238.899	33.212	16	8	14	27.684	62.9756	18	3	20	4	127.051	167		59.5575	14.0806	12.2827	1.70756	0.822622	0.411311	0.719794	1.42334	3.23782	0.92545	0.154242	1.02828	0.205656	6.53217	8.58612
7	Nor	2019-10-09	2	2		Player 14	Midf	4	1	1	22.37	1939.29	225.32	73.8051	5.93123	12	1	10	26.1	107.844	29	4	36	14	134.558	165		86.6915	10.0724	3.29929	0.265142	0.536433	0.0447027	0.447027	1.16674	4.82092	1.29638	0.178811	1.6093	0.625838	6.01513	7.37595
7	Nor	2019-10-09	2	2		Player 15	Def	5	2	13	4.3	365.602	3.14037	0	0	0	0	0	14.94	29.4345	0	0	1	1	100.185	150		85.0236	0.730319	0	0	0	0	0	3.47442	6.84524	0	0	0.232558	0.232558	23.2989	34.8837
7	Nor	2019-10-09	2	2		Player 15	Def	1	2	13	13.2	908.898	4.60913	0	0	0	0	0	17.568	42.567	5	1	9	3	136.712	158		68.8559	0.349176	0	0	0	0	0	1.33091	3.22477	0.378788	0.0757576	0.681818	0.227273	10.357	11.9697
7	Nor	2019-10-09	2	2		Player 15	Def	7	1	5	18.2	1110.08	35.9831	0	0	0	0	0	19.62	61.7546	27	6	21	3	150.251	173		60.9935	1.9771	0	0	0	0	0	1.07802	3.39311	1.48352	0.32967	1.15385	0.164835	8.25554	9.50549
7	Nor	2019-10-09	2	2		Player 15	Def	2	1	2	19.45	1065.4	148.632	101.297	37.9395	11	4	10	27.072	56.5816	25	11	12	2	143.232	175		54.7765	7.64176	5.20808	1.95062	0.565553	0.205656	0.514139	1.39188	2.90908	1.28535	0.565553	0.616967	0.102828	7.36411	8.99743
7	Nor	2019-10-09	2	2		Player 15	Def	4	1	1	22.37	1957.82	211.616	75.6173	7.03069	11	4	9	26.892	100.49	35	16	36	11	163.591	182		87.5199	9.45983	3.3803	0.314291	0.49173	0.178811	0.402325	1.20215	4.49219	1.5646	0.715244	1.6093	0.49173	7.31298	8.1359
7	Nor	2019-10-09	2	2		Player 16	Midf	5	2	13	4.3	617.587	42.4862	3.31757	0	1	0	0	21.888	26.6158	4	0	3	1	71.9584	91		143.625	9.8805	0.771529	0	0.232558	0	0	5.09023	6.18973	0.930233	0	0.697674	0.232558	16.7345	21.1628
7	Nor	2019-10-09	2	2		Player 16	Midf	1	2	13	13.2	799.035	7.1985	0	0	0	0	0	17.856	43.3995	7	2	6	2	121.488	156		60.533	0.545341	0	0	0	0	0	1.35273	3.28784	0.530303	0.151515	0.454545	0.151515	9.20363	11.8182
7	Nor	2019-10-09	2	2		Player 16	Midf	7	1	5	18.2	847.654	6.71354	0	0	0	0	0	17.028	52.1732	12	3	11	2	137.942	181		46.5744	0.368876	0	0	0	0	0	0.935604	2.86666	0.659341	0.164835	0.604396	0.10989	7.57923	9.94505
7	Nor	2019-10-09	2	2		Player 16	Midf	2	1	2	19.45	913.308	160.174	115.371	8.75697	11	3	9	27.72	51.5661	21	8	11	4	135.445	179		46.9567	8.23517	5.93165	0.45023	0.565553	0.154242	0.462725	1.42519	2.65121	1.07969	0.411311	0.565553	0.205656	6.96377	9.20308
7	Nor	2019-10-09	2	2		Player 16	Midf	4	1	1	22.37	1918.59	194.562	51.089	1.11226	10	1	7	25.488	129.178	53	14	46	14	167.057	186		85.7662	8.69747	2.28382	0.0497212	0.447027	0.0447027	0.312919	1.13938	5.77462	2.36924	0.625838	2.05633	0.625838	7.4679	8.31471
7	Nor	2019-10-09	2	2		Player 17	Def	5	2	13	4.3	318.577	0	0	0	0	0	0	13.5	33.9096	1	0	0	0	123.295	139		74.0877	0	0	0	0	0	0	3.13953	7.88595	0.232558	0	0	0	28.6732	32.3256
7	Nor	2019-10-09	2	2		Player 17	Def	1	2	13	13.2	812.914	5.60347	0	0	0	0	0	17.424	45.5327	7	0	6	0	114.686	136		61.5844	0.424505	0	0	0	0	0	1.32	3.44945	0.530303	0	0.454545	0	8.68832	10.303
7	Nor	2019-10-09	2	2		Player 17	Def	7	1	5	18.2	1389.07	45.7738	1.07893	0	1	0	0	20.7	104.121	40	10	42	8	151.973	180		76.3226	2.51504	0.0592816	0	0.0549451	0	0	1.13736	5.72096	2.1978	0.549451	2.30769	0.43956	8.35018	9.89011
7	Nor	2019-10-09	2	2		Player 17	Def	2	1	2	19.45	0	0	0	0	0	0	0		0					0	0		0	0	0	0	0	0	0		0					0	0
7	Nor	2019-10-09	2	2		Player 17	Def	4	1	1	22.37	0	0	0	0	0	0	0		0					0	0		0	0	0	0	0	0	0		0					0	0
7	Nor	2019-10-09	2	2		Player 18	Fw	5	2	13	4.3	347.59	10.7458	0	0	0	0	0	15.624	23.8926	1	0	0	0	114.12	143		80.8349	2.49902	0	0	0	0	0	3.63349	5.55641	0.232558	0	0	0	26.5396	33.2558
7	Nor	2019-10-09	2	2		Player 18	Fw	1	2	13	13.2	695.026	9.67024	1.61506	0	1	0	0	20.592	38.8105	6	1	10	2	123.851	150		52.6535	0.732594	0.122353	0	0.0757576	0	0	1.56	2.94019	0.454545	0.0757576	0.757576	0.151515	9.38267	11.3636
7	Nor	2019-10-09	2	2		Player 18	Fw	7	1	5	18.2	1146.69	68.9937	0.917994	0	2	0	1	20.124	60.1394	45	15	32	10	140.604	179		63.005	3.79086	0.0504392	0	0.10989	0	0.0549451	1.10571	3.30436	2.47253	0.824176	1.75824	0.549451	7.72548	9.83516
7	Nor	2019-10-09	2	2		Player 18	Fw	2	1	2	19.45	1011.11	149.98	134.135	31.2812	12	4	11	26.964	54.2111	16	7	11	3	140.111	177		51.9851	7.71108	6.89641	1.60829	0.616967	0.205656	0.565553	1.38632	2.7872	0.822622	0.359897	0.565553	0.154242	7.20366	9.10026
7	Nor	2019-10-09	2	2		Player 18	Fw	4	1	1	22.37	1914.49	299.928	73.2273	2.61708	12	2	10	25.488	96.7133	41	15	45	16	153.248	183		85.5828	13.4076	3.27346	0.116991	0.536433	0.0894055	0.447027	1.13938	4.32335	1.83281	0.670541	2.01162	0.715244	6.85062	8.1806
7	Nor	2019-10-09	2	2		Player 20	Def	5	2	13	4.3	350.953	7.38046	0	0	0	0	0	15.696	25.7783	0	0	1	0	0	0		81.617	1.71639	0	0	0	0	0	3.65023	5.99496	0	0	0.232558	0	0	0
7	Nor	2019-10-09	2	2		Player 20	Def	1	2	13	13.2	705.656	47.535	3.11529	0	3	0	2	21.096	39.7312	13	6	13	8	0	0		53.4588	3.60114	0.236007	0	0.227273	0	0.151515	1.59818	3.00994	0.984848	0.454545	0.984848	0.606061	0	0
7	Nor	2019-10-09	2	2		Player 20	Def	7	1	5	18.2	1279.04	59.5293	0	0	0	0	0	18.972	70.1792	39	10	32	10	0	0		70.2769	3.27084	0	0	0	0	0	1.04242	3.856	2.14286	0.549451	1.75824	0.549451	0	0
7	Nor	2019-10-09	2	2		Player 20	Def	2	1	2	19.45	1032.7	277.037	158.889	13.4654	11	4	8	26.712	53.4225	17	3	10	2	0	0		53.0953	14.2436	8.16908	0.692308	0.565553	0.205656	0.411311	1.37337	2.74666	0.874036	0.154242	0.514139	0.102828	0	0
7	Nor	2019-10-09	2	2		Player 20	Def	4	1	1	22.37	2417.57	360.01	72.3865	9.45276	13	2	10	26.46	123.123	43	9	46	11	0	0		108.072	16.0934	3.23587	0.422564	0.581135	0.0894055	0.447027	1.18283	5.50393	1.92222	0.402325	2.05633	0.49173	0	0
7	Nor	2019-10-09	2	2		Player 21	Def	5	2	13	4.3	317.539	13.8929	0	0	0	0	0	17.784	24.427	0	0	0	0	101.842	126		73.8462	3.2309	0	0	0	0	0	4.13581	5.68069	0	0	0	0	23.6842	29.3023
7	Nor	2019-10-09	2	2		Player 21	Def	1	2	13	13.2	756.769	24.3824	0.461124	0	1	0	0	20.304	49.9606	9	3	11	7	111.83	142		57.331	1.84715	0.0349337	0	0.0757576	0	0	1.53818	3.7849	0.681818	0.227273	0.833333	0.530303	8.47197	10.7576
7	Nor	2019-10-09	2	2		Player 21	Def	7	1	5	18.2	1107.48	47.8549	0	0	0	0	0	19.08	61.4997	47	15	36	8	118.817	153		60.8505	2.62939	0	0	0	0	0	1.04835	3.3791	2.58242	0.824176	1.97802	0.43956	6.52839	8.40659
7	Nor	2019-10-09	2	2		Player 21	Def	2	1	2	19.45	1247.74	315.923	192.704	26.9972	16	6	14	26.82	61.4067	27	9	28	3	128.065	169		64.1512	16.2428	9.90766	1.38803	0.822622	0.308483	0.719794	1.37892	3.15716	1.38817	0.462725	1.43959	0.154242	6.58433	8.68895
7	Nor	2019-10-09	2	2		Player 21	Def	4	1	1	22.37	1959.98	234.686	31.1381	0	10	0	6	24.228	101.905	34	9	39	9	133.716	169		87.6166	10.4911	1.39196	0	0.447027	0	0.268216	1.08306	4.55542	1.51989	0.402325	1.74341	0.402325	5.97746	7.55476
7	Nor	2019-10-09	2	2		Player 23	Midf	5	2	13	4.3	241.343	0	0	0	0	0	0	9.72	13.9442	0	0	0	0	0	0		56.1262	0	0	0	0	0	0	2.26047	3.24283	0	0	0	0	0	0
7	Nor	2019-10-09	2	2		Player 23	Midf	1	2	13	13.2	900.243	8.37319	0	0	0	0	0	19.404	37.1645	8	3	9	1	0	0		68.2002	0.634333	0	0	0	0	0	1.47	2.81549	0.606061	0.227273	0.681818	0.0757576	0	0
7	Nor	2019-10-09	2	2		Player 23	Midf	7	1	5	18.2	1262.52	39.9904	0	0	0	0	0	19.98	67.5515	27	9	26	7	0	0		69.3692	2.19728	0	0	0	0	0	1.0978	3.71162	1.48352	0.494505	1.42857	0.384615	0	0
7	Nor	2019-10-09	2	2		Player 23	Midf	2	1	2	19.45	916.423	188.073	93.094	11.8063	9	3	8	25.992	41.6334	19	6	12	3	0	0		47.1169	9.66957	4.78632	0.607007	0.462725	0.154242	0.411311	1.33635	2.14053	0.976864	0.308483	0.616967	0.154242	0	0
7	Nor	2019-10-09	2	2		Player 23	Midf	4	1	1	22.37	2495.7	367.941	88.3748	6.17226	12	1	9	26.676	125.695	45	3	42	17	0	0		111.565	16.4479	3.9506	0.275917	0.536433	0.0447027	0.402325	1.19249	5.61889	2.01162	0.134108	1.87751	0.759946	0	0
7	Nor	2019-10-09	2	2		Player 24	Midf	5	2	13	4.3	406.44	0	0	0	0	0	0	11.808	29.8975	0	0	0	0	123.398	145		94.5208	0	0	0	0	0	0	2.74605	6.9529	0	0	0	0	28.6973	33.7209
7	Nor	2019-10-09	2	2		Player 24	Midf	1	2	13	13.2	712.702	19.176	0	0	0	0	0	18.9	36.689	9	1	11	5	116.809	142		53.9926	1.45273	0	0	0	0	0	1.43182	2.77947	0.681818	0.0757576	0.833333	0.378788	8.84917	10.7576
7	Nor	2019-10-09	2	2		Player 24	Midf	7	1	5	18.2	1057.94	68.0549	0	0	0	0	0	19.296	56.7356	31	9	25	9	136.806	170		58.1285	3.73928	0	0	0	0	0	1.06022	3.11734	1.7033	0.494505	1.37363	0.494505	7.51682	9.34066
7	Nor	2019-10-09	2	2		Player 24	Midf	2	1	2	19.45	988.379	191.386	80.8413	34.0058	9	5	8	27.684	52.8784	15	2	14	4	129.004	165		50.8164	9.83992	4.15636	1.74837	0.462725	0.257069	0.411311	1.42334	2.71868	0.771208	0.102828	0.719794	0.205656	6.63258	8.48329
7	Nor	2019-10-09	2	2		Player 24	Midf	4	1	1	22.37	2140.88	238.782	29.2402	0.606992	9	1	5	25.488	114.396	43	10	39	14	146.916	172		95.7033	10.6742	1.30712	0.0271342	0.402325	0.0447027	0.223514	1.13938	5.11382	1.92222	0.447027	1.74341	0.625838	6.56754	7.68887
7	Nor	2019-10-09	2	2		Player 10	Midf	5	2	13	4.3	332.654	0	0	0	0	0	0	13.392	30.332	0	0	0	0	114.88	137		77.3614	0	0	0	0	0	0	3.11442	7.05396	0	0	0	0	26.7162	31.8605
7	Nor	2019-10-09	2	2		Player 10	Midf	1	2	13	13.2	829.695	5.24589	0	0	0	0	0	17.46	43.3718	8	1	7	3	114.059	142		62.8557	0.397416	0	0	0	0	0	1.32273	3.28575	0.606061	0.0757576	0.530303	0.227273	8.6408	10.7576
7	Nor	2019-10-09	2	2		Player 10	Midf	7	1	5	18.2	1063.09	18.3103	0	0	0	0	0	18.108	61.8827	27	4	23	7	124.236	162		58.4118	1.00606	0	0	0	0	0	0.994945	3.40015	1.48352	0.21978	1.26374	0.384615	6.82613	8.9011
7	Nor	2019-10-09	2	2		Player 10	Midf	2	1	2	19.45	1192.17	317.055	107.682	51.8533	15	6	13	28.044	69.7938	20	4	15	4	135.069	165		61.2942	16.301	5.53634	2.66598	0.771208	0.308483	0.66838	1.44185	3.58837	1.02828	0.205656	0.771208	0.205656	6.94445	8.48329
7	Nor	2019-10-09	2	2		Player 10	Midf	4	1	1	22.37	2324.17	263.832	30.3017	0	8	0	5	23.364	141.306	39	4	40	9	153.503	174		103.897	11.794	1.35457	0	0.357622	0	0.223514	1.04443	6.31678	1.74341	0.178811	1.78811	0.402325	6.86199	7.77827
7	Nor	2019-10-09	2	2		Player 25	Midf	5	2	13	4.3	274.385	1.24578	0	0	0	0	0	14.616	19.8213	1	0	0	0	76.979	85		63.8104	0.289716	0	0	0	0	0	3.39907	4.60961	0.232558	0	0	0	17.9021	19.7674
7	Nor	2019-10-09	2	2		Player 25	Midf	1	2	13	13.2	682.07	16.5916	5.35563	0	1	0	0	23.148	38.8332	7	2	9	2	98.723	126		51.672	1.25694	0.40573	0	0.0757576	0	0	1.75364	2.94191	0.530303	0.151515	0.681818	0.151515	7.47902	9.54545
7	Nor	2019-10-09	2	2		Player 25	Midf	7	1	5	18.2	1175.05	24.7902	0	0	0	0	0	16.92	66.8776	31	5	23	4	128.523	167		64.5634	1.3621	0	0	0	0	0	0.92967	3.67459	1.7033	0.274725	1.26374	0.21978	7.06169	9.17582
7	Nor	2019-10-09	2	2		Player 25	Midf	2	1	2	19.45	1129.93	194.456	184.082	37.4366	13	4	11	28.8	58.9087	29	8	21	4	127.157	170		58.0943	9.99775	9.46436	1.92476	0.66838	0.205656	0.565553	1.48072	3.02873	1.491	0.411311	1.07969	0.205656	6.53764	8.74036
7	Nor	2019-10-09	2	2		Player 25	Midf	4	1	1	22.37	2287.09	305.284	83.3687	21.1199	13	4	11	28.224	122.028	41	14	41	21	145.893	176		102.239	13.647	3.72681	0.944116	0.581135	0.178811	0.49173	1.26169	5.45498	1.83281	0.625838	1.83281	0.938757	6.5218	7.86768
7	Nor	2019-10-09	2	2		Player 26	Def	5	2	13	4.3	298.252	0	0	0	0	0	0	11.916	21.9092	0	0	0	0	43.1338	48		69.3608	0	0	0	0	0	0	2.77116	5.09516	0	0	0	0	10.0311	11.1628
7	Nor	2019-10-09	2	2		Player 26	Def	1	2	13	13.2	703.338	33.2033	2.55579	0	1	0	0	21.312	43.7904	11	5	11	5	54.0486	77		53.2832	2.5154	0.193621	0	0.0757576	0	0	1.61455	3.31745	0.833333	0.378788	0.833333	0.378788	4.09459	5.83333
7	Nor	2019-10-09	2	2		Player 26	Def	7	1	5	18.2	1038.3	20.8226	0	0	0	0	0	19.26	61.7074	37	8	31	5	138.59	188		57.0494	1.1441	0	0	0	0	0	1.05824	3.39051	2.03297	0.43956	1.7033	0.274725	7.61486	10.3297
7	Nor	2019-10-09	2	2		Player 26	Def	2	1	2	19.45	1135.84	157.52	200.371	88.0029	15	9	14	30.276	59.0802	26	12	22	11	151.978	187		58.3979	8.09873	10.3019	4.52457	0.771208	0.462725	0.719794	1.55661	3.03754	1.33676	0.616967	1.13111	0.565553	7.81376	9.6144
7	Nor	2019-10-09	2	2		Player 26	Def	4	1	1	22.37	1895.3	193.946	16.6317	0	6	0	3	22.536	97.48	40	11	44	15	164.742	196		84.7252	8.66991	0.743484	0	0.268216	0	0.134108	1.00742	4.35762	1.78811	0.49173	1.96692	0.670541	7.36441	8.76173
7	Nor	2019-10-10	2	3		Player 2	Fw	1	2	13	10.8	942.649	1.75178	0	0	0	0	0	14.832	62.6219	14	1	18	3	126.045	161		87.2823	0.162202	0	0	0	0	0	1.37333	5.79833	1.2963	0.0925926	1.66667	0.277778	11.6708	14.9074
7	Nor	2019-10-10	2	3		Player 2	Fw	7	1	5	10.12	625.823	5.21399	0	0	0	0	0	16.416	42.0961	6	1	5	1	135.741	158		61.8402	0.515217	0	0	0	0	0	1.62213	4.15969	0.592885	0.0988142	0.494071	0.0988142	13.4131	15.6126
7	Nor	2019-10-10	2	3		Player 2	Fw	3	1	3	15.35	661.966	70.7459	22.5248	0	4	0	2	24.948	29.6294	7	1	10	2	116.648	154		43.1248	4.60885	1.46741	0	0.260586	0	0.130293	1.62528	1.93026	0.456026	0.0651466	0.651466	0.130293	7.59921	10.0326
7	Nor	2019-10-10	2	3		Player 2	Fw	4	1	1	17.52	1576.25	154.227	27.9869	0	7	0	5	23.616	89.7392	34	8	32	11	154.571	183		89.9687	8.8029	1.59743	0	0.399543	0	0.285388	1.34795	5.1221	1.94064	0.456621	1.82648	0.627854	8.82257	10.4452
7	Nor	2019-10-10	2	3		Player 2	Fw	2	1	2	23.87	1207.95	70.7418	1.01301	0	1	0	0	20.376	79.4828	35	6	36	15	142.233	188		50.6054	2.96363	0.0424385	0	0.0418936	0	0	0.853624	3.32982	1.46628	0.251362	1.50817	0.628404	5.95867	7.87599
7	Nor	2019-10-10	2	3		Player 4	Fw	1	2	13	10.8	1036.86	2.15879	0	0	0	0	0	14.508	68.896	6	1	16	1	0	0		96.0057	0.199888	0	0	0	0	0	1.34333	6.37926	0.555556	0.0925926	1.48148	0.0925926	0	0
7	Nor	2019-10-10	2	3		Player 4	Fw	7	1	5	10.12	622.933	3.42178	0	0	0	0	0	15.876	40.9061	6	0	3	0	0	0		61.5547	0.338121	0	0	0	0	0	1.56877	4.04211	0.592885	0	0.296443	0	0	0
7	Nor	2019-10-10	2	3		Player 4	Fw	3	1	3	15.35	951.703	154.653	11.3083	0	6	0	2	23.616	45.7321	13	3	5	1	0	0		62.0002	10.0751	0.736697	0	0.390879	0	0.130293	1.5385	2.97929	0.846906	0.19544	0.325733	0.0651466	0	0
7	Nor	2019-10-10	2	3		Player 4	Fw	4	1	1	17.52	1113.21	119.492	31.2413	1.30476	7	1	5	25.92	59.9046	33	15	28	11	0	0		63.5395	6.82031	1.78318	0.0744725	0.399543	0.0570776	0.285388	1.47945	3.41921	1.88356	0.856164	1.59817	0.627854	0	0
7	Nor	2019-10-10	2	3		Player 4	Fw	2	1	2	23.87	1081.44	95.578	6.78206	0	4	0	1	21.564	60.3564	25	9	20	5	0	0		45.3055	4.00411	0.284125	0	0.167574	0	0.0418936	0.903393	2.52855	1.04734	0.377042	0.837872	0.209468	0	0
7	Nor	2019-10-10	2	3		Player 5	Midf	1	2	13	10.8	1150.76	0	0	0	0	0	0	13.932	70.4001	12	0	19	1	52.7022	67		106.552	0	0	0	0	0	0	1.29	6.51853	1.11111	0	1.75926	0.0925926	4.87983	6.2037
7	Nor	2019-10-10	2	3		Player 5	Midf	7	1	5	10.12	681.181	2.691	0	0	0	0	0	15.336	38.0503	10	0	6	0	63.4556	82		67.3104	0.265909	0	0	0	0	0	1.51542	3.75991	0.988142	0	0.592885	0	6.27031	8.10277
7	Nor	2019-10-10	2	3		Player 5	Midf	3	1	3	15.35	803.61	63.2509	0	0	0	0	0	18.9	36.9224	15	3	6	1	106.264	133		52.3525	4.12058	0	0	0	0	0	1.23127	2.40537	0.977199	0.19544	0.390879	0.0651466	6.92272	8.6645
7	Nor	2019-10-10	2	3		Player 5	Midf	4	1	1	17.52	1816.18	240.934	20.9106	0.630598	5	1	3	25.884	96.7675	56	9	45	4	142.818	174		103.663	13.752	1.19353	0.0359931	0.285388	0.0570776	0.171233	1.4774	5.52326	3.19635	0.513699	2.56849	0.228311	8.15173	9.93151
7	Nor	2019-10-10	2	3		Player 5	Midf	2	1	2	23.87	1393.94	141.775	0	0	0	0	0	19.764	78.7842	33	7	27	8	122.785	178		58.397	5.93947	0	0	0	0	0	0.827985	3.30055	1.38249	0.293255	1.13113	0.335149	5.14391	7.45706
7	Nor	2019-10-10	2	3		Player 6	Midf	1	2	13	10.8	1040.9	1.33398	0	0	0	0	0	14.04	74.1167	16	0	14	0	107.976	163		96.3797	0.123517	0	0	0	0	0	1.3	6.86266	1.48148	0	1.2963	0	9.9978	15.0926
7	Nor	2019-10-10	2	3		Player 6	Midf	7	1	5	10.12	682.947	12.1993	0	0	0	0	0	15.84	44.061	21	1	6	0	136.486	158		67.4848	1.20547	0	0	0	0	0	1.56522	4.35385	2.0751	0.0988142	0.592885	0	13.4868	15.6126
7	Nor	2019-10-10	2	3		Player 6	Midf	3	1	3	15.35	785.234	84.0873	2.62108	0	2	0	1	21.024	38.9527	8	0	10	2	115.497	149		51.1553	5.478	0.170754	0	0.130293	0	0.0651466	1.36964	2.53764	0.521173	0	0.651466	0.130293	7.52423	9.70684
7	Nor	2019-10-10	2	3		Player 6	Midf	4	1	1	17.52	1154.99	110.851	10.2182	0	4	0	2	22.896	65.5798	26	12	21	9	143.173	171		65.924	6.32712	0.583228	0	0.228311	0	0.114155	1.30685	3.74314	1.48402	0.684932	1.19863	0.513699	8.17199	9.76027
7	Nor	2019-10-10	2	3		Player 6	Midf	2	1	2	23.87	1044.81	64.5398	0	0	0	0	0	18.576	61.3607	24	5	21	7	133.609	177		43.7709	2.70381	0	0	0	0	0	0.778215	2.57062	1.00545	0.209468	0.879765	0.293255	5.59734	7.41517
7	Nor	2019-10-10	2	3		Player 8	Def	1	2	13	10.8	1063.73	5.38088	0	0	0	0	0	15.768	63.3501	16	2	19	3	129.705	165		98.4934	0.498229	0	0	0	0	0	1.46	5.86575	1.48148	0.185185	1.75926	0.277778	12.0097	15.2778
7	Nor	2019-10-10	2	3		Player 8	Def	7	1	5	10.12	700.971	4.37606	0	0	0	0	0	15.12	39.665	18	2	3	0	140.262	162		69.2659	0.432417	0	0	0	0	0	1.49407	3.91946	1.77866	0.197628	0.296443	0	13.8599	16.0079
7	Nor	2019-10-10	2	3		Player 8	Def	3	1	3	15.35	717.154	101.193	23.3533	10.9691	3	1	1	28.296	30.7025	6	3	7	0	110.962	162		46.7201	6.59235	1.52138	0.714602	0.19544	0.0651466	0.0651466	1.84339	2.00016	0.390879	0.19544	0.456026	0	7.22882	10.5537
7	Nor	2019-10-10	2	3		Player 8	Def	4	1	1	17.52	1518.87	143.274	9.25917	0	2	0	1	23.94	70.9185	32	13	26	7	141.934	168		86.6936	8.17775	0.528492	0	0.114155	0	0.0570776	1.36644	4.04786	1.82648	0.742009	1.48402	0.399543	8.10126	9.58904
7	Nor	2019-10-10	2	3		Player 8	Def	2	1	2	23.87	1233.59	145.599	8.09901	0	5	0	2	21.78	58.404	26	6	35	11	126.801	170		51.6796	6.09965	0.339297	0	0.209468	0	0.0837872	0.912442	2.44676	1.08923	0.251362	1.46628	0.460829	5.31215	7.12191
7	Nor	2019-10-10	2	3		Player 9	Def	1	2	13	10.8	1185.91	15.4104	0	0	0	0	0	16.956	71.9093	14	1	20	6	126.457	165		109.806	1.42689	0	0	0	0	0	1.57	6.65826	1.2963	0.0925926	1.85185	0.555556	11.709	15.2778
7	Nor	2019-10-10	2	3		Player 9	Def	7	1	5	10.12	741.537	7.40597	0	0	0	0	0	16.488	39.5709	16	2	6	1	134.283	155		73.2744	0.731815	0	0	0	0	0	1.62925	3.91017	1.58103	0.197628	0.592885	0.0988142	13.2691	15.3162
7	Nor	2019-10-10	2	3		Player 9	Def	3	1	3	15.35	794.971	21.1547	2.17483	0	1	0	0	21.708	28.0981	8	3	2	0	100.894	135		51.7896	1.37816	0.141683	0	0.0651466	0	0	1.4142	1.8305	0.521173	0.19544	0.130293	0	6.57292	8.79479
7	Nor	2019-10-10	2	3		Player 9	Def	4	1	1	17.52	1630.9	200.475	15.6968	0	5	0	2	23.076	76.4881	38	11	41	10	137.947	165		93.0878	11.4426	0.895937	0	0.285388	0	0.114155	1.31712	4.36576	2.16895	0.627854	2.34018	0.570776	7.87368	9.41781
7	Nor	2019-10-10	2	3		Player 9	Def	2	1	2	23.87	1319.21	141.677	21.4238	0	4	0	1	22.68	61.1108	35	7	26	8	120.029	166		55.2664	5.93534	0.89752	0	0.167574	0	0.0418936	0.950147	2.56015	1.46628	0.293255	1.08923	0.335149	5.02845	6.95434
7	Nor	2019-10-10	2	3		Player 12	Fw	1	2	13	10.8	1075.27	3.68518	0	0	0	0	0	15.696	74.6232	12	1	17	0	80.0174	176		99.5623	0.34122	0	0	0	0	0	1.45333	6.90956	1.11111	0.0925926	1.57407	0	7.40902	16.2963
7	Nor	2019-10-10	2	3		Player 12	Fw	7	1	5	10.12	629.116	2.60386	0	0	0	0	0	16.164	37.3252	10	1	3	0	139.652	161		62.1657	0.257299	0	0	0	0	0	1.59723	3.68826	0.988142	0.0988142	0.296443	0	13.7996	15.9091
7	Nor	2019-10-10	2	3		Player 12	Fw	3	1	3	15.35	936.258	130.079	38.479	4.63518	5	1	4	26.46	40.4539	7	3	9	6	124.215	157		60.994	8.47422	2.50677	0.301966	0.325733	0.0651466	0.260586	1.72378	2.63543	0.456026	0.19544	0.586319	0.390879	8.09221	10.228
7	Nor	2019-10-10	2	3		Player 12	Fw	4	1	1	17.52	1160.54	66.2556	18.9607	0	3	0	1	23.724	63.4867	23	8	21	6	156.659	191		66.2407	3.78171	1.08223	0	0.171233	0	0.0570776	1.35411	3.62367	1.31279	0.456621	1.19863	0.342466	8.94171	10.9018
7	Nor	2019-10-10	2	3		Player 12	Fw	2	1	2	23.87	1218.63	93.6029	6.90588	0	4	0	3	20.988	70.5499	29	6	25	5	149.977	194		51.0529	3.92136	0.289312	0	0.167574	0	0.125681	0.879263	2.95559	1.21491	0.251362	1.04734	0.209468	6.28308	8.12736
7	Nor	2019-10-10	2	3		Player 14	Midf	1	2	13	10.8	995.689	2.72723	0	0	0	0	0	15.048	73.8359	16	0	13	1	127.885	170		92.1934	0.252521	0	0	0	0	0	1.39333	6.83666	1.48148	0	1.2037	0.0925926	11.8412	15.7407
7	Nor	2019-10-10	2	3		Player 14	Midf	7	1	5	10.12	628.549	0	0	0	0	0	0	13.968	39.5398	14	2	8	1	131.265	151		62.1096	0	0	0	0	0	0	1.38024	3.9071	1.3834	0.197628	0.790514	0.0988142	12.9708	14.9209
7	Nor	2019-10-10	2	3		Player 14	Midf	3	1	3	15.35	885.366	74.0708	30.9068	4.54232	4	1	2	26.28	43.4181	8	1	10	1	107.98	147		57.6786	4.82546	2.01347	0.295916	0.260586	0.0651466	0.130293	1.71205	2.82854	0.521173	0.0651466	0.651466	0.0651466	7.03451	9.57655
7	Nor	2019-10-10	2	3		Player 14	Midf	4	1	1	17.52	1215.74	139.123	49.2801	0.636338	9	1	7	25.56	62.6394	30	11	33	14	130.116	165		69.3915	7.94082	2.81279	0.0363207	0.513699	0.0570776	0.399543	1.4589	3.57531	1.71233	0.627854	1.88356	0.799087	7.42674	9.41781
7	Nor	2019-10-10	2	3		Player 14	Midf	2	1	2	23.87	1053.86	108.426	15.3906	0	4	0	2	23.724	56.5596	21	7	22	13	115.56	175		44.15	4.54235	0.644768	0	0.167574	0	0.0837872	0.993884	2.36948	0.879765	0.293255	0.921659	0.544617	4.84122	7.33138
7	Nor	2019-10-10	2	3		Player 15	Def	1	2	13	10.8	1051.45	6.8967	0	0	0	0	0	15.948	72.6394	15	1	21	8	0	0		97.3568	0.638584	0	0	0	0	0	1.47667	6.72587	1.38889	0.0925926	1.94444	0.740741	0	0
7	Nor	2019-10-10	2	3		Player 15	Def	7	1	5	10.12	634.637	9.36183	0	0	0	0	0	16.596	40.137	14	0	9	1	0	0		62.7112	0.925082	0	0	0	0	0	1.63992	3.96611	1.3834	0	0.889328	0.0988142	0	0
7	Nor	2019-10-10	2	3		Player 15	Def	3	1	3	15.35	1179.74	68.3346	0	0	0	0	0	19.8	52.9494	23	12	11	4	0	0		76.856	4.45177	0	0	0	0	0	1.2899	3.44947	1.49837	0.781759	0.716612	0.260586	0	0
7	Nor	2019-10-10	2	3		Player 15	Def	4	1	1	17.52	1344.38	124.078	10.2359	0	4	0	2	23.688	75.5236	26	8	31	10	0	0		76.7341	7.08206	0.584242	0	0.228311	0	0.114155	1.35205	4.31071	1.48402	0.456621	1.76941	0.570776	0	0
7	Nor	2019-10-10	2	3		Player 15	Def	2	1	2	23.87	1202.98	77.3972	11.7611	0	3	0	1	21.96	74.1998	27	9	23	7	0	0		50.3972	3.24245	0.492717	0	0.125681	0	0.0418936	0.919983	3.1085	1.13113	0.377042	0.963553	0.293255	0	0
7	Nor	2019-10-10	2	3		Player 16	Midf	1	2	13	10.8	1063.39	1.0142	0	0	0	0	0	14.688	71.9176	8	1	19	3	119.608	176		98.4616	0.093907	0	0	0	0	0	1.36	6.65904	0.740741	0.0925926	1.75926	0.277778	11.0748	16.2963
7	Nor	2019-10-10	2	3		Player 16	Midf	7	1	5	10.12	638.352	0.711017	0	0	0	0	0	14.148	38.9382	9	0	1	0	145.492	170		63.0782	0.0702586	0	0	0	0	0	1.39802	3.84765	0.889328	0	0.0988142	0	14.3766	16.7984
7	Nor	2019-10-10	2	3		Player 16	Midf	3	1	3	15.35	989.601	109.36	37.2792	17.7725	3	2	1	29.556	47.0694	5	1	9	1	131.962	173		64.4691	7.12444	2.42861	1.15782	0.19544	0.130293	0.0651466	1.92547	3.06641	0.325733	0.0651466	0.586319	0.0651466	8.59687	11.2704
7	Nor	2019-10-10	2	3		Player 16	Midf	4	1	1	17.52	1616.41	185.874	22.1594	0	6	0	3	22.5	89.327	48	6	36	15	167.43	190		92.261	10.6092	1.26481	0	0.342466	0	0.171233	1.28425	5.09857	2.73973	0.342466	2.05479	0.856164	9.55648	10.8447
7	Nor	2019-10-10	2	3		Player 16	Midf	2	1	2	23.87	1349.9	97.858	7.67917	0	2	0	0	23.076	76.7164	34	12	33	7	146.135	194		56.5522	4.09962	0.321708	0	0.0837872	0	0	0.966736	3.21392	1.42438	0.502723	1.38249	0.293255	6.12211	8.12736
7	Nor	2019-10-10	2	3		Player 18	Fw	1	2	13	10.8	996.927	3.57424	0	0	0	0	0	16.416	68.5355	12	0	15	1	126.382	173		92.3081	0.330948	0	0	0	0	0	1.52	6.34588	1.11111	0	1.38889	0.0925926	11.702	16.0185
7	Nor	2019-10-10	2	3		Player 18	Fw	7	1	5	10.12	551.914	1.42382	0	0	0	0	0	14.616	32.0204	9	0	0	0	119.222	148		54.537	0.140694	0	0	0	0	0	1.44427	3.16407	0.889328	0	0	0	11.7809	14.6245
7	Nor	2019-10-10	2	3		Player 18	Fw	3	1	3	15.35	764.688	36.2922	8.07304	0	2	0	0	23.184	30.6192	5	2	7	0	100.776	133		49.8168	2.36432	0.525931	0	0.130293	0	0	1.51036	1.99474	0.325733	0.130293	0.456026	0	6.56523	8.6645
7	Nor	2019-10-10	2	3		Player 18	Fw	4	1	1	17.52	991.903	111.521	13.7097	0	3	0	0	23.508	58.2237	31	11	31	12	141.228	178		56.6154	6.36538	0.782517	0	0.171233	0	0	1.34178	3.32327	1.76941	0.627854	1.76941	0.684932	8.06095	10.1598
7	Nor	2019-10-10	2	3		Player 20	Def	2	1	2	23.87	1127.05	89.658	0.474157	0	1	0	0	20.844	60.4605	31	9	24	6	133.735	179		47.2162	3.75609	0.0198642	0	0.0418936	0	0	0.87323	2.53291	1.2987	0.377042	1.00545	0.251362	5.60262	7.49895
7	Nor	2019-10-10	2	3		Player 20	Def	1	2	13	10.8	1126.55	17.6417	0	0	0	0	0	16.452	70.0269	19	1	22	5	78.5204	161		104.31	1.63349	0	0	0	0	0	1.52333	6.48398	1.75926	0.0925926	2.03704	0.462963	7.27041	14.9074
7	Nor	2019-10-10	2	3		Player 20	Def	7	1	5	10.12	662.723	10.6088	0	0	0	0	0	15.768	41.5228	18	5	2	0	143.1	163		65.4865	1.0483	0	0	0	0	0	1.5581	4.10304	1.77866	0.494071	0.197628	0	14.1403	16.1067
7	Nor	2019-10-10	2	3		Player 20	Def	3	1	3	15.35	830.763	101.572	32.1015	14.5544	2	2	0	26.424	37.9739	6	2	2	0	123.765	159		54.1214	6.61708	2.0913	0.948168	0.130293	0.130293	0	1.72143	2.47387	0.390879	0.130293	0.130293	0	8.06286	10.3583
7	Nor	2019-10-10	2	3		Player 20	Def	4	1	1	17.52	1909.49	299.573	49.1685	0.575403	9	1	7	25.02	99.8759	40	10	44	9	167.597	181		108.989	17.0989	2.80642	0.0328426	0.513699	0.0570776	0.399543	1.42808	5.70068	2.28311	0.570776	2.51142	0.513699	9.56606	10.3311
7	Nor	2019-10-10	2	3		Player 20	Def	2	1	2	23.87	1398.39	173.784	9.3593	0	3	0	2	22.536	71.3201	30	10	27	7	148.014	181		58.5834	7.28045	0.392095	0	0.125681	0	0.0837872	0.944114	2.98786	1.25681	0.418936	1.13113	0.293255	6.20083	7.58274
7	Nor	2019-10-10	2	3		Player 21	Def	1	2	13	10.8	1046.41	3.59346	0	0	0	0	0	14.904	70.3736	12	0	17	3	82.5739	125		96.8897	0.332728	0	0	0	0	0	1.38	6.51607	1.11111	0	1.57407	0.277778	7.64573	11.5741
7	Nor	2019-10-10	2	3		Player 21	Def	7	1	5	10.12	633.102	0.322275	0	0	0	0	0	14.004	38.1089	4	0	1	0	102.743	117		62.5595	0.0318454	0	0	0	0	0	1.38379	3.7657	0.395257	0	0.0988142	0	10.1525	11.5613
7	Nor	2019-10-10	2	3		Player 21	Def	3	1	3	15.35	783.805	32.3281	33.2813	20.2339	2	2	0	29.016	34.9554	4	0	3	1	94.948	147		51.0622	2.10607	2.16816	1.31817	0.130293	0.130293	0	1.89029	2.27723	0.260586	0	0.19544	0.0651466	6.18554	9.57655
7	Nor	2019-10-10	2	3		Player 21	Def	4	1	1	17.52	1349.13	179.582	29.2412	0	10	0	7	23.796	84.5396	47	15	35	11	140.492	173		77.0051	10.2501	1.66902	0	0.570776	0	0.399543	1.35822	4.82532	2.68265	0.856164	1.99772	0.627854	8.01896	9.87443
7	Nor	2019-10-10	2	3		Player 21	Def	2	1	2	23.87	1180.33	121.181	0.578517	0	1	0	0	20.088	66.9845	32	15	31	8	123.623	176		49.4482	5.07673	0.0242361	0	0.0418936	0	0	0.841558	2.80622	1.34059	0.628404	1.2987	0.335149	5.17903	7.37327
7	Nor	2019-10-10	2	3		Player 23	Midf	1	2	13	10.8	1028.39	14.9692	0	0	0	0	0	16.02	67.9682	12	2	23	2	88.1319	156		95.221	1.38604	0	0	0	0	0	1.48333	6.29335	1.11111	0.185185	2.12963	0.185185	8.16036	14.4444
7	Nor	2019-10-10	2	3		Player 23	Midf	7	1	5	10.12	638.29	1.11528	0	0	0	0	0	14.4	35.3332	5	0	2	0	118.37	140		63.0721	0.110206	0	0	0	0	0	1.42292	3.49142	0.494071	0	0.197628	0	11.6967	13.834
7	Nor	2019-10-10	2	3		Player 23	Midf	3	1	3	15.35	860.745	97.8166	33.5273	1.29587	3	1	1	25.2	32.7067	4	1	5	2	110.134	149		56.0746	6.37242	2.18419	0.0844213	0.19544	0.0651466	0.0651466	1.64169	2.13073	0.260586	0.0651466	0.325733	0.130293	7.17488	9.70684
[truncated: 4,815 more rows]

## Sheet: Data Summary
Sum of totaldistance	Column Labels
Row Labels	1	2	3	4	5	6	7	8	9	10	11	12	13	14	15	16	17	18	19	20	21	22	23	24	25	Total
Player 1	6408	8658	24400.4	10352.6	20001.9	13558.6		4408.56	16364.7	8226.04	11657.5	10364.6									8685.54					143087
Player 10						17383.7	11082.9		15570.1												11980.4	10719.3	8839.51	7820.27	9539.98	92936.2
Player 11																					4854.2	11325.8	9046.24	25578.1	6908.79	57713.2
Player 12	6427		24631.8	18601.9	20974.6	13735	24593.2	28786.6	15111.2	8745.69	13303.8	12427		11330.4	23415.4	9765.84			9127.3	2772.51	14960.7	10918.7		31434.5	8015.03	309078
Player 13	2916	10031	25242.4	15835.5	18323.2	16141	22530	30748.7	15580.4	8361.96	14356.7	12666.9	23544.8	29731	21161.3		15076.7				16351.4	8490.41	9221.8	24655	8961.61	349928
Player 14	7046	10903	24532.6	21520.3	17544.3	9569.33	23703.5	28919.5	16652	8904.71	15523.9	13561	31443.7	20831.6	24737	18695.8	16313.2	20777.6	9919.79	4749.32	12132.3	9356.34	3141.21	14014.2	8993.33	393486
Player 15	6890	8888	22749	14182.6	16453.5	8632.81	24688.1	28068	15139.7	7565.98	14768.1	5730.92	28728.1	22940.1	24035.4	19188.8	15739.4	20172.9	8257.77	4324.7	14728.9	11521.5	7510.92	26118.7	7825.64	384850
Player 16							14295.5	33564.4	20478.1	10145.2	15740.3	6222.51	16607.6	16032.1	27179.7	22043.5		18254.2	10870.9	2710.59	24437.9	12016	9715.13	34860.5	9862.89	305037
Player 17	8766	12773	28449	16316.3	19118.9	9279.79	7466.97	25135.2	16087.7	7755.04	14217.9	13920.8	27486.4	30337	26915.4	21402.5	17227.5	21282.5	10342	5015.08	13140.5	11060.3	6571.94	27034.4	8235.96	405338
Player 18	6798	3664	22230.6	14194.2	15763.7	8505.8	22250.5	21799.1	10990.9	8319.12	14535.7	11634.2	19485.3	31094.2	24456.8	18826.8	22295.8	15161	9422.01	2681.87	20459.2	11271.9	6840.88	25630.1	6927.01	375239
Player 19																13046.4	22787	21551.6	9325.97	4322.88	16815.4	6975.63	7133.38	19771.5	7393.61	129123
Player 2	7813	10741	14708.1	19209.6	22362.5	15324.1	27795.1	30865.9	16683.1	9883.23	13380.6	12996.2	19852	26487.5	26417	20696	24431	16027.2	10391.1	2499.31	22418.3	11761.7	9114.06	26088.2	4706.28	422652
Player 20		6341	22393.7		21414.6	16643.6	24133.6	33293.3	17030.7	8659.11	4880.85	14510.6		5700.36			24389.1	23481.6	11414.7	2907.98	19212.1	7935.45	9273.39	31449.2	10117.2	315182
Player 21	7316	5394	22777.5	14657	16043.8	8879.25	26773.6	28508	13680.3	8894.23	12695.7	12258.5	16690.3	28460.5	24275.9	18288	15659	20262.8	9299.31	2450.89	3395.44	10049.3	6791.55	31510.6	8857.02	373869
Player 22	6793	9805.3	15656.9	14980.3	20898	2912.78				9373.24	15175.5	13146.1	26222.7	32096.7	25631.9	18394.4	16502.6	15702.4	9284.66	2345.22	16606.7	11646.2	9697.18	28139.3	8139.27	329151
Player 23	8375	4698	25803.6	10644.3	22623.2	10217.5	27113.7	33864.4	16554.3	7968.41	5114.57	13758.9	20439.6	24839.1	27852.6	21311.7	27170.2	16489.6	6258.81		21851.5	10435	6969.15	29121.4	9486.66	408961
Player 24	7709	9750	23638.2	19797.5	20837.5	12929.6	24879.3		16152.7	8459.07	15303.3	12985.8	20327.2	2886.67	21642.2	19192.1	16126.7	16067.3	9838.23	5079.85				26934.4	8108.14	318645
Player 25	8233	10224	23737.4	15644.9	17868.9	10210.6	21483	25122.2	11402.6	3348.09	16757.6	12756	23924.4	23688.7	19937.3	20293.8	17709.5	17850.4	6477.91	5216.59	13403.5	10811.1	4945.14	29006.6	8255.52	378309
Player 26	6904	10107	24634.5	14757.9	21575.8	9001.79	24296.1	18367.5						8261.85	25287	19443.5	18594.5	9383.05			4956.1					215571
Player 27	6940		22425.9	14377	16043.2	8976.55		5752.37	11091.5	8986.59	13285.8	12713.7	11299.4	4217.82	25410.2	18727.6	16005.3	14785.7	2260	4741.52	12201.7	9580.78	11275.2	25792.3	2891.75	279782
Player 3	6615	9442	12883.2	18228.7	15525.4	9127.24	4948	30658.1	15025	3552.32	13532.8	12337.5	2893.22		23869.1	18290.2	22942.1	14839	8951.2	4509.7	9549.16	6264.3	7357.35	27234.1	9021.15	307596
Player 4	6350		10267			15534.5	19183.2				7793.56	12317.5	26177.1	32612.4	24690.8	18761.5	11424.1	15206	5290.35	5059.18	8714.56	4417.37	6517.25			230316
Player 5	3866	11571	24734.7	21192.2	11478.5	5706.18	28670.3	29871.5	19854.4	5276.95	11952.6		17867.7	16228.9	24119.9	20647.6	24526.5	12904.2	4251.8		4870.76					299592
Player 6	6695	8984	23021.8	17663.7	6357.89		23417.9	32726.7	14078	9277.49	10331	13342.1	4577.21				11342.3	19832.6	9499.44	2407.41	14497.8	10301.1	8826.76	24568.8	7845.74	279595
Player 7	2639	9301	23687.7	14020.2	16707.7	13969.7	8419.23	22592	9711.56	8886.1	13204.1	13253.7		33609.8	24143	19251.5	22563.9	20819.9	9206.3	2517.63	16237.1	2080.07	8800.3	21129.7	9098.1	345849
Player 8		9723		4705.14	3760.4	4402.82	25115.6	31979.5	3446.74	5261.23	6021.7		10813.4	22092.5	3050.81	6489.95	17926.7				4760.7					159550
Player 9	7796	11036	26074.4	16872.4	19648.6	9362.24	27474.9	30911.7	16396.2	7674.37	15304.5	10792.7	11127.9	22485.9	26555.4	21310	17409.6	22790.1	7565.16	5421.18	5842.64					339852
Total	139295	182034	488680	327754	381326	250005	464314	555943	323082	173524	288838	253697	359508	445965	494784	384068	414163	373642	177255	71733.4	337064	198938	157588	537892	169191	7.95028e+06

## Sheet: TMI
		Intraweek Training Monotony (TMI)
		Player	Week
			1	2	3	4	5	6	7	8	9	10	11	12	13	14	15	16	17	18	19	20	21	22	23	24	25
		Player 1	0.55618	0.573168	1.4399	0.684018	0.957781	0.820029		0.428571	1.21999	0.547404	0.875086	0.226072									0.505252
		Player 2	0.565954	0.619735	0.892919	1.16612	0.957066	0.801459	1.26767	1.44385	0.98184	0.553913	0.920784	0.486727	0.498076	1.10518	1.28724	1.17719	0.728411	0.784658	0.582926	0.428571	0.784986	0.831901	0.589223	1.03856	0.428571
		Player 3	0.60408	0.633316	0.914146	1.14724	1.26812	0.474683	0.428571	1.44429	0.962531	0.428571	0.947801	0.492364	0.428571		1.24593	1.12869	0.750748	0.80357	0.564152	0.428571	0.508163	0.534065	0.629857	1.13871	0.589547
		Player 4	0.663336		0.655992			0.866003	1.22728				0.594585	0.496156	0.75687	1.084	1.28593	1.17419	0.504539	0.786538	0.428571	0.428571	0.508245	0.428571	0.618825
		Player 5	0.428571	0.55436	1.34619	1.16082	0.897515	0.279109	1.3605	1.18856	1.15882	0.428571	0.666712		0.621969	0.972699	1.21246	1.12671	0.71746	0.571728	0.428571		0.428571
		Player 6	0.636329	0.586979	1.46736	1.16517	0.560146		1.33492	1.32804	0.924558	0.504475	0.562853	0.474121	0.428571				0.590079	1.13511	0.536564	0.428571	0.4768	0.820536	0.551102	0.718647	0.585385
		Player 7	0.428571	0.564485	1.36588	0.844196	1.20439	0.838735	0.592962	1.14049	0.584685	0.520716	0.87776	0.497163		1.041	1.24186	1.07951	0.74173	1.15828	0.534975	0.428571	0.997756	0.428571	0.63075	0.765527	0.612684
		Player 8		0.569092		0.428571	0.428571	0.428571	1.39317	1.47631	0.428571	0.428571	0.428571		0.592615	1.14712	0.428571	0.612429	0.607899				0.428571
		Player 9	0.321165	0.536685	1.33949	0.93254	1.26162	0.459456	1.33521	1.4505	0.977903	0.630977	0.904465	0.292566	0.428571	1.19594	1.2694	1.12521	0.403607	1.13283	0.567154	0.428571	0.648398
		Player 10						0.747847	0.686252		0.967726												0.97697	0.79553	0.581892	0.428571	0.540565
		Player 11																					0.428571	0.799926	0.600242	1.05176	0.491042
		Player 12	0.641393		1.38183	1.16814	0.961965	0.851941	1.32842	1.42145	0.966964	0.553722	0.970519	0.474625		0.285687	1.18924	0.626222			0.568451	0.428571	1.01825	0.808778		0.959325	0.556823
		Player 13	0.428571	0.58053	1.38193	0.870064	1.2315	0.86748	0.960085	1.41179	0.918809	0.548421	0.865452	0.472919	0.657888	0.880455	1.05671		0.607689				0.46814	0.657632	0.642181	0.671575	0.560875
		Player 14	0.618209	0.613178	1.37675	1.11243	1.17567	0.472692	1.24981	1.42889	1.16127	0.578595	0.966806	0.460313	0.704709	1.07742	1.22042	1.10623	0.388098	1.13445	0.539302	0.428571	0.480332	0.827768	0.428571	0.547733	0.613265
		Player 15	0.672614	0.611065	1.4965	0.907488	1.26211	0.467502	1.31425	1.43836	1.03806	0.59544	0.956729	0.582281	0.744259	1.10143	1.26297	1.14753	0.410498	1.15884	0.625774	0.428571	0.466352	0.789417	0.584319	1.10852	0.479653
[truncated: 12 more rows]

## Sheet: ACWI
		Acute:Chronic Workload Index (ACWI)
[truncated: 29 more rows]

[truncated: 3 more sheets: Foster's TM, ACWR, Values by Player]
